# Supplementary material for: Formation and structure of the first metal complexes comprising amidino­guanidinate ligands
Source: Acta Crystallogr E Crystallogr Commun. 2016 Oct 4;72(Pt 11):1526–31. doi: 10.1107/S2056989016015322 (PMC5095825; doi:10.1107/S2056989016015322)
Supplement: Supplementary file 1 [file e-72-01526-sup1.cif]

##############################################################################
#                                                                            #
# This CIF contains the data in a paper accepted for publication in          #
# Acta Crystallographica Section E. It conforms to the requirements of       #
# Notes for Authors for Acta Crystallographica Section E, and has been       #
# peer reviewed under the auspices of the IUCr Commission on Journals.       #
#                                                                            #
# Full details of the Crystallographic Information File format               #
# are given in the paper "The Crystallographic Information File (CIF):       #
# a New Standard Archive File for Crystallography" by S. R. Hall, F. H.      #
# Allen and I. D. Brown [Acta Cryst. (1991), A47, 655-685].                  #
#                                                                            #
# The current version of the core CIF dictionary is obtainable from          #
# ftp://ftp.iucr.org/pub/cif_core.dic.                                       #
#                                                                            #
# Software is freely available for graphical display of the structure(s)     #
# in this CIF. For information consult the CIF software page                 #
# http://www.iucr.org/resources/cif/software.                                #
#                                                                            #
# This file may be used for bona fide research purposes within the           #
# scientific community so long as proper attribution is given to the journal # 
# article from which it was obtained.                                        #
#                                                                            #
##############################################################################
data_compound_2
_audit_creation_method     'SHELXL-2016/4'
_journal_date_recd_electronic     2016-09-16
_journal_date_accepted     2016-09-29
_journal_name_full     'Acta Crystallographica, Section E'
_journal_year     2016
_journal_volume     72
_journal_issue     11
_journal_page_first     1526
_journal_page_last     1531
_journal_paper_category     GM
_journal_paper_doi     10.1107/S2056989016015322
_journal_coeditor_code     ZL2679
_publ_contact_author_name     'Frank T. Edelmann'
_publ_contact_author_address
;
Chemisches Institut der Otto-von-Guericke-Universit\"at Magdeburg,
Universit\"atsplatz 2, 39106 Magdeburg, Germany
;
_publ_contact_author_email     frank.edelmann@ovgu.de
_publ_contact_author_fax     '0049391 67 12933'
_publ_contact_author_phone     '0049391 67 58327'
_publ_section_title
;
Formation and structure of the first metal complexes comprising
amidinoguanidinate ligands
;
loop_
    _publ_author_name
    _publ_author_footnote
    _publ_author_address
    'Sroor, Farid M.' .
;
Organometallic and Organometalloid Chemistry Department, National Research,
Centre, 12622 Dokki, Cairo, Egypt
;
    'Liebing, Phil' .
;
Chemisches Institut der Otto-von-Guericke-Universit\"at Magdeburg,
Universit\"atsplatz 2, 39106 Magdeburg, Germany
;
    'Hrib, Cristian G.' .
;
Chemisches Institut der Otto-von-Guericke-Universit\"at Magdeburg,
Universit\"atsplatz 2, 39106 Magdeburg, Germany
;
    'Gr\"asing, Daniel' .
;
Chemisches Institut der Otto-von-Guericke-Universit\"at Magdeburg,
Universit\"atsplatz 2, 39106 Magdeburg, Germany
;
    'Hilfert, Liane' .
;
Chemisches Institut der Otto-von-Guericke-Universit\"at Magdeburg,
Universit\"atsplatz 2, 39106 Magdeburg, Germany
;
    'Edelmann, Frank T.' .
;
Chemisches Institut der Otto-von-Guericke-Universit\"at Magdeburg,
Universit\"atsplatz 2, 39106 Magdeburg, Germany
;
_publ_section_synopsis
;\
The first metal complexes comprising amidinoguanidinate ligands have been
prepared and structurally characterized, namely
bis[\m-<i>N</i>,<i>N</i>',<i>N</i>'',<i>N</i>'''-tetraisopropyl-1-(1-\
butylamidinato)guanidinato-\k^3^<i>N</i>^1^,<i>N</i>^2^:<i>N</i>^2^)
bis[(tetrahydrofuran)lithium] and
[bis(tetrahydrofuran)lithium]-di-\m-chlorido-[<i>N</i>,<i>N</i>',<i>N</i>'',\
<i>N</i>'''-tetracyclohexyl-1-(1-butylamidinato)guanidinato-\
\k^2^<i>N</i>^1^,<i>N</i>^2^](<i>N</i>,<i>N</i>'-dicyclohexyl-1-\
butylamidinato-\k^2^<i>N</i>^1^,<i>N</i>^2^)holmate(III).
;
_database_code_depnum_ccdc_archive     'CCDC 1414137'
_chemical_name_systematic
;\
Bis[\m-<i>N</i>,<i>N</i>',<i>N</i>'',<i>N</i>'''-tetraisopropyl-1-(1-\
butylamidinato)guanidinato-\k^3^<i>N</i>^1^,<i>N</i>^2^:<i>N</i>^2^]\
bis[(tetrahydrofuran)lithium]
;
_chemical_name_common     ?
_chemical_formula_moiety     'C44 H90 Li2 N8 O2'
_chemical_formula_sum     'C44 H90 Li2 N8 O2'
_chemical_formula_iupac     '[Li2 C18 H37 N4)2 (C4 H8 O)2]'
_chemical_formula_weight     777.11
_chemical_melting_point     ?
_shelx_space_group_comment
;
The symmetry employed for this shelxl refinement is uniquely defined
by the following loop, which should always be used as a source of
symmetry information in preference to the above space-group names.
They are only intended as comments.
;
_space_group_crystal_system     monoclinic
_space_group_name_H-M_alt     'P 21/c'
_space_group_name_Hall     '-P 2ybc'
loop_
    _space_group_symop_operation_xyz
    'x, y, z'
    '-x, y+1/2, -z+1/2'
    '-x, -y, -z'
    'x, -y-1/2, z-1/2'
_cell_length_a     9.93297(7)
_cell_length_b     13.72390(10)
_cell_length_c     18.07940(13)
_cell_angle_alpha     90
_cell_angle_beta     92.8380(6)
_cell_angle_gamma     90
_cell_volume     2461.54(3)
_cell_formula_units_Z     2
_cell_measurement_reflns_used     18888
_cell_measurement_theta_min     3.2175
_cell_measurement_theta_max     75.6226
_cell_measurement_temperature     100(2)
_exptl_crystal_description     plate
_exptl_crystal_colour     colorless
_exptl_crystal_size_max     0.180
_exptl_crystal_size_mid     0.120
_exptl_crystal_size_min     0.040
_exptl_crystal_density_diffrn     1.048
_exptl_crystal_density_meas     ?
_exptl_crystal_density_method     ?
_exptl_crystal_F_000     864
_exptl_absorpt_coefficient_mu     0.489
_exptl_absorpt_correction_type     multi-scan
_exptl_absorpt_process_details
;
(CrysAlisPro; Agilent, 2011)
;
_shelx_estimated_absorpt_T_min     0.917
_shelx_estimated_absorpt_T_max     0.981
_exptl_absorpt_correction_T_min     0.89079
_exptl_absorpt_correction_T_max     1.00000
_diffrn_ambient_temperature     100(2)
_diffrn_radiation_type     CuK\a
_diffrn_radiation_wavelength     1.54184
_diffrn_measurement_device_type     'Agilent Xcalibur, Atlas, Nova'
_diffrn_measurement_method     '\w scans'
_diffrn_detector_area_resol_mean     10.3543
_diffrn_reflns_number     30246
_diffrn_reflns_av_R_equivalents     0.0265
_diffrn_reflns_theta_min     4.046
_diffrn_reflns_theta_max     75.809
_diffrn_reflns_theta_full     67.684
_diffrn_measured_fraction_theta_max     0.997
_diffrn_measured_fraction_theta_full     1.000
_diffrn_reflns_limit_h_min     -12
_diffrn_reflns_limit_h_max     11
_diffrn_reflns_limit_k_min     -16
_diffrn_reflns_limit_k_max     17
_diffrn_reflns_limit_l_min     -17
_diffrn_reflns_limit_l_max     22
_refine_special_details     ?
_reflns_number_total     5126
_reflns_number_gt     4657
_reflns_threshold_expression     'I > 2\s(I)'
_refine_ls_structure_factor_coef     Fsqd
_refine_ls_matrix_type     full
_refine_ls_R_factor_all     0.0399
_refine_ls_R_factor_gt     0.0361
_refine_ls_wR_factor_gt     0.0932
_refine_ls_wR_factor_ref     0.0964
_refine_ls_goodness_of_fit_ref     1.046
_refine_ls_restrained_S_all     1.046
_refine_ls_number_reflns     5126
_refine_ls_number_parameters     263
_refine_ls_number_restraints     0
_refine_ls_hydrogen_treatment     constr
_refine_ls_weighting_scheme     calc
_refine_ls_weighting_details
              'w=1/[\s^2^(Fo^2^)+(0.0474P)^2^+0.6355P] where P=(Fo^2^+2Fc^2^)/3'
_atom_sites_solution_hydrogens     geom
_atom_sites_solution_primary     direct
_atom_sites_solution_secondary     difmap
_refine_ls_shift/su_max     0.001
_refine_ls_shift/su_mean     0.000
_refine_diff_density_max     0.309
_refine_diff_density_min     -0.205
_refine_ls_extinction_method
;
SHELXL2016 (Sheldrick, 2015)
;
_refine_ls_extinction_coef     0.00067(16)
_refine_ls_extinction_expression
                                  'Fc^*^=kFc[1+0.001xFc^2^\l^3^/sin(2\q)]^-1/4^'
loop_
    _atom_type_symbol
    _atom_type_description
    _atom_type_scat_dispersion_real
    _atom_type_scat_dispersion_imag
    _atom_type_scat_source
    'C' 'C' 0.0181 0.0091
                         'International Tables Vol C Tables 4.2.6.8 and 6.1.1.4'
    'H' 'H' 0.0000 0.0000
                         'International Tables Vol C Tables 4.2.6.8 and 6.1.1.4'
    'Li' 'Li' 0.0008 0.0003
                         'International Tables Vol C Tables 4.2.6.8 and 6.1.1.4'
    'N' 'N' 0.0311 0.0180
                         'International Tables Vol C Tables 4.2.6.8 and 6.1.1.4'
    'O' 'O' 0.0492 0.0322
                         'International Tables Vol C Tables 4.2.6.8 and 6.1.1.4'
_computing_data_collection
;
CrysAlisPro (Agilent, 2011)
;
_computing_cell_refinement
;
CrysAlisPro (Agilent, 2011)
;
_computing_data_reduction
;
CrysAlisPro (Agilent, 2011)
;
_computing_structure_solution
;
SHELXS97 (Sheldrick, 2008)
;
_computing_structure_refinement
;
SHELXL2016 (Sheldrick, 2015)
;
_computing_molecular_graphics
;
Diamond (Brandenburg, 1999)
;
_computing_publication_material
;
publCIF (Westrip, 2010)
;
loop_
    _atom_site_type_symbol
    _atom_site_label
    _atom_site_fract_x
    _atom_site_fract_y
    _atom_site_fract_z
    _atom_site_U_iso_or_equiv
    _atom_site_adp_type
    _atom_site_calc_flag
    _atom_site_occupancy
    _atom_site_disorder_assembly
    _atom_site_disorder_group
    C C1 1.13747(9) 0.49827(6) 0.11713(5) 0.01508(18) Uani d 1 . .
    C C2 0.98312(9) 0.49701(7) 0.21715(5) 0.0199(2) Uani d 1 . .
    H H2 1.067737 0.513701 0.246717 0.024 Uiso calc 1 . .
    C C3 0.92362(11) 0.40357(8) 0.24810(6) 0.0286(2) Uani d 1 . .
    H H3A 0.896871 0.415184 0.298801 0.034 Uiso calc 1 . .
    H H3B 0.991346 0.351631 0.248263 0.034 Uiso calc 1 . .
    H H3C 0.844533 0.384025 0.217059 0.034 Uiso calc 1 . .
    C C4 0.88214(10) 0.58050(8) 0.22330(6) 0.0269(2) Uani d 1 . .
    H H4A 0.866222 0.592480 0.275587 0.032 Uiso calc 1 . .
    H H4B 0.796995 0.562914 0.196968 0.032 Uiso calc 1 . .
    H H4C 0.918553 0.639559 0.201291 0.032 Uiso calc 1 . .
    C C5 1.28751(9) 0.48998(7) 0.01575(5) 0.01694(19) Uani d 1 . .
    H H5 1.355755 0.487672 0.058274 0.020 Uiso calc 1 . .
    C C6 1.28738(10) 0.39198(7) -0.02470(5) 0.0216(2) Uani d 1 . .
    H H6A 1.376825 0.379957 -0.043384 0.026 Uiso calc 1 . .
    H H6B 1.220220 0.393392 -0.066259 0.026 Uiso calc 1 . .
    H H6C 1.265025 0.339863 0.009657 0.026 Uiso calc 1 . .
    C C7 1.32471(9) 0.57220(7) -0.03661(5) 0.0223(2) Uani d 1 . .
    H H7A 1.415937 0.561386 -0.053232 0.027 Uiso calc 1 . .
    H H7B 1.321415 0.634711 -0.010560 0.027 Uiso calc 1 . .
    H H7C 1.260605 0.573175 -0.079593 0.027 Uiso calc 1 . .
    C C8 1.27924(9) 0.42776(7) 0.21963(5) 0.01661(18) Uani d 1 . .
    C C9 1.32067(9) 0.59902(7) 0.17680(5) 0.01914(19) Uani d 1 . .
    H H9 1.308813 0.631572 0.127416 0.023 Uiso calc 1 . .
    C C10 1.25452(10) 0.66563(7) 0.23194(6) 0.0250(2) Uani d 1 . .
    H H10A 1.301263 0.728531 0.233932 0.030 Uiso calc 1 . .
    H H10B 1.260085 0.635471 0.281130 0.030 Uiso calc 1 . .
    H H10C 1.159716 0.675682 0.216188 0.030 Uiso calc 1 . .
    C C11 1.47245(9) 0.59045(7) 0.19329(5) 0.0230(2) Uani d 1 . .
    H H11A 1.515323 0.653447 0.184560 0.028 Uiso calc 1 . .
    H H11B 1.509569 0.541135 0.160805 0.028 Uiso calc 1 . .
    H H11C 1.489873 0.571267 0.245094 0.028 Uiso calc 1 . .
    C C12 1.37114(11) 0.37049(7) 0.33586(5) 0.0240(2) Uani d 1 . .
    H H12 1.353554 0.305706 0.311966 0.029 Uiso calc 1 . .
    C C13 1.28767(12) 0.38011(9) 0.40405(6) 0.0340(3) Uani d 1 . .
    H H13A 1.312206 0.327951 0.439204 0.041 Uiso calc 1 . .
    H H13B 1.191678 0.375085 0.389225 0.041 Uiso calc 1 . .
    H H13C 1.305491 0.443472 0.427535 0.041 Uiso calc 1 . .
    C C14 1.52124(11) 0.38091(9) 0.35630(6) 0.0310(2) Uani d 1 . .
    H H14A 1.549829 0.328604 0.390479 0.037 Uiso calc 1 . .
    H H14B 1.538082 0.444157 0.380172 0.037 Uiso calc 1 . .
    H H14C 1.572284 0.376680 0.311393 0.037 Uiso calc 1 . .
    C C15 1.25689(9) 0.32623(7) 0.18708(5) 0.01830(19) Uani d 1 . .
    H H15A 1.186367 0.329059 0.146475 0.022 Uiso calc 1 . .
    H H15B 1.225324 0.281858 0.225761 0.022 Uiso calc 1 . .
    C C16 1.38830(9) 0.28650(7) 0.15713(5) 0.01958(19) Uani d 1 . .
    H H16A 1.424067 0.334657 0.122370 0.024 Uiso calc 1 . .
    H H16B 1.455792 0.278751 0.198869 0.024 Uiso calc 1 . .
    C C17 1.37014(10) 0.18882(7) 0.11733(5) 0.0215(2) Uani d 1 . .
    H H17A 1.346490 0.138322 0.153569 0.026 Uiso calc 1 . .
    H H17B 1.294556 0.193946 0.079734 0.026 Uiso calc 1 . .
    C C18 1.49719(11) 0.15769(8) 0.07957(6) 0.0281(2) Uani d 1 . .
    H H18A 1.479126 0.097653 0.051461 0.034 Uiso calc 1 . .
    H H18B 1.569961 0.146142 0.117146 0.034 Uiso calc 1 . .
    H H18C 1.524114 0.209274 0.045858 0.034 Uiso calc 1 . .
    C C19 0.94341(14) 0.23713(9) -0.03529(6) 0.0357(3) Uani d 1 . .
    H H19A 1.029322 0.232716 -0.060603 0.043 Uiso calc 1 . .
    H H19B 0.876981 0.272617 -0.067824 0.043 Uiso calc 1 . .
    C C20 0.89174(18) 0.13655(11) -0.01791(8) 0.0536(4) Uani d 1 . .
    H H20A 0.932479 0.086723 -0.049483 0.064 Uiso calc 1 . .
    H H20B 0.792403 0.133407 -0.025275 0.064 Uiso calc 1 . .
    C C21 0.93514(17) 0.12190(9) 0.06268(8) 0.0476(3) Uani d 1 . .
    H H21A 0.874625 0.075971 0.087114 0.057 Uiso calc 1 . .
    H H21B 1.028931 0.097574 0.068212 0.057 Uiso calc 1 . .
    C C22 0.92342(12) 0.22318(8) 0.09337(6) 0.0292(2) Uani d 1 . .
    H H22A 0.829573 0.236969 0.106203 0.035 Uiso calc 1 . .
    H H22B 0.983554 0.231476 0.138250 0.035 Uiso calc 1 . .
    Li LI 0.96597(16) 0.42919(12) 0.03809(9) 0.0200(3) Uani d 1 . .
    N N1 1.01480(8) 0.48338(6) 0.13965(4) 0.01756(17) Uani d 1 . .
    N N2 1.15401(7) 0.50792(5) 0.04440(4) 0.01578(16) Uani d 1 . .
    N N3 1.25379(7) 0.50292(5) 0.16898(4) 0.01575(16) Uani d 1 . .
    N N4 1.32979(8) 0.44822(6) 0.28432(4) 0.01977(17) Uani d 1 . .
    O O 0.96357(7) 0.28667(5) 0.03486(4) 0.02535(17) Uani d 1 . .
loop_
    _atom_site_aniso_label
    _atom_site_aniso_U_11
    _atom_site_aniso_U_22
    _atom_site_aniso_U_33
    _atom_site_aniso_U_12
    _atom_site_aniso_U_13
    _atom_site_aniso_U_23
    C1 0.0155(4) 0.0136(4) 0.0160(4) 0.0008(3) -0.0011(3) -0.0001(3)
    C2 0.0186(4) 0.0254(5) 0.0159(4) -0.0003(4) 0.0025(3) -0.0002(3)
    C3 0.0315(5) 0.0328(6) 0.0221(5) -0.0046(4) 0.0078(4) 0.0036(4)
    C4 0.0244(5) 0.0347(6) 0.0219(5) 0.0067(4) 0.0039(4) -0.0025(4)
    C5 0.0141(4) 0.0205(4) 0.0162(4) 0.0009(3) 0.0009(3) 0.0013(3)
    C6 0.0232(5) 0.0234(5) 0.0184(4) 0.0025(4) 0.0028(3) -0.0005(4)
    C7 0.0182(4) 0.0249(5) 0.0241(5) -0.0003(4) 0.0052(3) 0.0041(4)
    C8 0.0154(4) 0.0174(4) 0.0171(4) 0.0004(3) 0.0013(3) 0.0010(3)
    C9 0.0202(4) 0.0168(4) 0.0202(4) -0.0028(3) -0.0013(3) 0.0001(3)
    C10 0.0253(5) 0.0203(5) 0.0293(5) 0.0001(4) 0.0005(4) -0.0046(4)
    C11 0.0198(4) 0.0256(5) 0.0235(5) -0.0054(4) 0.0005(4) -0.0033(4)
    C12 0.0322(5) 0.0203(5) 0.0189(5) 0.0034(4) -0.0057(4) 0.0021(4)
    C13 0.0382(6) 0.0385(6) 0.0252(5) 0.0038(5) 0.0018(4) 0.0124(5)
    C14 0.0314(6) 0.0336(6) 0.0272(5) 0.0099(4) -0.0063(4) -0.0002(4)
    C15 0.0193(4) 0.0166(4) 0.0188(4) -0.0008(3) -0.0011(3) 0.0009(3)
    C16 0.0205(4) 0.0185(4) 0.0195(4) 0.0008(3) -0.0012(3) -0.0001(3)
    C17 0.0265(5) 0.0183(4) 0.0196(4) 0.0012(4) 0.0000(4) 0.0004(3)
    C18 0.0325(5) 0.0280(5) 0.0239(5) 0.0055(4) 0.0025(4) -0.0028(4)
    C19 0.0500(7) 0.0284(6) 0.0290(6) 0.0071(5) 0.0045(5) -0.0049(4)
    C20 0.0773(11) 0.0365(7) 0.0462(8) -0.0150(7) -0.0042(7) -0.0097(6)
    C21 0.0688(9) 0.0217(6) 0.0518(8) -0.0069(6) -0.0025(7) 0.0040(5)
    C22 0.0346(6) 0.0232(5) 0.0294(5) -0.0059(4) -0.0020(4) 0.0076(4)
    LI 0.0200(7) 0.0195(8) 0.0203(8) -0.0011(6) -0.0004(6) 0.0019(6)
    N1 0.0161(4) 0.0217(4) 0.0150(4) -0.0003(3) 0.0017(3) 0.0006(3)
    N2 0.0134(3) 0.0188(4) 0.0152(4) 0.0003(3) 0.0010(3) 0.0008(3)
    N3 0.0163(4) 0.0153(4) 0.0154(4) -0.0014(3) -0.0019(3) 0.0008(3)
    N4 0.0234(4) 0.0190(4) 0.0166(4) 0.0018(3) -0.0016(3) 0.0013(3)
    O 0.0318(4) 0.0186(3) 0.0258(4) -0.0010(3) 0.0031(3) 0.0021(3)
_geom_special_details
;
 All esds (except the esd in the dihedral angle between two l.s. planes)
 are estimated using the full covariance matrix.  The cell esds are taken
 into account individually in the estimation of esds in distances, angles
 and torsion angles; correlations between esds in cell parameters are only
 used when they are defined by crystal symmetry.  An approximate (isotropic)
 treatment of cell esds is used for estimating esds involving l.s. planes.
;
loop_
    _geom_bond_atom_site_label_1
    _geom_bond_atom_site_label_2
    _geom_bond_site_symmetry_2
    _geom_bond_distance
    _geom_bond_publ_flag
    C1 N1 . 1.3197(12) ?
    C1 N2 . 1.3396(11) ?
    C1 N3 . 1.4528(11) ?
    C1 LI . 2.3667(18) ?
    C2 N1 . 1.4633(11) ?
    C2 C3 . 1.5296(14) ?
    C2 C4 . 1.5304(13) ?
    C2 H2 . 1.0000 ?
    C3 H3A . 0.9800 ?
    C3 H3B . 0.9800 ?
    C3 H3C . 0.9800 ?
    C4 H4A . 0.9800 ?
    C4 H4B . 0.9800 ?
    C4 H4C . 0.9800 ?
    C5 N2 . 1.4681(11) ?
    C5 C7 . 1.5299(13) ?
    C5 C6 . 1.5309(13) ?
    C5 H5 . 1.0000 ?
    C6 H6A . 0.9800 ?
    C6 H6B . 0.9800 ?
    C6 H6C . 0.9800 ?
    C7 H7A . 0.9800 ?
    C7 H7B . 0.9800 ?
    C7 H7C . 0.9800 ?
    C8 N4 . 1.2808(12) ?
    C8 N3 . 1.3940(11) ?
    C8 C15 . 1.5245(12) ?
    C9 N3 . 1.4804(11) ?
    C9 C10 . 1.5251(13) ?
    C9 C11 . 1.5268(13) ?
    C9 H9 . 1.0000 ?
    C10 H10A . 0.9800 ?
    C10 H10B . 0.9800 ?
    C10 H10C . 0.9800 ?
    C11 H11A . 0.9800 ?
    C11 H11B . 0.9800 ?
    C11 H11C . 0.9800 ?
    C12 N4 . 1.4619(12) ?
    C12 C14 . 1.5250(15) ?
    C12 C13 . 1.5251(15) ?
    C12 H12 . 1.0000 ?
    C13 H13A . 0.9800 ?
    C13 H13B . 0.9800 ?
    C13 H13C . 0.9800 ?
    C14 H14A . 0.9800 ?
    C14 H14B . 0.9800 ?
    C14 H14C . 0.9800 ?
    C15 C16 . 1.5376(13) ?
    C15 H15A . 0.9900 ?
    C15 H15B . 0.9900 ?
    C16 C17 . 1.5279(13) ?
    C16 H16A . 0.9900 ?
    C16 H16B . 0.9900 ?
    C17 C18 . 1.5252(14) ?
    C17 H17A . 0.9900 ?
    C17 H17B . 0.9900 ?
    C18 H18A . 0.9800 ?
    C18 H18B . 0.9800 ?
    C18 H18C . 0.9800 ?
    C19 O . 1.4441(13) ?
    C19 C20 . 1.5111(18) ?
    C19 H19A . 0.9900 ?
    C19 H19B . 0.9900 ?
    C20 C21 . 1.512(2) ?
    C20 H20A . 0.9900 ?
    C20 H20B . 0.9900 ?
    C21 C22 . 1.5033(17) ?
    C21 H21A . 0.9900 ?
    C21 H21B . 0.9900 ?
    C22 O . 1.4419(12) ?
    C22 H22A . 0.9900 ?
    C22 H22B . 0.9900 ?
    LI O . 1.9569(18) ?
    LI N1 . 2.0177(18) ?
    LI N2 3_765 2.0528(17) ?
    LI N2 . 2.1559(17) ?
    LI LI 3_765 2.495(3) ?
    N2 LI 3_765 2.0528(17) ?
loop_
    _geom_angle_atom_site_label_1
    _geom_angle_atom_site_label_2
    _geom_angle_atom_site_label_3
    _geom_angle_site_symmetry_1
    _geom_angle_site_symmetry_3
    _geom_angle
    _geom_angle_publ_flag
    N1 C1 N2 . . 118.56(8) ?
    N1 C1 N3 . . 121.64(8) ?
    N2 C1 N3 . . 119.79(8) ?
    N1 C1 LI . . 58.42(6) ?
    N2 C1 LI . . 64.32(6) ?
    N3 C1 LI . . 158.88(7) ?
    N1 C2 C3 . . 110.39(8) ?
    N1 C2 C4 . . 109.76(8) ?
    C3 C2 C4 . . 109.55(8) ?
    N1 C2 H2 . . 109.0 ?
    C3 C2 H2 . . 109.0 ?
    C4 C2 H2 . . 109.0 ?
    C2 C3 H3A . . 109.5 ?
    C2 C3 H3B . . 109.5 ?
    H3A C3 H3B . . 109.5 ?
    C2 C3 H3C . . 109.5 ?
    H3A C3 H3C . . 109.5 ?
    H3B C3 H3C . . 109.5 ?
    C2 C4 H4A . . 109.5 ?
    C2 C4 H4B . . 109.5 ?
    H4A C4 H4B . . 109.5 ?
    C2 C4 H4C . . 109.5 ?
    H4A C4 H4C . . 109.5 ?
    H4B C4 H4C . . 109.5 ?
    N2 C5 C7 . . 110.17(7) ?
    N2 C5 C6 . . 109.66(7) ?
    C7 C5 C6 . . 110.30(8) ?
    N2 C5 H5 . . 108.9 ?
    C7 C5 H5 . . 108.9 ?
    C6 C5 H5 . . 108.9 ?
    C5 C6 H6A . . 109.5 ?
    C5 C6 H6B . . 109.5 ?
    H6A C6 H6B . . 109.5 ?
    C5 C6 H6C . . 109.5 ?
    H6A C6 H6C . . 109.5 ?
    H6B C6 H6C . . 109.5 ?
    C5 C7 H7A . . 109.5 ?
    C5 C7 H7B . . 109.5 ?
    H7A C7 H7B . . 109.5 ?
    C5 C7 H7C . . 109.5 ?
    H7A C7 H7C . . 109.5 ?
    H7B C7 H7C . . 109.5 ?
    N4 C8 N3 . . 119.19(8) ?
    N4 C8 C15 . . 126.58(8) ?
    N3 C8 C15 . . 113.86(8) ?
    N3 C9 C10 . . 112.98(8) ?
    N3 C9 C11 . . 112.59(8) ?
    C10 C9 C11 . . 111.82(8) ?
    N3 C9 H9 . . 106.3 ?
    C10 C9 H9 . . 106.3 ?
    C11 C9 H9 . . 106.3 ?
    C9 C10 H10A . . 109.5 ?
    C9 C10 H10B . . 109.5 ?
    H10A C10 H10B . . 109.5 ?
    C9 C10 H10C . . 109.5 ?
    H10A C10 H10C . . 109.5 ?
    H10B C10 H10C . . 109.5 ?
    C9 C11 H11A . . 109.5 ?
    C9 C11 H11B . . 109.5 ?
    H11A C11 H11B . . 109.5 ?
    C9 C11 H11C . . 109.5 ?
    H11A C11 H11C . . 109.5 ?
    H11B C11 H11C . . 109.5 ?
    N4 C12 C14 . . 109.05(8) ?
    N4 C12 C13 . . 107.78(8) ?
    C14 C12 C13 . . 111.10(9) ?
    N4 C12 H12 . . 109.6 ?
    C14 C12 H12 . . 109.6 ?
    C13 C12 H12 . . 109.6 ?
    C12 C13 H13A . . 109.5 ?
    C12 C13 H13B . . 109.5 ?
    H13A C13 H13B . . 109.5 ?
    C12 C13 H13C . . 109.5 ?
    H13A C13 H13C . . 109.5 ?
    H13B C13 H13C . . 109.5 ?
    C12 C14 H14A . . 109.5 ?
    C12 C14 H14B . . 109.5 ?
    H14A C14 H14B . . 109.5 ?
    C12 C14 H14C . . 109.5 ?
    H14A C14 H14C . . 109.5 ?
    H14B C14 H14C . . 109.5 ?
    C8 C15 C16 . . 110.49(7) ?
    C8 C15 H15A . . 109.6 ?
    C16 C15 H15A . . 109.6 ?
    C8 C15 H15B . . 109.6 ?
    C16 C15 H15B . . 109.6 ?
    H15A C15 H15B . . 108.1 ?
    C17 C16 C15 . . 113.24(8) ?
    C17 C16 H16A . . 108.9 ?
    C15 C16 H16A . . 108.9 ?
    C17 C16 H16B . . 108.9 ?
    C15 C16 H16B . . 108.9 ?
    H16A C16 H16B . . 107.7 ?
    C18 C17 C16 . . 112.06(8) ?
    C18 C17 H17A . . 109.2 ?
    C16 C17 H17A . . 109.2 ?
    C18 C17 H17B . . 109.2 ?
    C16 C17 H17B . . 109.2 ?
    H17A C17 H17B . . 107.9 ?
    C17 C18 H18A . . 109.5 ?
    C17 C18 H18B . . 109.5 ?
    H18A C18 H18B . . 109.5 ?
    C17 C18 H18C . . 109.5 ?
    H18A C18 H18C . . 109.5 ?
    H18B C18 H18C . . 109.5 ?
    O C19 C20 . . 106.34(10) ?
    O C19 H19A . . 110.5 ?
    C20 C19 H19A . . 110.5 ?
    O C19 H19B . . 110.5 ?
    C20 C19 H19B . . 110.5 ?
    H19A C19 H19B . . 108.7 ?
    C19 C20 C21 . . 103.78(11) ?
    C19 C20 H20A . . 111.0 ?
    C21 C20 H20A . . 111.0 ?
    C19 C20 H20B . . 111.0 ?
    C21 C20 H20B . . 111.0 ?
    H20A C20 H20B . . 109.0 ?
    C22 C21 C20 . . 102.07(11) ?
    C22 C21 H21A . . 111.4 ?
    C20 C21 H21A . . 111.4 ?
    C22 C21 H21B . . 111.4 ?
    C20 C21 H21B . . 111.4 ?
    H21A C21 H21B . . 109.2 ?
    O C22 C21 . . 104.99(9) ?
    O C22 H22A . . 110.7 ?
    C21 C22 H22A . . 110.7 ?
    O C22 H22B . . 110.7 ?
    C21 C22 H22B . . 110.7 ?
    H22A C22 H22B . . 108.8 ?
    O LI N1 . . 113.43(8) ?
    O LI N2 . 3_765 113.13(8) ?
    N1 LI N2 . 3_765 127.65(9) ?
    O LI N2 . . 120.78(8) ?
    N1 LI N2 . . 66.33(6) ?
    N2 LI N2 3_765 . 107.34(7) ?
    O LI C1 . . 115.20(8) ?
    N1 LI C1 . . 33.86(4) ?
    N2 LI C1 3_765 . 130.16(8) ?
    N2 LI C1 . . 34.06(4) ?
    O LI LI . 3_765 139.94(12) ?
    N1 LI LI . 3_765 98.96(9) ?
    N2 LI LI 3_765 3_765 55.58(6) ?
    N2 LI LI . 3_765 51.76(6) ?
    C1 LI LI . 3_765 79.32(8) ?
    C1 N1 C2 . . 121.42(8) ?
    C1 N1 LI . . 87.72(7) ?
    C2 N1 LI . . 149.90(8) ?
    C1 N2 C5 . . 119.11(7) ?
    C1 N2 LI . 3_765 131.28(8) ?
    C5 N2 LI . 3_765 108.43(7) ?
    C1 N2 LI . . 81.63(7) ?
    C5 N2 LI . . 133.84(7) ?
    LI N2 LI 3_765 . 72.66(7) ?
    C8 N3 C1 . . 120.26(7) ?
    C8 N3 C9 . . 122.05(7) ?
    C1 N3 C9 . . 116.07(7) ?
    C8 N4 C12 . . 120.47(8) ?
    C22 O C19 . . 109.17(8) ?
    C22 O LI . . 125.84(8) ?
    C19 O LI . . 119.85(8) ?
loop_
    _geom_torsion_atom_site_label_1
    _geom_torsion_atom_site_label_2
    _geom_torsion_atom_site_label_3
    _geom_torsion_atom_site_label_4
    _geom_torsion_site_symmetry_1
    _geom_torsion_site_symmetry_2
    _geom_torsion_site_symmetry_3
    _geom_torsion_site_symmetry_4
    _geom_torsion
    _geom_torsion_publ_flag
    N4 C8 C15 C16 . . . . -81.54(11) ?
    N3 C8 C15 C16 . . . . 91.27(9) ?
    C8 C15 C16 C17 . . . . -174.74(7) ?
    C15 C16 C17 C18 . . . . 172.52(8) ?
    O C19 C20 C21 . . . . -20.85(15) ?
    C19 C20 C21 C22 . . . . 34.32(15) ?
    C20 C21 C22 O . . . . -35.89(14) ?
    N2 C1 N1 C2 . . . . -164.04(8) ?
    N3 C1 N1 C2 . . . . 16.86(13) ?
    LI C1 N1 C2 . . . . 172.01(10) ?
    N2 C1 N1 LI . . . . 23.95(9) ?
    N3 C1 N1 LI . . . . -155.15(9) ?
    C3 C2 N1 C1 . . . . -123.41(9) ?
    C4 C2 N1 C1 . . . . 115.74(10) ?
    C3 C2 N1 LI . . . . 40.51(18) ?
    C4 C2 N1 LI . . . . -80.34(17) ?
    N1 C1 N2 C5 . . . . -158.57(8) ?
    N3 C1 N2 C5 . . . . 20.55(12) ?
    LI C1 N2 C5 . . . . -136.00(9) ?
    N1 C1 N2 LI . . . 3_765 35.43(13) ?
    N3 C1 N2 LI . . . 3_765 -145.45(9) ?
    LI C1 N2 LI . . . 3_765 58.00(11) ?
    N1 C1 N2 LI . . . . -22.57(9) ?
    N3 C1 N2 LI . . . . 156.55(9) ?
    C7 C5 N2 C1 . . . . -132.84(8) ?
    C6 C5 N2 C1 . . . . 105.59(9) ?
    C7 C5 N2 LI . . . 3_765 36.11(10) ?
    C6 C5 N2 LI . . . 3_765 -85.46(9) ?
    C7 C5 N2 LI . . . . 119.48(10) ?
    C6 C5 N2 LI . . . . -2.09(13) ?
    N4 C8 N3 C1 . . . . -144.83(9) ?
    C15 C8 N3 C1 . . . . 41.78(11) ?
    N4 C8 N3 C9 . . . . 20.09(13) ?
    C15 C8 N3 C9 . . . . -153.30(8) ?
    N1 C1 N3 C8 . . . . 53.11(12) ?
    N2 C1 N3 C8 . . . . -125.98(9) ?
    LI C1 N3 C8 . . . . -30.5(2) ?
    N1 C1 N3 C9 . . . . -112.67(9) ?
    N2 C1 N3 C9 . . . . 68.23(10) ?
    LI C1 N3 C9 . . . . 163.75(18) ?
    C10 C9 N3 C8 . . . . -80.92(10) ?
    C11 C9 N3 C8 . . . . 46.94(11) ?
    C10 C9 N3 C1 . . . . 84.59(10) ?
    C11 C9 N3 C1 . . . . -147.55(8) ?
    N3 C8 N4 C12 . . . . -173.36(8) ?
    C15 C8 N4 C12 . . . . -0.89(14) ?
    C14 C12 N4 C8 . . . . 120.28(10) ?
    C13 C12 N4 C8 . . . . -119.01(10) ?
    C21 C22 O C19 . . . . 23.85(12) ?
    C21 C22 O LI . . . . 178.16(10) ?
    C20 C19 O C22 . . . . -1.70(13) ?
    C20 C19 O LI . . . . -157.79(11) ?
_shelx_hkl_file
;
   0   0  -2 3103.27 152.462   1
   0   0   2 3055.46 155.638  47
   0   0   2 3342.62 94.2515   2
   0   0   2 3176.65 155.334   4
   0   0  -3 41.3002 58.4137   1
   0   0   3 14.9234 53.3643  47
   0   0   3 10.8486 29.6846   2
   0   0   3 58.6316 67.7197   4
   0   0   4 112367. 1315.07  47
   0   0   4 108622. 740.602   2
   0   0   4 110992. 1285.27   4
   0   0   5-62.6778 94.0732  47
   0   0   5 145.033 90.4367   4
   0   0   5 30.1567 41.2508   2
   0   0  -5 71.1808 103.454   1
   0   0   6 7636.45 442.672  47
   0   0   6 7637.48 424.827   4
   0   0  -6 7232.72 420.041   1
   0   0   6 7268.31 223.534   2
   0   0   7 67.3626 97.0474   4
   0   0   7 21.3138 27.5568   2
   0   0  -7-15.0147 113.455   1
   0   0  -8 8565.87 540.516   1
   0   0   8 8668.82 530.435   4
   0   0   9-149.708 134.878   4
   0   0  -9 19.1059 120.703   1
   0   0 -10 24390.8 1025.52   1
   0   0  10 21479.0 947.460   4
   0   0  11-39.0285 92.2193   4
   0   0 -11 106.942 148.724   1
   0   0 -12 37745.5 1405.68   1
   0   0  12 35959.6 1353.90   4
   0   0 -13-395.599 185.287   1
   0   0  13-82.5099 132.637   4
   0   0  14 17388.3 1002.41   4
   0   0  14 18153.8 555.754  18
   0   0  14 19101.4 581.932  45
   0   0  14 19382.1 594.168  13
   0   0  15-27.7271 99.2730  18
   0   0  15 5.12519 94.7227  13
   0   0  15 44.9544 85.7144  45
   0   0  16 54957.0 1053.79  45
   0   0  16 55007.9 1070.41  13
   0   0  16 55630.8 1045.31  18
   0   0  17 36.8421 83.3016  18
   0   0  17-60.0364 101.781  13
   0   0  17 47.4163 91.9330  45
   0   0  18 88.7797 119.030  13
   0   0  18 40.9261 98.1163  45
   0   0  18-103.247 86.0774  18
   0   0  19-5.84924 84.3618  13
   0   0  19 8.44234 93.6836  18
   0   0  19 57.7750 93.7321  26
   0   0  20 13441.6 451.389  26
   0   0  21-21.9376 59.6860  26
   0   0  22 1111.44 101.243  26
   0   0  22 706.527 86.6393  10
   0  -1   0 30.2834 26.4731   2
   0   1   1 297803. 1272.15  46
   0  -1   1 296590. 1333.20   2
   0   1  -1 304727. 1021.25  48
   0   1   1 300196. 1240.33   4
   0   1   2 47246.7 567.044  47
   0  -1   2 46282.1 584.622   2
   0   1   2 46025.8 612.691  46
   0  -1  -2 45064.8 604.781   1
   0   1  -2 44556.5 641.651   1
   0   1   2 46979.0 590.054   4
   0  -1   2 44654.7 603.191  47
   0   1   3 33341.3 597.662  47
   0  -1   3 31723.9 531.043   2
   0   1  -3 30841.2 624.722   1
   0   1   3 32734.1 618.966  46
   0  -1   3 31498.1 621.922  47
   0   1   3 33041.4 588.525   4
   0  -1  -3 31622.5 593.954   1
   0   1   4 118202. 1284.42   4
   0   1  -4 113687. 1353.09   1
   0  -1  -4 119257. 1319.40   1
   0  -1   4 116609. 1101.73   2
   0  -1   4 116023. 1368.39  47
   0   1   4 121946. 1330.50  47
   0   1   5 504144. 3091.43  47
   0  -1   5 473210. 3132.92  47
   0  -1  -5 476365. 2977.81   1
   0   1   5 491229. 2936.89   4
   0   1  -5 473790. 3080.42   1
   0   1  -6 22461.8 746.272   1
   0  -1   6 22570.6 764.768   4
   0  -1  -6 22873.7 734.802   1
   0   1   6 23727.9 716.806   4
   0  -1   6 22191.3 762.544  47
   0  -1   6 22478.7 543.265   2
   0  -1  -7 2226.47 271.237   1
   0   1   7 2183.17 250.801   4
   0   1  -7 2349.84 272.091   1
   0  -1   7 2573.11 298.984   4
   0  -1   7 2656.51 206.008   2
   0  -1   7 2667.41 301.779  47
   0  -1   8 1409.55 250.010   4
   0   1  -8 1105.04 224.752   1
   0   1   8 1391.81 225.769   4
   0  -1  -8 1216.95 220.486   1
   0  -1   8 1361.73 153.031   2
   0  -1   8 1031.74 220.612  47
   0  -1  -9 579.834 195.885   1
   0  -1   9 395.413 171.981   4
   0   1  -9 673.856 228.989   1
   0   1   9 363.350 141.682   4
   0  -1 -10 2935.14 364.849   1
   0   1  10 3187.34 372.198   4
   0  -1  10 3274.56 399.509   4
   0   1 -10 3257.29 401.415   1
   0   1  11 48661.1 1470.24   4
   0  -1  11 45868.3 1509.71   4
   0  -1 -11 50319.7 1538.28   1
   0   1 -11 50163.0 1572.92   1
   0   1  12-11.1541 70.3320   4
   0  -1  12-68.1783 128.660   4
   0  -1 -12 184.397 170.140   1
   0  -1 -13 22639.6 1120.79   1
   0  -1  13 20330.1 1082.92   4
   0   1  13 20358.7 1047.86   4
   0   1 -13 21207.0 1125.48   1
   0   1 -14 3862.49 487.896   1
   0   1  14 4238.61 282.056  13
   0   1  14 3361.25 444.948   4
   0  -1  14 4120.66 268.093  18
   0  -1  14 3972.37 283.769  45
   0   1  14 3970.60 275.340  18
   0  -1  14 3764.82 270.745  13
   0  -1  14 3724.66 469.036   4
   0   1  15 15454.3 556.225  13
   0  -1  15 14499.1 547.027  45
   0  -1  15 14495.4 956.683   4
   0  -1  15 15253.6 554.901  13
   0   1  15 14860.0 533.654  18
   0  -1  15 14736.1 516.609  18
   0  -1  16 8.37559 95.5960  18
   0   1  16 44.8666 89.9829  18
   0  -1  16 48.8122 118.245  45
   0  -1  16 99.3712 97.4304  13
   0   1  16 130.769 118.955  13
   0  -1  17 2271.01 240.224  13
   0   1  17 2126.64 219.610  18
   0   1  17 2449.55 243.095  13
   0  -1  17 1847.95 215.941  45
   0  -1  17 2106.60 213.986  18
   0   1  18 1136.06 172.434  18
   0   1  18 1103.26 160.793  26
   0  -1  18 1175.03 172.330  13
   0  -1  18 1092.73 150.928  18
   0  -1  18 1030.05 157.493  45
   0   1  18 934.328 160.712  13
   0   1  19 5253.03 315.944  18
   0   1  19 5578.94 317.811  26
   0  -1  19 5229.50 298.161  18
   0  -1  19 5178.95 322.200  13
   0   1  19 4739.82 303.728  13
   0  -1  19 4971.37 301.402  26
   0  -1  20 228.953 96.8688  26
   0  -1  20 247.723 85.5753  13
   0   1  20 257.019 88.8732  26
   0   1  21 134.363 70.3623  26
   0  -1  21-11.9597 71.6218  26
   0   1  21 167.483 61.3303  19
   0  -1  22 580.076 72.8932  10
   0  -1  22 553.989 77.5216  26
   0   1  22 662.809 86.5268  26
   0   1  22 580.174 80.9260  10
   0   2   0 247328. 1552.77  46
   0   2   0 255433. 1171.95  48
   0  -2   0 250412. 791.391  47
   0   2   0 257036. 1266.64   5
   0  -2   0 245857. 1535.10   2
   0   2  -1 21828.0 340.256  48
   0   2   1 21304.4 450.608   4
   0   2  -1 21565.8 487.098  46
   0   2   1 21950.7 418.326  48
   0  -2   1 21025.2 483.327   2
   0  -2   1 21145.9 340.049  47
   0  -2  -1 20443.3 409.581   2
   0   2  -2 112032. 1221.42  46
   0   2  -2 119473. 926.382  48
   0  -2  -2 117297. 884.580   2
   0  -2   2 115502. 1032.47  47
   0  -2   2 121333. 1229.96   2
   0   2   2 122796. 1170.65  46
   0   2   2 121928. 1138.06   4
   0  -2   3 438.375 91.3773  47
   0   2   3 347.484 102.593  46
   0  -2   3 333.913 102.898   2
   0  -2  -3 282.303 90.7099   1
   0  -2  -3 426.696 54.9994   2
   0   2  -3 384.603 105.049   1
   0   2   3 452.453 94.1347   4
   0  -2  -4 53914.4 955.424   1
   0   2   4 53986.9 970.773  46
   0   2   4 54902.0 926.168   4
   0   2  -4 52681.4 1014.21   1
   0  -2   4 53405.7 955.359  47
   0  -2   4 52502.0 910.225   2
   0   2   5 12378.1 517.963  46
   0   2   5 11165.6 463.805   4
   0  -2   5 11862.7 515.837  47
   0   2  -5 11062.5 514.853   1
   0  -2  -5 11226.1 483.882   1
   0  -2   5 11190.0 449.206   2
   0  -2  -6 10584.8 515.374   1
   0  -2   6 10465.4 537.667  47
   0   2  -6 9228.17 513.130   1
   0  -2   6 10558.2 454.616   2
   0   2   6 10195.2 482.971   4
   0  -2  -7 15503.7 675.490   1
   0   2   7 16325.3 666.012   4
   0  -2   7 15874.3 572.181   2
   0   2  -7 15549.1 707.162   1
   0  -2   7 15806.2 716.701  47
   0   2   8 1643.37 228.411   4
   0   2  -8 1270.51 241.461   1
   0  -2  -8 1088.08 219.123   1
   0  -2   8 1283.84 250.051  47
   0  -2   8 1292.50 260.623   4
   0  -2   8 1328.71 183.390   2
   0  -2   9 84992.3 1375.01   2
   0   2   9 79346.3 1668.22   4
   0  -2   9 79834.6 1891.79   4
   0   2  -9 84712.4 1874.48   1
   0  -2  -9 81986.1 1767.88   1
   0  -2  10 1384.15 287.368   4
   0  -2 -10 1143.40 248.079   1
   0   2 -10 1344.56 272.858   1
   0   2  10 1303.12 245.158   4
   0  -2 -11 1523.37 279.258   1
   0   2  11 1594.25 286.971   4
   0   2 -11 1835.16 331.402   1
   0  -2  11 1835.92 315.864   4
   0  -2 -12 16453.2 931.203   1
   0   2  12 17301.6 923.009   4
   0   2 -12 15194.6 934.894   1
   0  -2  12 16242.0 971.118   4
   0  -2  13 1888.77 336.756   4
   0   2  13 2354.30 364.535   4
   0   2 -13 2870.04 417.326   1
   0   2  14 11179.6 449.639  18
   0  -2  14 11956.0 408.461  24
   0   2 -14 10966.6 842.315   1
   0   2  14 10959.0 407.053  34
   0  -2  14 10548.6 828.892   4
   0   2 -14 11412.4 886.950  48
   0  -2  14 10550.7 417.566  18
   0  -2  14 11139.8 459.229  13
   0  -2  14 11370.4 478.580  45
   0   2  14 11088.8 458.286  13
   0   2  14 11215.9 790.638   4
   0  -2  15 3501.58 276.897  13
   0   2  15 3783.18 257.822  34
   0  -2  15 3720.36 265.495  18
   0  -2  15 4106.62 549.498   4
   0   2  15 3775.68 281.231  13
   0  -2  15 3894.36 303.290  45
   0   2  15 3977.09 285.937  18
   0  -2  16 135.525 100.710  45
   0  -2  16 121.397 89.0149  18
   0   2  16 81.6186 91.0710  18
   0  -2  16 144.745 108.614  13
   0   2  16 202.607 108.315  26
   0   2  16 59.0854 86.7146  34
   0   2  16 199.934 124.779  13
   0   2  17 6148.25 357.630  18
   0  -2  17 6435.20 379.550  13
   0  -2  17 6315.73 388.324  45
   0  -2  17 6446.06 346.999  18
   0   2  17 6103.15 360.008  13
   0   2  17 6117.34 343.058  26
   0   2  18 9446.14 435.201  18
   0   2  18 8777.14 417.785  13
   0  -2  18 8961.28 441.996  45
   0  -2  18 8769.75 392.193  18
   0  -2  18 9431.90 437.325  13
   0   2  18 9149.47 415.033  26
   0  -2  19 11842.2 421.217  18
   0  -2  19 11397.5 463.769  45
   0   2  19 12188.4 447.860  26
   0  -2  19 12456.0 475.064  13
   0  -2  20 2228.27 193.979  13
   0  -2  20 2281.59 193.149  26
   0   2  20 2050.17 159.273  19
   0   2  20 2274.67 191.492  26
   0   2  21 1659.29 139.967  26
   0   2  21 1555.79 117.831  19
   0  -2  21 1773.43 150.275  26
   0   2  22 940.690 88.2568  26
   0   2  22 860.622 93.1737  10
   0  -2  22 1004.34 94.3999  26
   0   3   0-21.1889 80.8213  46
   0  -3   0 13.4716 83.5556   2
   0  -3   0 42.1416 24.6859  47
   0   3   0-26.9954 50.3902  48
   0  -3   1 714086. 2133.06  47
   0  -3  -1 712873. 3080.68   2
   0   3   1 707791. 2756.67  48
   0   3  -1 705889. 2240.02  48
   0   3  -1 712026. 3361.74  46
   0  -3   1 701149. 3373.88   2
   0   3  -2 308076. 2349.07  46
   0  -3   2 318195. 2384.89   2
   0  -3   2 312372. 1777.27  47
   0   3  -2 303070. 1606.55  48
   0   3   2 316339. 2186.96   4
   0   3   2 320328. 2250.46  46
   0  -3  -2 312404. 1924.86   2
   0  -3  -3 5671.16 243.277   2
   0  -3   3 5845.17 346.693   2
   0   3  -3 5821.16 260.702  48
   0   3   3 6106.32 340.006  46
   0   3  -3 5992.92 361.930  46
   0   3   3 5978.55 321.287   4
   0  -3   3 6522.52 306.741  47
   0   3   4 182874. 1863.24   4
   0  -3   4 186147. 1987.34   2
   0  -3  -4 185693. 1948.64   1
   0   3   4 186830. 1959.31  46
   0  -3  -4 181986. 1196.15   2
   0  -3   4 184189. 1830.73  47
   0  -3   5 135561. 1779.47   2
   0   3  -5 135071. 1536.39  48
   0   3   5 137297. 1844.38  46
   0  -3  -5 134342. 1783.31   1
   0   3   5 138892. 1733.32   4
   0  -3   5 135024. 1755.95  47
   0   3  -5 134270. 1918.62   1
   0   3  -6 552.689 189.173   1
   0   3   6 529.686 156.254  46
   0  -3  -6 437.862 134.606   1
   0   3   6 388.773 119.093   4
   0   3  -6 514.261 135.211  48
   0  -3   6 476.537 147.328  47
   0  -3   6 625.566 161.493   2
   0  -3  -7 21992.7 834.827   1
   0   3   7 21514.5 790.200   4
   0  -3   7 22554.8 876.547  47
   0  -3   7 21961.1 767.234   2
   0   3  -7 21805.9 893.582   1
   0  -3  -8 374.671 151.651   1
   0   3   8 128.011 96.5870   4
   0   3  -8 216.750 155.013   1
   0  -3   8 121.618 128.191  47
   0  -3   8 143.661 119.584   2
   0   3  -9 137.348 132.422   1
   0  -3   9 91.4010 108.640   2
   0   3   9 153.904 133.914   4
   0  -3   9 264.682 178.239   4
   0  -3  -9 251.311 158.181   1
   0   3 -10 864.015 231.299   1
   0  -3  10 566.821 217.208   4
   0   3  10 902.200 213.464   4
   0   3 -10 899.186 219.677  48
   0  -3 -10 638.509 170.291   1
   0  -3  11 605.871 227.823   4
   0  -3 -11 998.118 240.979   1
   0   3 -11 1348.99 265.619  48
   0   3 -11 1121.57 265.047   1
   0   3  11 994.047 220.871   4
   0  -3 -12 22605.5 1095.09   1
   0   3  12 21575.7 1034.33   4
   0  -3  12 21603.2 1174.27   4
   0   3 -12 21436.6 1152.94   1
   0   3 -12 21814.8 1078.59  48
   0  -3  13 637.470 245.950   4
   0   3  13 681.148 130.051  18
   0   3  13 518.157 187.133   4
   0   3  13 668.484 124.802  13
   0   3  13 557.417 117.936  26
   0  -3  13 517.464 117.616  13
   0  -3  13 509.023 112.553  45
   0   3  14 10340.3 413.230  34
   0  -3  14 10817.7 408.324  24
   0  -3  14 10980.8 460.256  13
   0   3  14 11079.0 435.571  26
   0   3  14 11697.7 462.620  13
   0  -3  14 11355.6 490.489  45
   0  -3  14 9947.36 830.176   4
   0   3  14 9958.27 433.981  18
   0   3  15 214.935 112.141  13
   0   3  15 70.2090 103.312  18
   0  -3  15 113.679 97.2485  13
   0  -3  15 42.1454 103.558  45
   0   3  15 89.5096 96.3481  34
   0  -3  15 45.2030 87.6148  24
   0   3  15 158.264 106.017  26
   0  -3  15 81.3110 75.1320  18
   0  -3  16 127.053 104.963  24
   0   3  16 209.203 105.237  34
   0  -3  16 285.082 117.146  45
   0   3  16 211.720 112.794  26
   0   3  16 144.895 104.938  18
   0  -3  16 177.214 102.509  18
   0  -3  16 57.6011 97.6311  13
   0   3  16 247.057 116.845  13
   0   3  17-64.5342 86.3269  13
   0  -3  17 29.3989 80.2947  18
   0   3  17 85.5334 96.7814  18
   0  -3  17 82.3317 91.9304  13
   0   3  17 41.2548 86.8774  26
   0  -3  17-22.4807 107.868  45
   0   3  18 179.635 87.1969  26
   0  -3  18 237.164 111.791  13
   0  -3  18 221.875 101.385  45
   0  -3  18 102.257 82.7280  18
   0  -3  19 3109.23 209.351  18
   0   3  19 3166.65 212.254  19
   0  -3  19 2928.36 245.285  45
   0   3  19 3303.46 235.581  26
   0  -3  19 2894.19 228.016  13
   0   3  20 639.311 106.946  26
   0  -3  20 683.403 117.794  13
   0  -3  20 732.498 120.107  26
   0   3  20 805.281 103.896  19
   0  -3  21 4351.49 219.879  26
   0   3  21 4534.19 210.026  26
   0   3  21 4333.66 215.916  10
   0   3  21 4074.18 162.621  19
   0   3  22 384.763 67.5732  10
   0  -3  22 545.583 71.6683  26
   0   4   0 32830.3 658.876   5
   0  -4   0 31777.3 812.273   2
   0   4   0 32157.2 818.261  46
   0   4   0 31567.9 589.139  48
   0   4   1 17266.7 597.900  46
   0   4  -1 16162.2 596.324  46
   0   4   1 16070.2 468.082  48
   0  -4  -1 16288.2 560.998   2
   0  -4   1 15862.6 331.487  47
   0  -4   1 17314.7 625.462   2
   0   4  -1 16135.4 389.466  48
   0  -4   2 32333.8 600.362  47
   0   4   2 33911.1 851.144  46
   0   4  -2 32524.7 545.523  48
   0   4   2 32568.3 819.000   4
   0  -4   2 33003.3 893.351   2
   0  -4  -2 32739.3 758.324   2
   0   4  -2 33097.7 879.912  46
   0  -4   3 6300.24 415.501   2
   0  -4  -3 6832.54 333.703   2
   0   4   3 6553.85 393.576  46
   0  -4   3 6522.59 316.099  47
   0   4  -3 6209.61 266.263  48
   0   4   3 5950.99 371.018   4
   0   4  -3 5842.35 390.857  46
   0   4   4 10986.0 531.437  46
   0  -4  -4 10168.5 370.483   2
   0  -4  -4 11042.5 534.456   1
   0  -4   4 10616.5 555.610   2
   0  -4   4 11017.8 466.160  47
   0   4  -4 10355.5 552.746  46
   0   4  -4 10544.3 389.320  48
   0   4   4 10104.8 492.795   4
   0   4  -5 46058.4 897.387  48
   0  -4  -5 46375.4 1144.28   1
   0   4   5 47437.1 1170.17  46
   0  -4   5 47177.0 1192.03   2
   0  -4   5 46870.0 1062.84  47
   0  -4  -5 44107.1 675.960   2
   0   4  -5 45750.0 1212.83  46
   0   4   5 46756.8 1109.93   4
   0   4  -6 8243.45 557.792  46
   0   4  -6 8840.81 435.665  48
   0   4   6 8766.70 541.667  46
   0   4   6 8023.74 490.054   4
   0  -4   6 7424.65 474.479  47
   0  -4   6 8217.56 521.487   2
   0  -4  -6 7586.01 491.082   1
   0  -4   7 200221. 2609.14   2
   0   4  -7 190703. 2769.43  46
   0   4   7 188270. 2648.98  46
   0   4   7 194389. 2496.84   4
   0   4  -7 201475. 2243.55  48
   0  -4   7 198350. 2607.31  47
   0  -4  -7 202306. 2663.13   1
   0   4  -8 4449.11 377.928  48
   0  -4  -8 4165.17 409.611   1
   0   4   8 4863.74 426.671   4
   0  -4   8 4570.71 421.705   2
   0   4   9 109.942 120.154   4
   0   4  -9 367.857 143.230  48
   0  -4   9 284.939 91.4236   2
   0  -4  -9 419.906 164.052   1
   0  -4  10 7330.13 538.672   2
   0  -4 -10 8125.23 636.018   1
   0   4 -10 6550.37 517.873  48
   0  -4  10 6924.33 656.930   4
   0   4  10 6911.44 551.551   4
   0   4  11-38.2221 103.415   4
   0  -4  11 266.794 180.515   4
   0  -4 -11 260.376 139.221   1
   0   4  12 38863.2 1409.06   4
   0   4 -12 38088.7 1584.18  46
   0  -4  12 36581.8 1601.96   4
   0   4  13 12522.6 452.739  13
   0   4 -13 12806.8 941.251  46
   0  -4  13 12417.7 947.246   4
   0   4  13 13357.4 458.257  26
   0   4  13 12225.7 809.029   4
   0  -4  13 12789.6 446.363  24
   0   4  13 12565.7 430.828  25
   0  -4  13 12280.6 468.462  13
   0  -4  13 12592.7 444.358  41
   0   4  13 13577.0 470.208  34
   0   4  13 12943.2 476.461  18
   0  -4  13 13621.4 529.625  45
   0  -4  14 254.274 112.283  24
   0   4  14 294.276 112.592  25
   0  -4  14 352.540 115.014  13
   0   4 -14 179.688 201.987  46
   0  -4  14 23.5681 97.9330  45
   0   4  14 258.980 101.193  34
   0  -4  14 116.341 78.9899  41
   0   4  14 189.941 89.7064  26
   0   4  14 118.123 87.9710  18
   0   4  14 168.451 92.9290  13
   0   4  15 6912.87 366.305  13
   0  -4  15 7075.62 338.663  18
   0  -4  15 6686.94 342.442  24
   0  -4  15 7297.33 422.169  45
   0  -4  15 7015.09 379.585  13
   0   4  15 7032.09 362.416  34
   0   4  15 7152.02 384.256  18
   0   4  15 6908.39 358.016  26
   0  -4  15 6828.37 333.898  41
   0   4  16 6226.17 342.516  26
   0  -4  16 6088.96 393.289  45
   0  -4  16 6121.76 324.850  24
   0  -4  16 6402.83 365.830  13
   0   4  16 6158.89 362.189  18
   0  -4  16 6098.36 314.439  18
   0  -4  17 1590.87 167.186  18
   0   4  17 1219.88 163.121  26
   0  -4  17 1397.78 194.956  45
   0  -4  17 1322.33 179.722  13
   0   4  17 1349.43 150.691  19
   0  -4  18 5504.06 271.327  18
   0   4  18 6216.98 308.037  19
   0  -4  18 5532.05 353.036  45
   0  -4  18 6133.89 337.194  13
   0   4  18 5413.28 307.849  26
   0  -4  19 307.537 78.6582  18
   0   4  19 223.321 82.5734  19
   0  -4  19 256.163 98.1619  13
   0  -4  19 257.085 106.161  45
   0   4  19 197.896 93.9316  26
   0   4  20-80.0942 68.6455  26
   0  -4  20 153.163 87.1202  45
   0   4  20-9.91745 54.0974  19
   0  -4  20 7.62636 64.6786  13
   0   4  21 295.901 75.8654  10
   0  -4  21 320.300 76.3349  26
   0  -4  22 342.383 56.5412  26
   0   4  22 331.267 60.0454  10
   0   5   0-1.90743 81.7984  46
   0   5   0 27.3132 59.4806  48
   0  -5   0-38.4770 106.172   2
   0   5   0 3.12228 67.2392   5
   0  -5  -1 149615. 1944.20   2
   0   5   1 162333. 2090.61  46
   0   5  -1 154299. 2065.90  46
   0   5  -1 153050. 1302.27  48
   0   5   1 155144. 1703.12   5
   0  -5   1 153442. 2092.33   2
   0   5  -2 16566.3 408.420  48
   0   5   2 17032.9 687.796  46
   0   5  -2 15630.4 685.238  46
   0  -5   2 16447.5 423.797  47
   0  -5  -2 15654.2 609.095   2
   0  -5   2 15377.4 690.786   2
   0  -5   3 27660.2 661.879  47
   0   5  -3 28000.6 936.432  46
   0  -5  -3 29382.9 800.455   2
   0   5   3 28908.8 894.041   4
   0  -5   3 30843.2 1010.42   2
   0   5  -3 29126.2 551.765  48
   0   5   3 30671.3 940.310  46
   0  -5   4 2701.77 338.021   2
   0   5   4 2732.48 299.920   4
   0   5  -4 1767.67 264.317  46
   0   5  -4 2612.93 191.451  48
   0  -5   4 2417.76 225.804  47
   0  -5  -4 2558.99 234.046   2
   0   5   4 2420.52 291.978  46
   0  -5   5 2993.68 355.291   2
   0  -5   5 3344.25 295.487  47
   0   5  -5 3646.38 245.793  48
   0   5   5 3109.45 323.263   4
   0  -5  -5 2936.67 222.974   2
   0  -5  -5 3241.32 347.261   1
   0   5   5 3544.05 360.623  46
   0   5  -5 3083.23 359.084  46
   0   5  -6 9974.16 647.368  46
   0   5   6 9349.17 566.785   4
   0   5  -6 10115.3 449.694  48
   0  -5   6 9831.92 631.998   2
   0  -5   6 10012.0 557.440  47
   0   5   6 9974.49 618.723  46
   0  -5  -6 9546.96 601.894   1
   0   5   7 43961.8 1279.16   4
   0   5   7 44549.0 1379.70  46
   0  -5   7 44085.5 1366.31   2
   0   5  -7 44681.0 1429.65  46
   0  -5  -7 46912.1 1372.13   1
   0   5   8 36211.1 1309.92  46
   0  -5  -8 39563.9 1316.96   1
   0   5   8 37411.9 1224.08   4
   0  -5   8 37457.9 1293.86   2
   0   5  -8 38546.7 1391.59  46
   0  -5  -9 22787.3 1041.34   1
   0   5   9 22252.7 986.577   4
   0   5  -9 21838.6 1099.09  46
   0  -5   9 20730.4 978.626   2
   0   5 -10 17288.8 1021.41  46
   0  -5  10 17371.0 916.266   2
   0  -5 -10 19525.2 1007.90   1
   0   5  10 17865.6 922.792   4
   0  -5  11 14549.1 1047.04   4
   0   5 -11 15930.9 1016.52  46
   0   5  11 14801.2 865.882   4
   0  -5 -11 15790.7 935.484   1
   0  -5  12 635.447 142.155  45
   0   5  12 718.220 141.009  34
   0   5  12 601.109 126.642  18
   0   5  12 761.014 131.368  26
   0   5 -12 752.996 259.349  46
   0  -5  12 941.266 266.461   4
   0   5  12 512.035 128.755  25
   0   5  12 23.4361 102.329   4
   0   5 -13 8941.30 799.214  46
   0   5  13 8976.28 385.573  26
   0  -5  13 8960.88 392.557  24
   0  -5  13 8343.63 388.765  41
   0  -5  13 9290.64 865.817   4
   0   5  13 9509.24 414.485  18
   0   5  13 9084.00 380.639  19
   0   5  13 9344.19 412.499  34
   0  -5  13 9163.38 410.126  13
   0  -5  13 9663.22 461.920  45
   0   5  13 9401.50 392.894  25
   0   5  14 18009.7 553.082  25
   0   5  14 18193.8 560.584  26
   0   5  14 18026.8 547.859  19
   0  -5  14 17179.2 1129.87   4
   0  -5  14 18569.9 655.522  45
   0   5  14 18970.0 597.719  34
   0  -5  14 17482.5 579.484  13
   0   5  14 17872.6 586.146  18
   0  -5  14 18250.6 571.534  41
   0  -5  14 17490.4 563.037  24
   0   5  15 216.821 94.5570  26
   0  -5  15 218.192 129.097  45
   0  -5  15 144.668 96.8200  24
   0  -5  15 285.135 110.086  41
   0  -5  15 133.333 96.2495  13
   0   5  15 63.8041 94.5621  19
   0   5  15 333.016 109.631  25
   0   5  16 391.205 118.792  25
   0  -5  16 409.673 116.286  24
   0  -5  16 308.166 106.422  41
   0  -5  16 323.619 132.634  45
   0   5  16 388.932 107.365  19
   0   5  16 296.974 79.3912  21
   0   5  16 385.041 108.769  26
   0  -5  16 390.358 118.228  13
   0  -5  17 47.5565 69.9089  41
   0  -5  17-36.7880 73.9904  24
   0   5  17 234.461 100.693  26
   0  -5  17-50.4013 94.4193  13
   0   5  17 8.63508 80.5501  19
   0  -5  17 54.5152 109.487  45
   0   5  18 2372.72 185.086  19
   0  -5  18 2253.11 202.369  13
   0  -5  18 2185.23 231.289  45
   0   5  18 2419.92 202.238  26
   0   5  19 7294.63 305.503  26
   0  -5  19 6763.88 355.166  45
   0  -5  19 7509.59 324.034  13
   0   5  19 6962.28 273.988  19
   0  -5  20 197.122 64.7456  13
   0  -5  20 192.998 85.3051  45
   0   5  20 273.915 87.2673  10
   0   5  21 201.703 65.4837  10
   0   5  21 144.041 45.7922  35
   0  -5  21 261.162 62.8880  26
   0  -6   0 8721.77 556.359   2
   0   6   0 8354.63 545.942  46
   0   6   0 8212.90 414.282   5
   0   6   1 17275.7 628.008   5
   0   6  -1 17554.8 476.534  48
   0   6   1 18199.2 784.267  46
   0  -6   1 17540.4 800.955   2
   0  -6  -1 16863.4 740.627   2
   0   6  -1 17515.4 785.220  46
   0   6   2 1181.67 183.973   5
   0  -6   2 1190.05 227.719   2
   0  -6  -2 1397.44 233.294   2
   0   6  -2 1251.54 122.330  48
   0   6   2 1650.07 264.905  46
   0   6  -2 1307.50 250.632  46
   0  -6  -3 174.094 126.870   2
   0   6  -3 248.614 160.652  46
   0  -6   3 126.951 175.937   2
   0   6   3 191.644 134.309  46
   0   6  -4 81336.5 1804.82  46
   0   6   4 79975.4 1737.29  46
   0  -6   4 80338.6 1855.88   2
   0  -6  -4 77762.2 1404.48   2
   0  -6  -5 49133.9 1422.80   1
   0   6   5 47599.6 1392.47  46
   0  -6  -5 49457.6 1048.73   2
   0  -6   5 50091.1 1511.16   2
   0   6   5 46987.6 1330.16   4
   0   6  -5 48403.4 1449.17  46
   0  -6  -6 16852.6 860.275   1
   0   6   6 16490.9 813.623   4
   0   6   6 16865.8 866.130  46
   0   6  -6 16596.5 885.026  46
   0  -6   6 16892.6 908.854   2
   0  -6   7 109691. 2363.43   2
   0   6   7 114284. 2359.55  46
   0  -6  -7 116959. 2330.69   1
   0   6  -7 113830. 2412.06  46
   0   6   7 112790. 2179.28   4
   0  -6   8 12970.7 840.154   2
   0   6  -8 12979.9 859.196  46
   0   6   8 12119.7 750.067   4
   0   6   8 13144.2 846.299  46
   0  -6  -8 13931.3 834.006   1
   0  -6  -9 5357.62 537.584   1
   0   6   9 4335.18 467.450   4
   0   6  -9 5288.10 573.407  46
   0  -6   9 4753.37 509.308   2
   0  -6  10 161.509 141.313   2
   0  -6 -10 930.780 242.647   1
   0   6  10 1028.64 242.507   4
   0   6 -10 489.828 187.866  46
   0   6  11 6378.70 590.188   4
   0   6 -11 5876.30 642.340  46
   0  -6  11 7247.68 374.965  45
   0  -6  11 7005.24 343.540  40
   0   6  11 7247.03 348.645  25
   0   6  11 7262.81 355.133  34
   0  -6  12 2939.62 501.891   4
   0   6  12 2542.22 208.215  19
   0   6 -12 2159.73 417.341  46
   0  -6  12 2177.41 229.286  45
   0   6  12 2615.70 228.649  25
   0   6  12 2728.27 211.311  26
   0  -6  13 11421.1 967.853   4
   0  -6  13 12880.6 489.579  41
   0  -6  13 12544.1 471.721  13
   0   6  13 13639.4 476.324  26
   0   6 -13 12363.5 937.282  46
   0   6  13 12695.9 481.181  25
   0   6  13 13318.2 474.018  19
   0  -6  13 14310.8 571.756  45
   0  -6  13 12816.1 489.305  24
   0   6  14 2365.38 223.519  25
   0  -6  14 2456.61 229.557  24
   0  -6  14 2320.06 245.152  45
   0  -6  14 2515.17 233.393  41
   0   6  14 2442.56 218.253  26
   0  -6  14 2656.07 233.935  13
   0   6  14 2611.99 213.029  19
   0  -6  15 1454.51 179.904  24
   0  -6  15 1384.41 176.101  41
   0   6  15 1386.81 166.293  26
   0  -6  15 1300.22 168.154  13
   0   6  15 1867.71 213.716  25
   0  -6  15 1926.48 239.447  45
   0   6  15 1511.55 163.817  19
   0  -6  16 10665.8 506.133  45
   0  -6  16 11414.3 453.215  13
   0   6  16 10253.6 418.883  26
   0   6  16 11101.7 421.596  19
   0  -6  16 10430.8 421.390  41
   0  -6  16 10434.3 434.707  24
   0   6  16 10162.5 395.093  21
   0   6  17 142.867 92.2097  19
   0  -6  17-70.4165 103.805  24
   0  -6  17-85.1355 76.9672  41
   0   6  17 106.154 77.2235  26
   0  -6  17-82.9458 78.9988  13
   0  -6  17 24.9860 100.513  45
   0   6  18 4710.43 241.874  19
   0  -6  18 5044.75 271.013  13
   0   6  18 5520.16 288.874  10
   0   6  18 4844.72 262.041  26
   0  -6  18 5092.84 328.580  45
   0  -6  19 168.547 93.7079  45
   0  -6  19 231.863 79.4681  13
   0   6  19 123.214 77.0887  10
   0   6  19 191.959 70.0758  19
   0  -6  20 1403.59 142.814  45
   0  -6  20 1518.66 114.422  13
   0   6  20 1294.67 116.484  35
   0   6  20 1551.89 127.121  10
   0   6  21 3440.70 142.379  10
   0   6  21 3351.32 141.009  35
   0  -6  21 3326.51 163.350  45
   0  -6  21 3205.70 140.033  26
   0   7   0-52.1258 146.945  46
   0  -7   0-46.5639 120.629   2
   0   7  -1 1249.66 245.039  46
   0  -7   1 1042.39 234.422   2
   0   7   1 1053.03 233.698  46
   0   7   1 1268.60 193.748   5
   0  -7  -1 1299.79 272.003   2
   0   7   2 108014. 2130.18  46
   0  -7   2 104607. 2210.24   2
   0   7  -2 111932. 2199.67  46
   0  -7  -2 105607. 1986.14   2
   0   7   2 108078. 1779.56   5
   0   7  -3 7762.44 593.763  46
   0   7   3 7190.49 492.123   5
   0   7   3 7652.75 587.634  46
   0  -7  -3 7105.38 508.890   2
   0  -7   3 8195.50 645.307   2
   0  -7   4 1650.26 316.867   2
   0   7  -4 2422.47 364.488  46
   0   7   4 1751.69 304.273  46
   0  -7  -4 1839.84 260.236   2
   0   7   5 13802.4 822.525  46
   0  -7   5 12572.8 838.848   2
   0  -7  -5 13118.1 805.331   1
   0   7  -5 14022.5 844.823  46
   0   7   6 3023.42 398.562  46
   0  -7   6 2831.36 430.959   2
   0   7  -6 2762.72 405.755  46
   0  -7  -6 2805.82 389.584   1
   0  -7  -7 2861.87 418.384   1
   0   7   7 2108.16 350.559  46
   0   7  -7 2143.88 369.101  46
   0  -7   7 2478.98 417.615   2
   0   7   8 33776.0 1315.41   4
   0  -7  -8 36003.9 1418.98   1
   0   7   8 32220.6 1395.00  46
   0   7  -8 35101.9 1457.35  46
   0  -7   8 33933.2 1456.56   2
   0  -7  -9 21531.4 1117.58   1
   0  -7   9 19882.9 1134.01   2
   0   7   9 21153.0 1065.61   4
   0   7  -9 20563.4 1151.88  46
   0   7  10 188.777 98.0842  25
   0  -7  10 152.407 162.760   2
   0  -7  10 332.013 121.167  40
   0   7  10 89.3692 127.340   4
   0  -7  10 100.530 100.310  45
   0   7 -10 238.442 162.812  46
   0   7  11 175.026 92.0784  19
   0   7  11-9.21938 200.330   4
   0  -7  11 39.8276 92.6542  40
   0   7  11 3.55170 68.4943  26
   0  -7  11 506.370 181.432   2
   0  -7  11 77.7239 85.9609  45
   0   7  11 204.562 111.235  25
   0   7 -11 115.664 90.5938   6
   0   7  11 124.101 93.9883   8
   0   7 -11 234.577 232.347  46
   0   7  12 27733.7 724.364  25
   0   7 -12 29315.6 1435.79  46
   0  -7  12 28724.3 801.970  45
   0   7  12 28156.5 679.602  19
   0   7  12 26907.4 658.851  26
   0  -7  12 27657.5 1539.37   4
   0  -7  13 2116.74 232.175  45
   0   7  13 2256.61 211.824  19
   0  -7  13 2188.18 206.571  13
   0   7  13 2088.43 197.634  26
   0   7  13 2414.30 232.078  25
   0  -7  13 2145.72 219.980  41
   0  -7  13 2339.00 231.564  24
   0   7  14-49.4442 85.4370  21
   0  -7  14 47.1290 84.3156  13
   0   7  14 49.9676 73.6607  19
   0   7  14-88.5816 87.3931  26
   0  -7  14 55.4636 100.653  24
   0  -7  14 139.337 113.321  45
   0  -7  14 105.349 101.187  41
   0   7  14 209.299 120.010  25
   0  -7  15 4057.78 284.204  41
   0   7  15 4219.05 269.444  19
   0  -7  15 4589.64 283.875  13
   0  -7  15 4522.35 334.110  45
   0   7  15 3765.30 258.315  21
   0   7  15 3989.01 262.081  26
   0  -7  15 4269.10 294.628  24
   0   7  16 4595.29 265.091  19
   0  -7  16 4598.18 271.131  13
   0  -7  16 4579.53 335.861  45
   0  -7  16 3792.51 260.044  41
   0   7  16 3987.17 261.332  10
   0  -7  16 4144.90 280.082  24
   0   7  16 4063.56 258.359  21
   0  -7  17 7009.65 392.920  45
   0   7  17 6289.34 287.118  19
   0  -7  17 5819.98 284.035  13
   0  -7  17 6391.06 301.575  41
   0   7  17 5941.67 301.961  10
   0  -7  17 6329.71 319.903  24
   0   7  18 1792.47 162.265  10
   0   7  18 1720.39 138.682  19
   0  -7  18 1816.49 147.999  13
   0  -7  18 1922.20 198.286  45
   0  -7  19 380.334 105.548  45
   0   7  19 216.300 67.8517  31
   0   7  19 322.919 75.7922  35
   0  -7  19 238.959 65.1138  13
   0   7  19 285.053 81.8837  10
   0  -7  20 2536.90 139.577  26
   0   7  20 2634.97 143.139  35
   0  -7  20 2620.99 172.433  45
   0  -8   0 101507. 2268.62   2
   0   8   0 106774. 2301.47  46
   0   8   1 1945.51 328.461  46
   0  -8  -1 1674.95 317.135   2
   0   8  -1 2057.39 325.141  46
   0  -8   1 1574.96 326.125   2
   0   8   2 46909.7 1538.84  46
   0   8  -2 48768.6 1584.51  46
   0  -8   2 47968.0 1644.55   2
   0   8   2 44904.2 1219.18   5
   0  -8  -2 49731.9 1501.77   2
   0  -8  -3 22.3543 112.756   2
   0   8   3 29.5225 102.669  46
   0  -8   3 226.872 133.570   2
   0   8  -3-148.645 156.972  46
   0   8   3 78.9287 88.9226   5
   0   8   4 20166.2 1047.21  46
   0  -8   4 21688.6 1158.64   2
   0   8   4 17832.0 853.370   5
   0  -8  -4 20581.2 895.640   2
   0   8  -4 19847.3 1049.02  46
   0   8  -5 31614.8 1351.16  46
   0  -8  -5 31838.9 1349.33   1
   0   8   5 31256.5 1176.87   5
   0  -8   5 31513.9 1423.35   2
   0   8   5 33456.0 1372.62  46
   0   8   6 28646.3 1192.52   5
   0  -8  -6 28794.5 1308.69   1
   0   8  -6 30421.4 1352.05  46
   0  -8   6 32641.0 1476.66   2
   0   8   6 30257.6 1344.55  46
   0   8   7 296.934 167.575  46
   0   8  -7 78.3031 151.049  46
   0  -8  -7 2.30083 174.581   1
   0  -8   7 30.2952 143.262   2
   0  -8   8 2374.41 424.925   2
   0   8   8 2075.92 397.935  46
   0  -8  -8 1623.81 328.081   1
   0  -8  -9 21825.5 1165.96   1
   0   8   9 20790.3 1218.76  46
   0   8  -9 20739.3 1200.52  46
   0   8   9 21426.1 569.688  19
   0  -8   9 21711.6 631.804  45
   0  -8   9 20986.4 616.444  40
   0   8   9 21174.8 590.835   8
   0  -8   9 21569.0 1254.06   2
   0   8  -9 22317.3 601.370   6
   0   8   9 21653.4 616.419  25
   0  -8  10 9107.34 421.053  40
   0  -8  10 8805.38 429.265  45
   0   8  10 8477.12 407.981  25
   0   8  10 8809.33 376.888  19
   0   8 -10 8544.34 389.379   6
   0  -8  10 7306.70 730.624   2
   0   8  10 8645.52 386.535   8
   0   8 -10 8573.84 797.446  46
   0   8  11 14318.5 488.677   8
   0   8  11 13791.7 446.574  10
   0   8  11 14497.6 492.086  19
   0   8 -11 13919.0 492.712   6
   0  -8  11 14528.1 561.830  45
   0  -8  11 14213.1 537.819  40
   0   8 -11 14261.6 994.858  46
   0   8  11 14290.7 534.322  25
   0  -8  11 14601.5 1020.44   2
   0   8  12 9007.71 379.606   8
   0   8  12 9345.39 442.130  25
   0  -8  12 9559.29 473.042  45
   0   8 -12 8914.85 398.061   6
   0   8  12 9797.95 391.677  10
   0   8  12 8599.36 414.329  21
   0   8  12 8954.49 398.136  19
   0   8  13 123.151 119.912  25
   0   8  13-21.9844 96.0808  21
   0   8  13 79.0935 93.0256  10
   0  -8  13 114.977 94.7633  41
   0  -8  13 165.116 119.073  45
   0  -8  13 46.3906 90.9860  24
   0   8  13 150.456 102.295  19
   0  -8  14 691.746 146.772  41
   0  -8  14 609.549 153.674  45
   0   8  14 425.023 120.353  21
   0  -8  14 491.219 137.275  24
   0   8  14 623.305 123.888  10
   0   8  14 873.979 140.256  19
   0   8  15 335.623 89.8787  19
   0  -8  15 237.719 102.401  24
   0   8  15 172.813 95.3136  21
   0  -8  15 271.765 97.3412  41
   0   8  15 117.385 94.2253  10
   0  -8  15 169.960 114.765  45
   0  -8  16 95.9526 70.8707  13
   0  -8  16 116.469 103.412  24
   0   8  16 92.0619 83.8362  10
   0   8  16 13.7501 84.5788  35
   0  -8  16 205.883 113.120  45
   0   8  16 102.359 69.5982  19
   0  -8  16 200.236 92.4781  41
   0   8  16 135.372 78.3686  21
   0  -8  17 6421.47 288.411  41
   0   8  17 7169.99 293.661  10
   0  -8  17 6784.62 310.656  24
   0   8  17 6380.75 263.697  19
   0  -8  17 6318.12 350.847  45
   0   8  17 6171.03 297.474  35
   0   8  18-48.9678 63.6661  35
   0  -8  18 61.5971 86.8252  45
   0   8  18 24.4894 73.4046  31
   0   8  19 5119.17 210.944  35
   0  -8  19 5034.33 248.092  45
   0   8  19 5155.92 215.938  31
   0  -8  20 322.526 66.2310  45
   0  -9   0 297.009 213.806   2
   0   9   0 224.915 195.773  46
   0  -9  -1 21859.6 1121.07   2
   0   9  -1 23369.5 1168.39  46
   0  -9   1 23413.3 1220.47   2
   0   9   1 23872.4 1190.23  46
   0   9   2 9823.86 769.802  46
   0   9  -2 8754.44 730.509  46
   0  -9  -2 9864.18 735.580   2
   0  -9   2 9784.22 798.912   2
   0  -9   3 1253.60 328.063   2
   0   9   3 1514.38 335.118  46
   0   9  -3 1299.92 308.298  46
   0   9   3 1088.30 219.426   5
   0  -9  -3 1326.13 283.956   2
   0  -9   4 9874.08 847.220   2
   0   9  -4 9805.53 792.014  46
   0   9   4 10589.5 684.138   5
   0   9   4 10305.9 814.227  46
   0   9   5 15666.6 1008.77  46
   0   9  -5 14879.6 987.435  46
   0  -9   5 14151.6 1029.24   2
   0  -9  -5 14539.2 985.910   1
   0   9   5 14159.5 825.537   5
   0  -9  -6 4975.54 571.200   1
   0   9   6 4899.17 579.138  46
   0  -9   6 4323.04 593.297   2
   0   9  -6 4836.72 577.327  46
   0   9   6 5092.79 512.045   5
   0   9   7 4873.85 289.318  21
   0  -9   7 4462.40 610.296   2
   0   9   7 4703.00 524.019   5
   0   9   7 4312.63 269.631  35
   0   9   7 5425.70 314.683   8
   0   9   7 4576.50 588.903  46
   0   9   7 5253.69 321.029  25
   0  -9   7 5149.84 314.007  40
   0  -9  -7 5503.78 614.503   1
   0  -9   7 5077.37 301.606  23
   0   9   7 5013.32 277.749  19
   0   9  -7 4893.15 584.476  46
   0   9   8 17728.9 531.479  19
   0   9   8 18289.4 575.719   8
   0  -9  -8 15417.2 1020.92   1
   0   9   8 17265.0 558.378  21
   0   9   8 16879.0 1115.33  46
   0  -9   8 17720.1 570.141  45
   0   9  -8 17799.7 571.382   6
   0  -9   8 17168.5 571.162  40
   0   9   8 17517.6 570.392  25
   0   9   8 15260.6 967.791   5
   0   9  -8 19082.3 1159.19  46
   0  -9   8 18201.3 1211.23   2
   0   9   8 17223.9 541.682  35
   0   9   9 256.633 115.197   8
   0   9  -9 204.254 112.551   6
   0   9   9 302.909 149.365  25
   0  -9   9 42.5870 110.036  40
   0   9   9 1018.94 274.608  46
   0  -9   9 93.4079 91.8372  45
   0   9   9-58.4946 116.084  35
   0   9   9-750.385 246.330   5
   0   9   9 117.016 96.0736  19
   0  -9   9 708.793 305.450   2
   0   9  -9 233.581 192.404  46
   0   9   9 109.928 95.8396  21
   0  -9  10 7820.57 410.818  45
   0   9  10 8232.02 394.838   8
   0  -9  10 6847.38 733.497   2
   0   9 -10 8292.95 767.079  46
   0   9  10 7692.56 380.686  35
   0   9  10 7495.65 699.839   5
   0   9 -10 7876.75 395.957   6
   0   9  10 7909.69 413.488  25
   0   9  10 7056.19 355.611  19
   0  -9  10 7654.89 406.928  40
   0   9  10 8041.28 396.311  21
   0   9  11 1664.54 181.770  19
   0   9 -11 2046.24 208.106   6
   0   9  11 1716.82 195.467  35
   0   9  11 1735.97 198.761  21
   0  -9  11 1959.88 224.807  45
   0  -9  11 2096.05 231.762  40
   0   9  11 2114.40 208.714   8
   0   9  12 1588.39 162.155  10
   0   9  12 1615.92 176.156   8
   0   9  12 1505.30 183.014  35
   0  -9  12 1256.05 174.741  24
   0   9 -12 1626.61 193.329   6
   0  -9  12 1736.20 210.359  45
   0   9  12 1789.69 187.970  19
   0   9  12 1498.58 184.779  21
   0   9  13 2267.64 190.085  10
   0   9 -13 1446.99 164.064   6
   0   9  13 2223.53 199.810  19
   0   9  13 2185.01 212.123  21
   0   9  13 2027.11 187.605   8
   0  -9  13 2175.27 227.936  41
   0  -9  13 2309.48 234.809  24
   0   9  13 2180.57 224.951  35
   0  -9  13 2064.72 238.102  45
   0   9  14 755.377 119.208  10
   0  -9  14 1582.71 211.131  41
   0  -9  14 1506.66 211.091  24
   0   9  14 895.746 142.488  35
   0  -9  14 1171.35 195.264  45
   0   9  14 778.926 126.064  19
   0   9  14 821.748 137.389  21
   0   9  15 44.3482 86.6913  35
   0  -9  15 90.3790 111.075  45
   0   9  15 57.3002 81.2858  21
   0   9  15 36.9137 68.6157  19
   0  -9  15 97.1915 84.7380  24
   0  -9  15 36.2937 79.5400  41
   0   9  16 10065.3 365.360  21
   0  -9  16 11195.6 408.939  24
   0   9  16 10078.0 333.788  19
   0  -9  16 10695.7 448.840  45
   0  -9  16 10800.7 391.839  41
   0   9  16 10178.5 384.310  35
   0   9  17 45.4194 60.8416  35
   0   9  17-149.630 90.0660  31
   0  -9  17-43.8130 77.4821  45
   0  -9  17 58.6279 83.2400  24
   0  -9  18 7145.92 301.938  45
   0   9  18 7340.77 257.098  35
   0   9  18 7712.53 278.340  31
   0   9  19 173.218 50.3620  31
   0  -9  19 268.740 64.9085  45
   0   9  19 236.227 55.9806  35
   0 -10   0 112110. 2765.49   2
   0  10   0 109276. 2701.31  46
   0 -10  -1 12048.3 893.745   2
   0  10   1 13324.1 951.005  46
   0 -10   1 11669.4 922.059   2
   0  10  -1 12905.5 930.731  46
   0  10   2 7.46964 179.325  46
   0  10  -2-54.1989 143.342  46
   0 -10   2 159.800 193.560   2
   0 -10  -2 32.9870 116.051   2
   0  10  -3 120.613 98.1865  11
   0 -10   3 234.312 221.863   2
   0  10   3 26.2178 90.5467   8
   0  10   3 25.5404 138.968  46
   0  10   4 4014.76 269.443  19
   0 -10   4 2702.75 472.983   2
   0  10  -4 2884.60 467.645  46
   0 -10  -4 3066.67 480.768   1
   0  10   4 3621.98 510.846  46
   0  10   4 3519.87 263.157   8
   0  10   4 3453.82 240.251  21
   0 -10   4 3526.67 251.378  40
   0  10   4 3892.17 263.781  35
   0  10   5 17818.1 508.156  31
   0  10   5 19528.9 1194.49  46
   0  10  -5 20100.2 1200.16  46
   0 -10   5 20095.9 1283.86   2
   0  10   5 19172.3 562.113  19
   0 -10  -5 16730.9 1108.19   1
   0  10   5 21226.0 625.506   8
   0  10   5 19250.6 567.725  35
   0 -10   5 20849.8 612.385  40
   0 -10   5 20051.5 567.427  23
   0  10   5 19020.4 563.910  21
   0  10   6 13735.9 469.766  31
   0 -10   6 15200.9 513.138  23
   0 -10   6 15479.1 540.949  40
   0  10   6 15248.7 544.254   8
   0 -10   6 15530.6 1145.95   2
   0  10   6 14853.3 511.479  35
   0  10  -6 14676.9 1036.79  46
   0  10   6 14696.7 510.969  21
   0 -10  -6 13331.7 984.193   1
   0  10   6 16077.4 1092.31  46
   0  10   6 14503.2 494.954  19
   0  10   7 1462.40 177.496  35
   0  10  -7 1411.07 364.489  46
   0 -10   7 1584.29 384.238   2
   0  10   7 1739.81 374.875  46
   0  10   7 1213.49 167.135  19
   0 -10   7 1394.51 189.022  40
   0  10   7 1426.66 185.999   8
   0 -10  -7 781.907 262.051   1
   0 -10   7 1163.66 158.297  45
   0  10   7 1106.53 161.623  21
   0  10  -8 152.472 106.392   6
   0 -10   8 236.788 239.217   2
   0 -10   8 40.6641 97.9672  45
   0  10   8 15.0389 87.6290  19
   0  10  -8-130.561 184.264  46
   0  10   8-66.7351 102.349  35
   0  10   8 36.0494 96.2613   8
   0 -10   8 34.5068 110.665  40
   0  10   8 92.2861 99.2682  21
   0 -10   9 13433.4 537.161  40
   0  10   9 12884.5 506.571  21
   0  10   9 12771.0 480.104  19
   0  10   9 12552.9 503.564   8
   0  10   9 12659.9 492.112  35
   0  10  -9 13211.7 513.759   6
   0 -10   9 12282.2 499.134  45
   0  10  10 3392.94 270.123   8
   0  10  10 2856.17 252.697  21
   0  10  10 2615.31 222.377  19
   0 -10  10 2773.49 265.006  40
   0  10 -10 3335.71 268.639   6
   0 -10  10 3287.39 275.682  45
   0  10  10 3071.56 254.439  35
   0  10  11 85.0064 106.035  21
   0 -10  11 69.6119 85.3500  45
   0  10  11 9.94251 105.459   8
   0  10 -11-53.5880 97.3252   6
   0  10  11 14.3210 91.7107  35
   0  10  11-33.5558 95.0610  19
   0  10 -12 195.278 106.103   6
   0 -10  12 376.834 135.006  24
   0 -10  12 512.387 134.584  45
   0  10  12 187.713 82.6110   8
   0  10  12 256.993 97.1450  35
   0  10  12 271.454 97.8519  19
   0  10  12 337.069 112.248  21
   0 -10  13 550.042 128.640  41
   0  10  13 471.358 102.946  19
   0  10  13 577.160 129.867  35
   0 -10  13 590.414 140.753  45
   0 -10  13 529.776 140.100  24
   0  10  13 404.997 121.020  21
   0  10 -13 272.036 97.7574   6
   0  10  13 443.838 86.6996   8
   0 -10  14 13289.1 483.683  41
   0  10  14 13413.4 468.914  21
   0  10  14 12304.9 466.880  31
   0 -10  14 13405.7 513.265  45
   0 -10  14 13126.4 474.469  24
   0  10  14 13022.2 459.785  35
   0  10  14 12618.8 412.229  19
   0  10  15 9187.87 378.077  31
   0  10  15 9818.07 374.090  21
   0 -10  15 9202.46 405.585  45
   0 -10  15 9435.29 378.736  41
   0  10  15 9931.87 379.407  35
   0  10  15 9763.94 326.181  19
   0 -10  15 10545.4 398.786  24
   0  10  16 565.220 105.376  31
   0 -10  16 871.007 122.591  41
   0 -10  16 774.638 122.881  45
   0  10  16 752.878 111.569  21
   0  10  16 576.727 99.5317  35
   0 -10  16 804.673 117.037  24
   0  10  17 97.8015 60.2608  35
   0  10  17 67.0740 61.9206  31
   0 -10  17 164.710 74.2643  45
   0  10  18 88.4206 45.5506  35
   0 -10  18 48.9068 48.6694  45
   0  10  18 21.8640 44.6485  31
   0  11   0-20.3569 79.1770  11
   0 -11   0 370.346 223.753   2
   0  11   0 85.5120 89.9458   8
   0  11   0-16.6920 170.034  46
   0 -11   0 160.503 102.947  40
   0  11  -1 80165.4 1077.64   8
   0  11   1 81958.1 1172.56   8
   0 -11   1 77224.7 2455.68   2
   0 -11  -1 77303.0 2338.00   2
   0  11   1 79379.9 1040.88  21
   0  11  -1 79289.2 1199.24  11
   0 -11   1 78693.4 1131.95  40
   0  11   1 79375.0 1164.78  11
   0  11  -1 82209.7 2446.09  46
   0  11   1 83624.3 2484.17  46
   0 -11   2 650.403 250.946   2
   0 -11   2 433.365 130.416  40
   0  11   2 611.840 122.415   8
   0  11   2 62.2995 159.670  46
   0  11  -2 474.939 133.318  11
   0  11   2 697.198 136.627  11
   0  11   2 654.999 121.132  21
   0  11  -2 498.887 204.663  46
   0 -11   3 24112.4 660.947  40
   0 -11   3 26305.1 1492.84   2
   0  11   3 24939.3 635.342  11
   0  11   3 25964.1 700.139   8
   0  11  -3 21559.0 1263.02  46
   0  11   3 24071.2 1347.60  46
   0  11   3 23195.3 613.536  21
   0  11  -4 510.068 243.655  46
   0 -11  -4 425.792 210.615   1
   0 -11   4 324.021 108.759  23
   0 -11   4 238.464 113.790  40
   0  11   4 478.941 147.063   8
   0 -11   4-192.671 185.889   2
   0  11   4 572.749 239.126  46
   0  11   4 312.717 101.553  11
   0  11   4 313.403 118.307  21
   0  11   5 35538.4 795.999  21
   0 -11   5 40569.9 1889.25   2
   0  11  -5 38498.0 1694.20  46
   0  11   5 36857.0 1685.42  46
   0  11   5 38424.9 880.780   8
   0 -11   5 36358.4 847.693  40
   0  11   5 36686.9 745.446  31
   0  11   6 272.458 134.429  19
   0  11   6 139.206 92.3325  21
   0  11   6 44.9138 97.9825  31
   0  11   6 163.330 106.465   8
   0  11   6 228.713 125.943  35
   0 -11   6 73.0219 99.8436  40
   0 -11   7 5186.93 333.372  40
   0  11   7 4314.60 280.229  31
   0  11   7 5005.16 316.899  19
   0  11   7 5059.35 329.004  35
   0  11  -7 4936.59 335.326   6
   0  11   7 4842.00 313.402  21
   0  11   7 4951.02 329.398   8
   0  11   8 520.372 129.132   8
   0 -11   8 503.561 117.789  45
   0  11  -8 503.459 125.191  20
   0  11   8 645.562 143.485  21
   0  11   8 541.627 143.442  19
   0  11  -8 656.873 148.970   6
   0 -11   8 633.633 149.215  40
   0  11   8 574.399 133.769  31
   0  11   8 631.170 136.418  35
   0  11   9 741.424 139.780  31
   0  11  -9 955.565 175.156   6
   0  11   9 761.191 146.425  19
   0 -11   9 821.544 153.671  45
   0  11   9 849.345 159.623  21
   0 -11   9 710.442 155.524  40
   0  11   9 648.393 149.348  35
   0  11   9 950.989 159.865   8
   0 -11  10 8774.02 438.924  40
   0  11  10 8729.31 418.325  21
   0  11  10 8320.41 403.013  35
   0  11 -10 8722.12 423.171   6
   0 -11  10 9794.26 442.488  45
   0  11  10 8460.75 401.073  31
   0  11  10 8247.60 383.572  19
   0  11  10 8553.30 404.165   8
   0  11  11-23.6812 100.201   8
   0  11  11 136.873 114.404  35
   0 -11  11 81.3150 85.3803  45
   0  11  11 52.0351 82.2159  19
   0  11  11 66.7814 96.4981  21
   0  11 -11-34.2109 94.5496   6
   0  11  11-51.9725 94.7570  31
   0 -11  11-2.64710 103.581  24
   0  11  12 6345.30 308.688  19
   0  11  12 5841.63 333.738  21
   0 -11  12 6807.70 360.264  45
   0 -11  12 5962.92 345.705  41
   0  11  12 6243.27 336.127  35
   0  11  12 5911.34 330.857  31
   0 -11  12 6236.01 340.669  24
   0  11  12 5737.59 303.533   8
   0  11 -12 5855.73 319.964   6
   0 -11  13-34.2955 86.5410  24
   0  11  13-63.4685 101.864  31
   0 -11  13 200.694 102.935  45
   0  11  13 100.856 98.1936  21
   0 -11  13-25.5349 90.2274  41
   0  11  13 119.528 83.7415  19
   0  11  13 3.33379 71.5789   8
   0  11  13 53.3855 79.3973  35
   0  11  14 69.3649 68.7591  35
   0 -11  14 158.984 103.774  24
   0  11  14-81.4246 84.3898  31
   0  11  14 92.2379 60.9927  19
   0 -11  14 130.365 80.4918  41
   0  11  14 16.3134 75.1125  21
   0 -11  14 72.6867 68.6553  45
   0 -11  15 5930.75 290.715  45
   0  11  15 5744.95 268.163  31
   0 -11  15 6286.84 277.142  41
   0 -11  15 6005.00 276.631  24
   0  11  15 6202.59 267.304  35
   0  11  15 6140.68 270.057  21
   0  11  16 75.8631 62.0592  35
   0 -11  16 76.7424 63.0417  45
   0  11  16 94.9882 54.8033  21
   0 -11  16-7.26898 49.0201  41
   0 -11  16 20.6528 57.5226  24
   0  11  16 6.31957 56.8887  31
   0  11  17 53.1634 50.8822  31
   0 -11  17 59.1593 45.6341  45
   0  12   0 23432.7 676.767  11
   0  12   0 24923.5 646.574   8
   0  12  -1 2010.18 189.851   8
   0  12   1 2352.36 225.205   8
   0 -12   1 2116.57 201.105  40
   0  12   1 2128.97 211.622  11
   0  12  -1 2192.86 230.029  11
   0  12   2 14565.0 478.165  21
   0  12   2 14155.3 520.059   8
   0  12   2 13891.0 505.539  11
   0 -12   2 14268.9 517.525  40
   0  12   3 621.760 118.162  21
   0  12   3 792.818 152.635   8
   0 -12   3 819.572 143.064  40
   0  12   3 541.941 114.679  11
   0  12   4 10668.5 436.884  21
   0 -12   4 10550.6 459.042  40
   0  12   4 10273.6 460.849   8
   0  12   4 10266.3 413.711  11
   0  12   5 9718.85 450.738   8
   0  12   5 9654.69 420.784  21
   0 -12   5 9732.46 447.879  40
   0  12   6 1564.20 174.860  31
   0 -12   6 1333.70 186.579  40
   0  12   6 1506.23 190.399  21
   0  12  -6 1676.49 210.478   6
   0  12   6 1623.69 204.351   8
   0  12  -6 1316.60 169.365  20
   0  12  -7 37828.7 786.157  20
   0  12   7 36087.9 762.448  31
   0 -12   7 37992.3 888.553  40
   0  12   7 37540.6 843.302  21
   0  12   7 38043.8 881.992   8
   0  12  -7 38915.4 899.072   6
   0  12   8 148.111 105.450   8
   0  12  -8 158.609 94.1509  20
   0  12   8 132.385 91.4022  21
   0 -12   8 214.112 112.595  40
   0  12  -8 231.828 134.578   6
   0  12   8 174.781 86.5789  31
   0  12   9 4083.87 288.061  21
   0 -12   9 4136.34 304.244  40
   0  12   9 3932.46 260.634  31
   0  12  -9 4017.56 289.853   6
   0  12   9 3897.22 287.376   8
   0 -12  10 1034.94 151.320  24
   0  12  10 836.406 140.574   8
   0 -12  10 1144.76 151.613  45
   0  12  10 900.075 137.082  31
   0  12  10 990.975 158.344  21
   0  12 -10 1026.03 166.746   6
   0 -12  11 9267.45 396.072  24
   0  12  11 9627.40 393.479   8
   0  12  11 9707.43 408.408  21
   0  12  11 9450.45 386.600  31
   0  12 -11 9082.29 394.804   6
   0 -12  11 9062.83 379.786  45
   0  12  12 4557.62 276.123  21
   0  12 -12 3759.89 242.203   6
   0 -12  12 4668.91 284.397  41
   0 -12  12 4248.80 257.126  45
   0 -12  12 4310.43 261.545  24
   0  12 -12 4274.14 217.708  32
   0  12  12 4404.39 251.836   8
   0  12  12 4078.48 251.624  31
   0 -12  13 34.6193 74.7052  41
   0 -12  13-80.5667 62.7211  45
   0  12  13 114.754 83.4219  21
   0 -12  13 73.9118 84.7786  24
   0  12  13-1.81935 69.5607  31
   0  12  14 3248.88 194.767  31
   0 -12  14 3118.79 189.861  45
   0 -12  14 3091.16 194.687  24
   0 -12  14 3270.37 201.981  41
   0  12  14 3657.36 206.121  21
   0 -12  15 1959.54 136.771  45
   0  12  15 2086.73 139.081  31
   0 -12  15 2224.70 149.994  41
   0 -12  15 1991.31 141.017  24
   0  12  15 2128.26 139.567  21
   0 -12  16 2784.43 127.564  41
   0  12  16 2747.89 130.604  31
   0  13   0-23.6608 84.8129   8
   0  13  -1 25378.9 610.852   8
   0  13   1 26505.6 677.668   8
   0 -13   1 25525.9 656.881  40
   0  13   2 184.819 92.1037   8
   0 -13   2 270.552 103.898  40
   0  13   3 15502.3 543.624   8
   0  13   3 14824.8 484.804  21
   0  13   3 14497.5 497.528  11
   0 -13   3 15490.7 534.584  40
   0  13   4 5605.13 307.076  11
   0  13   4 6302.30 337.369  21
   0  13   4 6357.85 368.698   8
   0 -13   4 5115.39 318.039  40
   0  13  -4 5024.61 337.061   6
   0  13  -5 7223.00 365.732  20
   0  13   5 7145.98 351.453  21
   0  13  -5 6429.69 370.273   6
   0 -13   5 7318.04 383.584  40
   0  13   5 6801.69 370.040   8
   0  13   6 18477.8 567.657  21
   0  13  -6 18254.2 552.960  20
   0  13   6 18647.8 598.675   8
   0  13  -6 19145.4 627.601   6
   0  13   6 17826.5 516.907  20
   0 -13   6 19214.5 613.924  40
   0  13   7 977.594 155.691   8
   0  13   7 1126.52 142.637  31
   0  13   7 1054.39 164.424  21
   0  13  -7 1010.63 141.392  20
   0 -13   7 876.883 159.612  40
   0  13  -7 1147.84 177.456   6
   0 -13   8 2992.62 251.750  40
   0  13  -8 2592.95 194.605  20
   0  13   8 2978.65 235.279  21
   0  13  -8 2572.14 239.788   6
   0 -13   8 2479.83 206.680  24
   0  13   8 2609.30 232.972   8
   0  13   8 2965.71 204.019  31
   0  13  -9 3632.64 264.339   6
   0  13   9 3208.01 211.837  31
   0 -13   9 2902.23 218.316  24
   0  13   9 3219.02 240.700  21
   0  13   9 3583.72 257.801   8
   0  13 -10 415.824 106.217   6
   0 -13  10 324.949 95.1611  24
   0  13  10 396.163 113.880  21
   0  13  10 359.008 108.204   8
   0  13  10 370.634 93.8474  31
   0  13 -11 15359.0 462.994   6
   0 -13  11 17081.7 469.207  24
   0  13  11 17030.8 483.861  21
   0 -13  11 16778.3 497.526  41
   0  13  11 17552.3 472.175   8
   0  13  11 16835.3 438.284  31
   0  13  12-34.2574 63.9380  21
   0  13 -12-118.497 54.1779  32
   0 -13  12 137.967 86.9893  41
   0  13  12 58.2728 64.0798   8
   0 -13  12-42.1693 72.8953  24
   0  13  12-2.23561 55.8318  31
   0  13  13 76.0984 61.4307  21
   0 -13  13-3.42125 62.4012  24
   0 -13  13 27.3233 57.4823  41
   0  13  13 84.9700 57.4388  31
   0 -13  14 14.2812 50.0442  41
   0  13  14-56.2860 63.0009  29
   0  13  14 157.135 51.7585  31
   0 -13  14 70.8331 52.2678  24
   0  13  14 120.486 58.9206  21
   0  14   0 31507.0 663.350   8
   0  14   1 10141.0 393.164   8
   0  14  -1 10101.5 431.920   6
   0 -14   2 3275.79 231.924  40
   0  14  -2 3391.90 262.228   6
   0  14  -2 3342.43 259.506  20
   0  14   2 3420.21 246.759   8
   0 -14   3 2177.28 202.324  40
   0  14   3 2075.64 202.225  20
   0  14  -3 2262.03 220.057   6
   0  14  -3 1854.51 196.754  20
   0  14   3 2262.91 207.431   8
   0  14  -4 1553.16 182.306  20
   0  14   4 1622.84 175.061  20
   0 -14   4 1712.97 189.941  40
   0  14   4 1595.75 184.602   8
   0  14  -4 1813.07 203.585   6
   0  14   5-73.3649 83.6464  20
   0  14  -5 169.547 101.256  20
   0  14  -5-35.7265 100.920   6
   0 -14   5 141.463 88.6347  40
   0  14   5 78.3755 86.7941   8
   0  14  -6 349.953 124.663   6
   0 -14   6 623.121 128.271  40
   0  14   6 495.035 111.835   8
   0  14   6 424.337 106.412  21
   0  14  -6 697.029 125.166  20
   0  14  -7 127.891 72.8671  20
   0  14  -7 93.8388 84.3807   6
   0  14   7 204.652 98.4143  21
   0 -14   7 79.6223 70.6766  24
   0  14   7 213.103 93.2780   8
   0  14  -8 167.138 71.9250  20
   0  14   8 54.1422 81.3463  21
   0 -14   8 115.377 63.4911  24
   0  14   8 80.5709 91.9534   8
   0  14  -8 116.966 82.9831   6
   0  14  -9 8828.87 359.718   6
   0 -14   9 8247.96 300.797  24
   0  14   9 9378.64 354.681   8
   0  14   9 9206.45 340.577  21
   0 -14  10 1703.73 153.850  41
   0  14  10 1810.45 154.724   8
   0  14 -10 1653.10 154.236   6
   0  14  10 2165.16 168.298  21
   0  14  10 1811.68 124.992  31
   0 -14  10 1740.74 138.916  24
   0  14  11 919.645 109.414   8
   0 -14  11 911.116 100.348  24
   0  14 -11 784.492 81.7508  32
   0  14  11 751.531 81.5916  31
   0 -14  11 684.449 98.2702  41
   0  14  12 1947.24 136.099  29
   0  14  12 2111.77 107.285  31
   0 -14  12 2184.52 127.817  24
   0 -14  13 765.717 76.7853  41
   0  14  13 448.761 64.9022  29
   0  15   0 101.752 64.5194   8
   0  15   0-27.8990 98.1731  20
   0  15   0-31.3909 72.8331   6
   0  15  -1 4426.03 273.196  20
   0  15  -1 4969.93 277.305   6
   0  15   1 4583.65 273.979  20
   0  15   1 4355.53 231.107   8
   0  15  -2 8553.13 370.004  20
   0  15   2 8251.65 353.105  20
   0  15   2 7924.84 317.138   8
   0  15  -2 8699.25 367.039   6
   0  15  -3 4025.08 259.807   6
   0  15   3 3652.51 232.905  20
   0  15   3 4103.21 237.460   8
   0 -15   3 3883.08 224.510  40
   0  15  -3 4151.12 257.154  20
   0  15   4 852.865 116.886  20
   0  15  -4 1069.14 146.729   6
   0  15  -4 831.909 128.337  20
   0  15   4 1034.06 137.210   8
   0  15  -5 1042.27 150.004   6
   0  15  -5 993.802 127.928  20
   0  15   5 830.397 102.829  29
   0  15   5 1210.79 141.870   8
   0  15   6 39.4228 68.7639   8
   0  15  -6-28.5552 60.9769  20
   0  15   6-87.6783 77.3523  29
   0  15  -6 52.7077 79.7087   6
   0  15  -7 839.651 101.824  20
   0  15  -7 728.750 114.813   6
   0  15   7 654.067 96.8415  29
   0  15   7 869.873 117.686   8
   0  15  -8 2157.19 167.085   6
   0 -15   8 2240.38 157.996  41
   0  15   8 1924.83 138.910  29
   0  15   9 44.0734 54.8966  29
   0  15  -9 68.0713 63.8325   6
   0  15  -9 173.461 59.6120  32
   0 -15   9 180.856 62.0780  41
   0  15   9 127.540 66.2253   8
   0 -15  10 5707.77 208.818  41
   0  15 -10 5252.15 175.281  32
   0  15  10 5306.85 196.402  29
   0 -15  11 6448.43 191.548  41
   0  16   0 9974.47 338.342  20
   0  16   1 485.184 100.693  20
   0  16  -1 658.492 107.277  20
   0  16  -2 1046.69 123.347  20
   0  16   2 1271.18 129.004  20
   0  16  -2 1107.35 121.691   6
   0  16   2 1047.66 95.7774   8
   0  16   3 2170.72 150.237  20
   0  16   3 2417.48 147.469   8
   0  16  -3 2486.70 169.358   6
   0  16  -3 2687.31 174.465  20
   0  16  -4 1014.63 116.483   6
   0  16  -4 986.386 108.665  20
   0  16   4 938.960 99.1355   8
   0  16   5 369.555 74.3891   8
   0  16  -5 235.615 73.1225   6
   0 -16   5 236.682 47.6833  41
   0  16  -5 364.455 73.3540  20
   0 -16   6 537.192 67.4848  41
   0  16  -6 419.109 81.8724   6
   0  16   6 712.422 88.3877   8
   0  16  -6 515.890 71.8797  20
   0  16  -7 463.835 80.0911   6
   0  16   7 687.188 82.6931   8
   0  16  -7 676.025 82.4509  32
   0  16  -8 468.042 61.0562  32
   0  16   8 367.524 60.0027   8
   0  17   0 32.9241 45.6240  20
   0  17   1 60.1310 43.7063  20
   0  17  -1 144.894 49.9602  20
   0  17  -2 135.804 49.5534  20
   0  17   2 239.506 53.0471  20
   0  17  -3 7.54777 39.3644  32
   0  17  -3 44.0652 42.5695  20
  -1   0  22 6041.12 202.080  19
  -1   0  22 6924.20 227.674  26
  -1   0  21 119.620 77.5591  26
  -1   0  20 1348.92 165.424  13
  -1   0  20 1231.59 147.752  18
  -1   0  20 1358.68 155.523  26
  -1   0  19 124.519 91.2166  18
  -1   0  19-56.1478 87.2722  13
  -1   0  19 37.4608 77.3671  26
  -1   0  18 15456.3 563.227  13
  -1   0  18 14658.9 537.559  18
  -1   0  17 11.5604 95.9014  18
  -1   0  17-46.6381 91.3481  13
  -1   0  16 21691.9 675.804  13
  -1   0  16 21285.3 652.656  18
   1   0 -15-9.84449 268.170  48
  -1   0  15-341.495 170.475   4
  -1   0  15-108.311 90.0193  34
  -1   0  15 17.6631 91.9929  18
  -1   0  15-74.3231 106.546  13
  -1   0  14 12496.9 486.592  13
  -1   0  14 13886.3 456.120  34
  -1   0  14 11690.4 877.962   4
  -1   0  13-672.059 227.386   4
  -1   0  12 27437.1 1249.22   4
   1   0 -11-515.301 158.458   1
  -1   0  11 128.262 132.344   4
  -1   0  10 30515.3 1187.14   4
   1   0 -10 31791.7 1051.88   1
  -1   0   9-2.90485 125.716   4
   1   0  -9-77.4060 101.096   1
  -1   0   8 166522. 2437.46   4
   1   0  -8 159791. 2035.35   1
  -1   0   7-8.80151 127.053   4
   1   0  -7 129.953 97.7076   1
  -1   0   6 149170. 1975.92   4
   1   0  -6 144271. 1589.52   1
   1   0  -5 36.3583 65.9565   1
  -1   0   5-49.5805 60.3324   2
  -1   0   5-58.3158 92.8398   4
  -1   0   4 5359.99 315.990   4
  -1   0   4 4596.42 217.235   2
   1   0  -4 4815.79 226.859   1
  -1   0   3 11.2140 64.5673   4
  -1   0   3-0.65687 53.6056   2
   1   0  -3 101.428 48.1069   1
   1   0  -2 453729. 1201.58   1
  -1   0   2 446613. 2127.87   4
  -1   0   1 131.252 43.6058   4
  -1   0   1 8.90417 26.0443   5
   1   0  -1 54.0913 41.1077  48
  -1   0   1 45.2423 41.2446   3
  -1   0   0 97726.2 529.169   4
  -1   0   0 97984.4 832.830   3
  -1   0   0 97008.4 654.047   1
  -1   0  -1 66.9535 46.0107   1
  -1   0  -1-6.95138 36.2592   3
   1   0   1 16.4468 37.5650  47
   1   0   1 7.25028 30.8924  48
   1   0   2 1311.06 115.181  48
   1   0   2 1436.31 130.073  47
  -1   0  -2 1385.51 142.844   1
  -1   0  -2 1370.19 120.623   3
  -1   0  -3 49.5785 69.0130   3
   1   0   3 2.00976 74.6849  47
  -1   0  -3-7.37318 77.8292   1
   1   0   3 80.2068 51.1645   4
  -1   0  -4 960853. 3384.04   3
  -1   0  -4 949302. 4301.26   1
  -1   0  -5 23.3462 115.425   1
   1   0   5 1.71044 61.4796   4
   1   0   5-21.8070 96.6654  47
  -1   0  -5 75.9407 76.0127   3
   1   0   5 44.6409 53.0304   2
   1   0   6 93288.1 1338.60   4
   1   0   6 93775.9 1594.29  47
  -1   0  -6 88538.0 1598.10   1
   1   0   6 90086.2 864.649   2
   1   0   7-25.5522 112.328  47
   1   0   7-15.3974 86.2966   4
   1   0   7 26.4922 34.3415   2
  -1   0  -7 39.6898 136.121   1
   1   0   8 4689.20 364.837   4
  -1   0  -8 4475.14 440.644   1
   1   0   8 4277.62 423.249  47
  -1   0  -9-134.036 167.891   1
   1   0   9 38.0130 156.724  47
   1   0   9 8.21694 92.7353   4
   1   0  10 29356.4 1026.95   4
   1   0  10 28672.2 1191.79  47
  -1   0 -10 30037.2 1235.69   1
  -1   0 -11-141.468 155.529   1
   1   0  11 1.51967 91.8313   4
  -1   0 -12 55103.0 1840.54   1
   1   0  12 53139.4 1525.47   4
  -1   0 -13 440.682 198.170   1
   1   0  14 592.048 126.520  18
   1   0  14 584.933 124.382  13
  -1   0 -14 814.252 308.675   1
   1   0  14 234.185 106.643  45
   1   0  15 12.4266 85.3445  13
  -1   0 -15-104.675 227.487   1
   1   0  15 36.3164 102.074  45
   1   0  15-10.9108 87.7454  18
   1   0  16 715.353 157.800  45
   1   0  16 855.377 159.194  13
   1   0  16 732.985 140.554  18
   1   0  17-6.83695 94.2415  18
   1   0  17 4.46617 92.1772  13
   1   0  17 97.3739 112.975  45
   1   0  18 30835.5 791.662  45
   1   0  18 33433.8 774.494  18
   1   0  18 32211.7 780.543  26
   1   0  18 31965.7 802.983  13
   1   0  19 26.2911 84.3469  26
   1   0  20 317.662 96.8609  26
   1   0  21 5.63368 61.1302  10
   1   0  21 76.9142 64.7002  26
   1   0  22 1471.68 113.245  26
   1   0  22 1048.46 80.7284  10
  -1  -1  22 4015.49 168.076  19
  -1  -1  22 4296.23 182.956  26
  -1  -1  21 409.257 104.919  26
  -1   1  21 478.253 92.2175  26
  -1   1  21 377.267 81.3098  19
  -1  -1  21 365.523 93.2728  13
  -1  -1  20 2104.23 193.104  13
  -1  -1  20 2236.26 194.000  26
  -1  -1  20 2271.67 191.634  18
  -1   1  20 2127.18 191.891  13
  -1   1  20 2060.16 187.712  18
  -1   1  20 2311.36 190.678  26
  -1  -1  19 18085.1 578.625  13
  -1   1  19 17850.6 564.259  13
  -1  -1  19 17940.7 552.175  18
  -1   1  19 18059.8 569.582  18
  -1   1  19 16904.3 525.828  26
  -1  -1  18 6099.82 364.747  13
  -1  -1  18 5896.15 336.681  45
  -1   1  18 5917.95 351.799  18
  -1   1  18 5763.43 342.530  13
  -1   1  18 6261.14 339.708  26
  -1  -1  18 5928.23 344.271  18
  -1   1  18 6077.92 298.683  34
  -1  -1  17 16048.5 565.474  45
  -1   1  17 17844.8 532.657  34
  -1  -1  17 16724.4 576.690  18
  -1  -1  17 16962.7 604.181  13
  -1   1  17 16921.4 593.283  18
  -1   1  17 17368.4 598.398  13
  -1   1  16 177.319 101.708  34
  -1  -1  16 117.123 100.831  45
  -1  -1  16 136.619 103.347  13
  -1   1  16 50.5535 115.643  13
  -1   1  16 78.4699 104.220  18
  -1  -1  16 139.316 106.500  18
  -1   1  15 1053.54 281.170   4
  -1   1  15 876.855 153.903  18
  -1  -1  15 1213.76 177.247  45
  -1  -1  15 821.646 258.457   4
  -1   1  15 1041.47 148.144  34
  -1  -1  15 785.122 150.581  13
  -1   1  15 918.387 142.836  13
  -1   1  14 3848.36 253.506  34
  -1   1  14 3426.55 263.456  13
  -1   1  14 3568.94 260.899  18
  -1  -1  14 3328.92 247.975  45
  -1  -1  14 3572.06 268.084  13
   1   1 -14 2936.49 487.980  48
  -1  -1  14 2915.74 461.196   4
  -1   1  14 3272.62 477.747   4
  -1  -1  13 6604.94 658.935   4
  -1   1  13 4443.32 524.478   4
   1   1 -12 458.102 171.739   1
  -1   1  12 657.996 202.064   4
  -1  -1  12 447.289 205.520   4
   1  -1 -11 92440.9 1869.32   1
  -1   1  11 87450.0 2102.08   4
  -1  -1  11 87257.4 2174.39   4
   1   1 -11 94343.6 1972.08   1
  -1  -1  10 16310.9 903.238   4
  -1   1  10 16294.3 857.016   4
   1  -1 -10 15914.3 738.685   1
   1   1 -10 16844.2 794.126   1
  -1   1   9 63.6435 105.142   4
   1   1  -9 22.9603 104.390   1
   1  -1  -9 65.6920 88.9582   1
  -1  -1   9 91.2270 140.760   4
  -1   1   8 5871.39 464.039   4
  -1  -1   8 5436.79 475.919   4
   1  -1  -8 5457.79 378.198   1
  -1  -1   8 5659.26 320.290   2
   1   1  -8 5553.41 403.298   1
   1   1  -7 10918.1 513.371   1
   1  -1  -7 9977.06 463.782   1
  -1   1   7 10689.0 570.064   4
  -1  -1   7 11031.9 615.420   4
  -1  -1   7 10501.9 425.943   2
   1  -1  -6 13335.3 481.225   1
  -1  -1   6 13327.2 465.174   2
  -1   1   6 12151.3 236.360   3
  -1  -1   6 13673.3 633.687   4
  -1   1   6 13618.0 592.206   4
   1   1  -6 13204.0 514.820   1
   1   1  -5 103148. 1292.61   1
   1  -1  -5 104845. 1173.28   1
  -1  -1   5 101189. 1231.74   2
  -1  -1   5 107659. 1601.35   4
  -1   1   5 107950. 1505.36   4
   1   1  -4 30790.5 626.641   1
  -1   1   4 30844.7 378.350   3
   1  -1  -4 29466.3 536.852   1
  -1  -1   4 30010.6 643.621   2
  -1   1   4 30662.0 730.342   4
  -1   1   3 141971. 828.661   3
  -1   1   3 140414. 1404.10   4
  -1   1   3 139964. 1089.95  46
   1  -1  -3 137480. 926.558   1
  -1  -1   3 138067. 1300.28   2
  -1   1   2 97054.7 731.175  46
   1   1  -2 97577.2 1098.60  48
  -1   1   2 94978.9 732.055   3
   1  -1  -2 94676.4 575.005   1
  -1  -1   2 95060.0 1021.19   2
   1   1  -2 94991.6 763.095  46
  -1   1   2 95544.3 1011.43   4
  -1   1   1 670020. 1776.17  46
  -1   1   1 648842. 2257.06   4
   1   1  -1 667106. 2685.67  48
  -1   1   1 654998. 2076.04   3
  -1  -1   1 675808. 2550.95   2
   1   1  -1 663117. 1728.39  46
  -1   1   1 663602. 2343.65   5
  -1   1   0 20665.5 409.488   3
  -1   1   0 20863.3 341.478   1
   1  -1   0 20482.8 324.265  48
   1   1   0 21065.6 338.279  46
   1   1   0 21046.5 454.833  48
  -1   1   0 20882.9 360.761   4
  -1  -1   0 19909.1 415.695   2
  -1  -1  -1 177432. 1150.80   2
  -1   1  -1 174530. 1294.67   3
   1   1   1 181510. 1336.54  48
   1  -1   1 176017. 1285.83  47
  -1  -1  -1 179703. 1239.62   3
   1  -1   1 183132. 838.005  48
  -1   1  -1 181989. 1266.09   1
  -1  -1  -1 184387. 1336.52   1
   1   1   1 185737. 1097.00  47
   1   1   1 174203. 1191.51  46
   1   1   2 1313.50 77.1848   4
  -1   1  -2 1120.36 139.612   1
  -1  -1  -2 1039.92 132.842   1
   1   1   2 1088.99 126.464  46
   1  -1   2 1090.37 130.813  47
   1  -1   2 1187.52 87.8188  48
   1   1   2 1381.73 121.832  47
  -1   1  -2 1298.20 137.596   3
   1   1   2 1349.15 139.014  48
  -1  -1  -2 1162.88 112.230   3
   1   1   3 151160. 1474.67  48
   1  -1   3 150093. 1498.03  47
   1   1   3 152683. 1372.96  47
  -1   1  -3 148311. 1415.10   3
  -1  -1  -3 148911. 1151.29   3
  -1  -1  -3 149232. 1543.96   1
  -1   1  -3 156940. 1595.98   1
   1   1   3 155282. 1041.13   4
   1   1   4 116834. 1375.48  47
  -1  -1  -4 109692. 1038.37   3
  -1  -1  -4 109356. 1482.84   1
   1   1   4 114726. 1090.04   4
  -1   1  -4 109522. 1498.94   1
  -1   1  -4 109319. 1305.32   3
   1  -1   4 111107. 1172.73   2
   1  -1   4 113122. 1457.35  47
   1   1   5 3451.86 275.912  47
   1  -1   5 3281.02 214.826   2
   1  -1   5 3528.91 293.577  47
  -1   1  -5 3478.90 303.838   1
   1   1   5 3554.84 227.836   4
  -1  -1  -5 3135.38 291.056   1
  -1  -1  -5 3230.32 192.295   3
   1   1   5 3283.99 113.303   2
  -1   1  -6 19695.9 770.900   1
   1  -1   6 21447.0 783.610  47
  -1  -1  -6 21857.1 803.553   1
   1  -1   6 20931.9 548.400   2
   1   1   6 22041.8 749.711  47
   1  -1   6 21344.4 699.512   4
  -1  -1  -6 20838.3 495.377   3
   1   1   6 22391.1 628.972   4
  -1   1  -7 4796.52 432.142   1
   1  -1   7 5158.66 282.428   2
   1   1   7 5275.76 340.490   4
  -1  -1  -7 5648.12 453.679   1
   1  -1   7 5224.45 422.946  47
   1  -1   7 5845.15 404.651   4
   1   1   7 5526.56 415.433  47
   1   1   8 18.9897 76.3555   4
   1   1   8 17.7128 145.290  47
  -1  -1  -8-23.9154 152.906   1
  -1   1  -8 275.862 186.821   1
   1  -1   8-28.7006 68.4881   2
   1  -1   8-21.7161 134.210  47
   1  -1   8 79.4938 110.754   4
  -1  -1  -9 87221.2 1974.26   1
   1  -1   9 88585.0 1981.90  47
   1  -1   9 88323.3 1767.12   4
   1   1   9 86458.4 1595.85   4
  -1   1  -9 85686.1 1975.54   1
   1   1   9 85541.6 1888.31  47
  -1  -1 -10 2985.35 410.922   1
   1   1  10 2730.56 318.183   4
  -1   1 -10 2836.53 399.313   1
   1  -1  10 3629.44 448.257  47
   1  -1  10 2101.85 294.594   4
  -1  -1 -11 56418.1 1777.35   1
  -1   1 -11 56569.2 1799.46   1
   1  -1  11 55779.7 1800.72  47
   1   1  11 54987.5 1445.68   4
   1  -1  11 56560.1 1561.75   4
   1   1  12 670.504 178.262   4
   1  -1  12 699.329 222.971   4
  -1  -1 -12 631.018 179.295   1
  -1   1 -12 604.213 243.720   1
  -1   1 -13 781.873 238.449   1
   1  -1  13 915.657 227.458   4
  -1  -1 -13 894.741 295.296   1
  -1   1 -14 1613.08 379.253   1
   1   1  14 1601.24 190.487  13
   1  -1  14 1444.54 160.883  18
   1   1  14 1291.41 160.216  45
   1   1  14 1383.95 165.063  18
   1  -1  14 1618.99 195.477  45
  -1  -1 -14 1205.65 292.590   1
   1  -1  14 1239.70 163.867  13
   1  -1  15 131.431 116.903  13
   1   1  15-55.0419 91.7252  18
   1   1  15 34.3271 97.8293  45
   1   1  15 104.747 88.5920  13
   1  -1  15 169.345 106.578  45
   1  -1  15-41.1202 94.1194  18
   1   1  16 1211.09 176.682  26
   1   1  16 899.031 163.288  45
   1  -1  16 924.774 148.638  18
   1   1  16 869.669 150.996  18
   1   1  16 1224.72 180.073  13
   1  -1  16 1020.53 163.227  13
   1  -1  16 1312.73 202.157  45
   1  -1  17 1972.84 228.072  45
   1   1  17 1960.43 214.824  45
   1   1  17 2200.42 227.579  18
   1   1  17 2175.71 235.877  13
   1  -1  17 1997.25 214.974  13
   1  -1  17 2008.07 201.314  18
   1   1  17 2183.12 230.265  26
   1   1  18-4.92825 89.4105  13
   1  -1  18 178.227 101.768  13
   1   1  18 178.996 105.052  26
   1  -1  18 150.230 91.3660  45
   1  -1  18 113.737 94.0917  18
   1  -1  19 4013.69 274.651  13
   1  -1  19 4169.45 285.546  45
   1   1  19 4519.24 284.114  26
   1  -1  19 4593.83 292.337  26
   1  -1  20 3627.62 238.081  26
   1   1  20 3711.70 236.943  26
   1   1  21 112.358 61.5186  26
   1  -1  21-44.5217 57.4724  26
   1   1  21 44.5498 58.8004  10
   1  -1  21 137.055 61.1431  10
   1  -1  22 65.6707 46.1585  26
   1   1  22 194.052 54.7370  10
   1   1  22 56.5145 44.6672  26
  -1  -2  22 129.011 52.7834  26
  -1   2  22 123.543 42.3696  19
  -1   2  21 92.4765 55.7188  19
  -1   2  21-60.2061 63.4402  26
  -1  -2  21 84.1720 75.5508  13
  -1  -2  21 98.1332 68.7220  26
  -1   2  20 1191.36 133.901  19
  -1  -2  20 1367.11 146.407  18
  -1   2  20 1251.17 142.733  26
  -1  -2  20 1270.60 152.775  13
  -1   2  19 447.221 122.872  18
  -1  -2  19 423.967 108.962  18
  -1   2  19 433.342 104.828  26
  -1  -2  19 383.468 125.371  13
  -1   2  19 523.189 127.808  13
  -1   2  18 8342.44 385.299  26
  -1  -2  18 8114.40 402.603  45
  -1   2  18 8488.32 361.614  34
  -1   2  18 8807.95 413.844  13
  -1  -2  18 8341.91 395.042  18
  -1  -2  18 8363.79 419.133  13
  -1   2  18 7946.93 397.513  18
  -1   2  17 29586.1 705.276  34
  -1  -2  17 28590.9 781.900  13
  -1  -2  17 29094.6 747.194  18
  -1   2  17 27630.0 752.341  18
  -1   2  17 28902.8 754.075  13
  -1   2  17 27621.9 711.539  26
  -1  -2  17 29536.0 784.879  45
  -1  -2  16 356.892 134.041  45
  -1   2  16 257.241 111.157  18
  -1  -2  16 242.811 103.300  13
  -1   2  16 393.050 128.330  13
  -1  -2  16 224.981 101.165  18
  -1   2  16 363.512 108.102  34
  -1   2  15 38513.1 868.081  18
   1   2 -15 38870.7 1714.76  48
  -1   2  15 37318.7 807.824  34
  -1  -2  15 38139.3 888.078  13
  -1   2  15 36199.3 1531.42   4
  -1   2  15 38449.4 861.451  13
  -1  -2  15 38470.7 885.438  45
  -1  -2  15 35964.8 1611.43   4
  -1  -2  14 13134.7 501.677  45
   1   2 -14 12668.0 960.743  48
  -1   2  14 12719.7 892.338   4
  -1   2  14 13382.1 492.588  18
  -1  -2  14 12640.1 951.273   4
  -1   2  14 13416.8 488.662  13
  -1   2  14 12448.0 454.561  34
  -1  -2  14 13214.3 504.920  13
  -1  -2  13 12726.5 935.726   4
   1   2 -13 13708.3 962.014  48
  -1   2  13 11599.1 832.617   4
  -1   2  12 3969.57 484.398   4
   1   2 -12 5130.38 575.125  48
  -1  -2  12 4138.83 521.447   4
   1   2 -11 13555.1 783.700   1
   1   2 -11 11552.9 808.251  48
  -1   2  11 11858.2 780.339   4
  -1  -2  11 11674.4 828.725   4
  -1  -2  10 18625.0 997.497   4
   1   2 -10 21137.1 923.450   1
   1  -2 -10 18889.2 803.236   1
  -1   2  10 18612.8 924.185   4
   1   2  -9 2107.00 297.017   1
  -1  -2   9 2131.67 238.324   2
  -1  -2   9 2102.60 336.788   4
   1  -2  -9 2342.93 287.201   1
  -1   2   9 1787.68 274.983   4
  -1   2   8 107343. 1946.00   4
  -1  -2   8 111704. 1644.35   2
  -1  -2   8 106626. 2131.34   4
   1  -2  -8 111460. 1696.75   1
   1   2  -8 109352. 1854.94   1
   1   2  -7-108.903 123.605   1
  -1  -2   7 145.313 109.837   2
   1  -2  -7 95.0263 103.238   1
  -1  -2   7 12.9996 137.010   4
  -1   2   7-35.0077 111.908   4
   1   2  -6 15371.8 609.545   1
   1  -2  -6 16533.0 553.619   1
  -1  -2   6 14940.3 568.863   2
   1  -2  -6 14441.1 266.921   2
   1   2  -6 14979.1 649.806  48
  -1   2   6 15444.5 640.768   4
  -1   2   5 17.6139 80.7089  46
  -1  -2   5-55.8357 85.5481   2
   1   2  -5 48.3094 99.6462  48
  -1   2   5 102.893 97.6382   4
   1  -2  -5 71.1489 67.0567   1
  -1   2   4 19617.8 530.486  46
  -1  -2   4 19199.6 595.547   2
  -1   2   4 19424.9 612.345   4
   1   2  -4 19890.1 625.532  48
   1  -2  -4 18998.8 473.662   1
   1   2  -3 64908.5 921.199  46
   1  -2  -3 66974.9 787.898   1
  -1   2   3 68102.0 1049.58   4
  -1   2   3 65987.5 588.045   3
  -1  -2   3 67712.9 1056.05   2
   1   2  -3 66661.5 1059.45  48
  -1   2   3 65562.1 865.840  46
  -1   2   2 80184.8 1044.39   4
  -1   2   2 82091.0 896.396  46
  -1   2   2 81786.9 779.705   3
  -1  -2   2 81825.7 1110.92   2
   1   2  -2 80974.6 1094.79  48
   1   2  -2 80974.8 931.766  46
   1   2  -1 376.679 110.291  48
  -1   2   1 332.545 80.3706   3
  -1   2   1 453.542 86.0282  46
  -1   2   1 382.692 87.4278   5
  -1   2   1 408.901 90.5828   4
  -1  -2   1 331.117 101.374   2
   1  -2   0 20887.1 445.859  47
  -1   2   0 21166.0 490.465   5
   1   2   0 20396.9 446.363  46
  -1  -2   0 20294.4 500.113   2
  -1   2   0 20810.6 480.682   4
   1   2   0 20884.9 510.753  48
  -1   2   0 21291.3 491.430   3
  -1   2  -1 461.564 108.963  46
   1   2   1 480.555 102.778  48
   1  -2   1 393.492 81.1669  47
  -1  -2  -1 417.704 81.8909   2
  -1   2  -1 475.498 102.768   1
   1   2   1 440.251 85.1101  46
  -1   2  -1 590.481 101.089   3
   1   2   1 438.786 53.3002  47
  -1   2  -2 198779. 1746.27   1
   1   2   2 194250. 1646.39  46
  -1  -2  -2 195768. 1362.79   2
  -1   2  -2 196418. 1732.16   3
   1   2   2 198033. 1217.42  47
   1  -2   2 199808. 1709.11   2
  -1  -2  -2 197503. 1755.29   1
   1   2   2 198603. 1269.24   4
   1  -2   2 195734. 1620.80  47
   1   2   3 40101.0 833.191  46
  -1  -2  -3 40252.5 633.861   3
   1  -2   3 39395.3 805.282  47
   1   2   3 39707.7 665.378  47
   1  -2   3 40597.2 803.371   2
  -1   2  -3 40589.3 883.837   1
   1   2   3 41071.7 630.219   4
   1   2   3 41668.7 858.378  48
  -1  -2  -3 39830.3 559.201   2
  -1  -2  -3 38110.0 849.637   1
   1   2   4 136949. 1433.33  47
   1  -2   4 136405. 1659.83  47
  -1  -2  -4 136017. 1126.90   3
  -1  -2  -4 134625. 1729.43   1
   1   2   4 141183. 1739.79  46
  -1   2  -4 134325. 1753.99   1
   1  -2   4 136419. 1532.47   2
   1   2   4 138682. 1291.85   4
   1  -2   5 144867. 1886.31  47
   1   2   5 150499. 1697.59  47
   1  -2   5 148925. 1667.63   2
  -1  -2  -5 147486. 1958.40   1
  -1   2  -5 146970. 1998.82   1
   1   2   5 148725. 1495.44   4
  -1  -2  -5 144936. 1155.60   3
   1   2   6 903.757 170.088  47
   1  -2   6 949.417 191.315  47
   1   2   6 897.378 141.584   4
  -1  -2  -6 829.204 179.464   1
   1  -2   6 788.619 140.532   2
  -1  -2  -6 751.840 89.3807   3
  -1   2  -6 997.957 214.388   1
   1  -2   7 10438.8 610.989  47
  -1  -2  -7 10754.0 620.918   1
   1  -2   7 11166.3 488.226   2
   1   2   7 10727.8 488.590   4
  -1   2  -7 10924.0 655.080   1
   1   2   7 11114.6 574.435  47
   1  -2   8 324.841 106.356   2
   1   2   8 202.507 100.052  47
  -1   2  -8 603.388 221.592   1
   1  -2   8 552.755 172.249   4
  -1  -2  -8 537.010 203.229   1
   1  -2   8 772.964 212.238  47
   1   2   8 344.552 131.199   4
   1  -2   9 10887.1 672.717   4
  -1   2  -9 12182.6 769.925   1
   1  -2   9 10955.3 728.562  47
   1  -2   9 12258.2 523.224   2
   1   2   9 11903.3 595.689   4
  -1  -2  -9 12103.1 762.441   1
  -1   2 -10-46.2525 162.780   1
   1   2  10 161.389 105.091   4
   1  -2  10 24.3167 142.420  47
   1  -2  10 8.18272 92.7658   4
  -1  -2 -10 90.4067 153.142   1
   1  -2  11 7922.74 706.280  47
  -1  -2 -11 7395.37 660.132   1
  -1   2 -11 8066.40 702.397   1
   1   2  11 7645.60 548.429   4
   1  -2  11 6967.58 590.040   4
  -1   2 -12 10937.0 848.031   1
  -1  -2 -12 11051.6 836.923   1
   1  -2  12 10566.4 740.066   4
   1   2  13 18637.0 558.193  13
  -1  -2 -13 18258.3 1101.73   1
   1  -2  13 18683.1 604.028  45
   1   2  13 18964.7 555.777  18
  -1   2 -13 18186.7 1130.26   1
   1  -2  13 16531.4 952.362   4
  -1  -2 -14 10309.0 840.435   1
   1  -2  14 10894.8 401.998  41
   1   2  14 11417.6 459.204  18
   1  -2  14 10991.8 417.396  18
   1  -2  14 11154.7 490.114  45
  -1   2 -14 11759.9 932.773   1
   1   2  14 11953.2 459.141  26
   1  -2  14 11119.5 458.323  13
   1  -2  14 10936.1 409.031  24
   1   2  14 12071.4 479.229  13
   1  -2  15 42.2984 90.9550  18
   1   2  15 24.1817 91.6225  26
   1   2  15 138.650 93.1134  13
   1  -2  15-106.390 104.225  45
  -1   2 -15 84.5530 158.897   1
   1  -2  15-58.0761 80.1028  41
   1   2  15 167.394 107.944  18
   1  -2  15 93.1329 104.904  13
   1  -2  16 9229.47 441.864  13
   1   2  16 9392.14 443.166  18
   1   2  16 9850.15 461.556  13
   1  -2  16 9412.50 477.766  45
   1   2  16 9649.10 438.882  26
   1  -2  16 9016.34 394.341  18
   1   2  17 4765.75 316.368  26
   1   2  17 4417.05 312.104  13
   1  -2  17 5147.03 332.328  13
   1  -2  17 4330.43 332.146  45
   1  -2  17 4675.77 292.497  18
   1  -2  18 1378.15 177.664  13
   1  -2  18 1274.94 161.439  18
   1  -2  18 1199.10 188.586  45
   1   2  18 1347.94 174.721  26
   1  -2  19 4912.92 291.833  26
   1  -2  19 5183.20 303.565  13
   1   2  19 5643.34 314.814  26
   1  -2  19 4908.24 316.666  45
   1  -2  20 1180.44 136.965  26
   1   2  20 1184.42 145.065  26
   1   2  21 1427.79 136.854  26
   1   2  21 1161.74 121.144  10
   1  -2  21 1266.76 129.022  26
   1   2  22 0.68211 43.3313  10
   1  -2  22-12.2772 47.8243  26
   1   2  22 1.53969 42.2195  26
  -1   3  22 112.796 54.0009  10
  -1  -3  22 159.460 55.4361  26
  -1   3  21 1075.69 101.126  19
  -1  -3  21 1118.38 122.452  26
  -1  -3  21 1128.30 125.354  13
  -1  -3  20 1919.98 155.230  18
  -1  -3  20 2144.37 184.384  13
  -1   3  20 2079.94 165.266  19
  -1   3  20 2215.62 168.143  26
  -1   3  19 12355.1 423.534  26
  -1  -3  19 12140.7 464.465  45
  -1  -3  19 12425.3 423.257  18
  -1  -3  19 12327.8 468.733  13
  -1   3  19 12519.2 435.470  19
  -1   3  18 1530.53 188.908  18
  -1  -3  18 1567.07 190.541  45
  -1  -3  18 1744.15 208.622  13
  -1   3  18 1652.37 181.287  26
  -1   3  18 1382.36 167.235  13
  -1  -3  18 1711.25 183.521  18
  -1  -3  17 65.8242 92.5325  13
  -1   3  17 125.892 99.4042  34
  -1   3  17 108.937 91.1141  13
  -1  -3  17 99.6586 91.5045  45
  -1   3  17-1.90210 77.5613  26
  -1  -3  17 214.495 111.475  18
  -1   3  17 56.1026 101.602  18
  -1  -3  16 28324.7 724.021  18
  -1  -3  16 28243.9 790.031  45
  -1   3  16 28054.9 734.682  13
  -1   3  16 28743.4 714.521  26
  -1  -3  16 28785.1 784.810  13
  -1   3  16 29244.1 771.412  18
  -1   3  16 29454.4 733.973  34
  -1   3  15 1805.65 195.347  34
  -1   3  15 1930.22 211.932  13
  -1   3  15 1763.09 212.953  18
  -1  -3  15 1890.62 227.509  13
  -1  -3  15 2045.53 230.348  45
  -1   3  15 1000.15 269.043   4
  -1  -3  15 1930.24 436.594   4
  -1   3  15 1719.72 170.474  25
  -1   3  15 1693.49 178.376  26
  -1   3  14 26971.0 688.110  34
  -1  -3  14 26613.1 719.370  13
  -1  -3  14 26604.0 615.672  24
  -1   3  14 25275.6 1269.29   4
  -1  -3  14 26568.6 1407.42   4
  -1   3  14 27332.2 638.027  25
  -1   3  14 28272.3 697.009  13
  -1   3  14 28092.5 713.130  18
  -1  -3  14 28350.0 755.353  45
   1   3 -13 109.672 156.314  48
  -1  -3  13 132.209 172.676   4
  -1  -3  13 91.0971 86.2954  45
  -1   3  13-47.4592 81.8755  34
  -1   3  13 152.014 91.5695  18
   1   3 -12 526.259 202.286  48
  -1   3  12 594.719 224.789   4
  -1   3  11 1104.57 277.579   4
  -1  -3  11 947.427 282.366   4
   1   3 -11 789.809 273.129  48
  -1  -3  10 42463.1 1582.57   4
   1  -3 -10 44636.9 1247.84   1
  -1  -3  10 44157.5 1210.70   2
   1   3 -10 45135.8 1475.66  48
  -1   3  10 44043.4 1445.36   4
   1  -3  -9 86624.4 1657.37   1
  -1  -3   9 88125.5 1686.21   2
  -1   3   9 85346.1 1898.35   4
   1   3  -9 84827.2 1904.05  48
  -1  -3   9 81256.1 2076.08   4
  -1   3   8 4028.90 405.666   4
   1   3  -8 3563.78 380.111  48
   1  -3  -8 3313.27 313.831   1
  -1  -3   8 3330.10 329.658   2
   1  -3  -7 16872.5 645.491   1
  -1   3   7 17362.6 766.338   4
   1   3  -7 17348.2 749.122  48
  -1  -3   7 17063.7 711.923   2
   1  -3  -6 20637.9 372.863   2
  -1  -3   6 20564.0 752.491   2
   1   3  -6 22640.3 794.465  48
   1   3  -6 21125.1 758.668  46
  -1   3   6 22198.7 810.184   4
  -1   3   6 21919.9 740.394  46
   1  -3  -6 22499.3 690.199   1
  -1   3   5 58956.1 1227.84   4
  -1   3   5 56343.3 1092.13  46
   1   3  -5 57117.5 1179.93  48
   1  -3  -5 57978.9 1025.17   1
   1   3  -5 55403.4 1146.91  46
   1  -3  -5 55936.9 749.554   2
  -1  -3   5 59818.9 1228.03   2
  -1  -3   4 142880. 1839.35   2
   1  -3  -4 142295. 1488.66   1
  -1   3   4 143331. 1602.58  46
   1  -3  -4 138433. 1289.81   2
   1   3  -4 139620. 1678.17  46
  -1   3   4 141766. 1782.51   4
   1   3  -4 138367. 1713.11  48
  -1  -3   3 28109.4 786.538   2
   1  -3  -3 27541.1 609.331   2
  -1   3   3 27576.2 742.005   4
  -1   3   3 29128.7 682.143  46
   1   3  -3 28211.2 737.159  48
   1   3  -3 28117.3 704.811  46
  -1   3   2 152074. 1501.84  46
  -1   3   2 148503. 1630.25   4
  -1  -3   2 154222. 1762.97   2
   1  -3  -2 147991. 1473.64   2
   1   3  -2 145033. 1577.20  48
   1   3  -2 147402. 1522.73  46
  -1  -3   1 2519.40 237.786   2
  -1   3   1 2534.13 214.557   4
   1  -3  -1 2667.84 217.904   2
  -1   3   1 2504.33 204.224  46
   1   3  -1 2354.02 200.260  46
  -1   3   1 2258.05 203.300   5
   1   3  -1 2326.22 207.508  48
  -1  -3   0 22200.3 615.245   2
   1   3   0 21956.3 580.229  48
   1   3   0 22641.0 579.408  46
   1  -3   0 22097.6 618.252   2
  -1   3   0 23337.4 616.649  46
   1  -3   0 21959.8 493.778  47
  -1   3   0 21958.6 579.102   5
   1   3   1 25643.8 639.944  48
  -1   3  -1 25698.5 684.014  46
  -1  -3  -1 22942.3 599.650   2
   1   3   1 23514.9 609.946  46
   1  -3   1 24293.3 669.971   2
   1  -3   1 24255.0 553.715  47
   1  -3   2 64627.3 1135.55   2
  -1  -3  -2 62244.3 929.117   2
   1  -3   2 62882.0 972.146  47
   1   3   2 63253.6 594.380  47
   1   3   2 62283.8 1050.50  46
  -1   3  -2 63658.8 1152.21  46
   1   3   2 65649.7 1081.72  48
  -1  -3  -3 92596.2 1060.48   2
  -1   3  -3 99098.4 1500.29   1
   1   3   3 96865.0 1419.05  48
   1   3   3 92773.1 937.617  47
   1  -3   3 97300.8 1437.45   2
   1  -3   3 93009.4 1293.87  47
   1   3   3 92022.6 1136.26   4
  -1  -3  -3 90928.1 1440.66   1
   1   3   3 93890.3 1386.10  46
  -1  -3  -4 14687.5 380.960   2
   1   3   4 15442.7 494.445   4
  -1  -3  -4 15269.9 633.026   1
   1  -3   4 15981.8 611.402   2
  -1   3  -4 14693.0 636.514   1
   1   3   4 14928.2 455.001  47
   1  -3   4 15527.1 586.482  47
   1   3   4 15894.7 623.149  46
  -1  -3  -4 15467.5 418.770   3
  -1   3  -5 94.3745 129.062   1
   1  -3   5 152.066 100.207   2
   1  -3   5-30.0659 99.0280  47
  -1  -3  -5 21.8823 54.3978   3
   1   3   5 2.00907 84.7836  46
   1   3   5-28.4599 69.2907  47
   1   3   5 73.0713 74.6335   4
  -1  -3  -5 81.6287 97.4130   1
   1  -3   6 36945.6 980.112   2
  -1   3  -6 37339.6 1147.90   1
  -1  -3  -6 37992.0 1127.67   1
   1   3   6 35711.8 902.493  47
  -1  -3  -6 33902.0 504.064   3
   1  -3   6 36859.4 1073.11  47
   1   3   6 36945.9 878.710   4
   1   3   7 21933.5 728.367   4
  -1  -3  -7 21175.6 903.627   1
   1  -3   7 20892.1 763.681   2
  -1   3  -7 20978.8 918.258   1
   1  -3   7 20389.7 864.600  47
   1  -3   8 36106.6 1026.60   2
  -1   3  -8 35617.0 1277.27   1
  -1  -3  -8 34992.9 1232.56   1
   1  -3   8 35764.3 1231.57  47
   1   3   8 35893.8 993.804   4
  -1   3  -9 15061.7 885.388   1
   1  -3   9 15127.5 860.263  47
  -1  -3  -9 15024.8 860.638   1
   1   3   9 15048.7 683.375   4
   1  -3   9 15350.3 681.124   2
   1  -3  10 2412.00 388.690  47
   1  -3  10 2359.92 357.050   4
  -1  -3 -10 1885.44 331.533   1
  -1   3 -10 2485.37 385.353   1
   1   3  10 2565.84 311.831   4
  -1   3 -11 67056.9 2049.85   1
   1  -3  11 67502.4 2035.39  47
   1   3  11 65806.5 1593.52   4
  -1  -3 -11 66364.9 1979.15   1
   1  -3  11 64664.1 1882.76   4
   1  -3  12 12350.6 841.148   4
  -1   3 -12 13538.1 956.253   1
  -1  -3 -12 13473.7 929.976   1
   1  -3  13 74.8890 86.1264  24
   1  -3  13 345.501 98.2238  41
  -1   3 -13 297.902 188.263   1
   1  -3  13 286.846 104.198  45
   1  -3  13 140.657 76.0780  13
   1  -3  13 433.040 174.770   4
   1   3  13 130.849 82.7411  18
   1   3  13 132.263 78.5827  26
   1   3  13 262.603 101.070  13
  -1   3 -14 2923.88 478.463   1
   1  -3  14 2423.80 215.254  24
   1  -3  14 2428.07 250.830  45
  -1  -3 -14 1653.92 312.283   1
   1  -3  14 2757.40 207.505  18
   1   3  14 2386.93 229.111  13
   1   3  14 2251.41 220.694  18
   1  -3  14 2341.55 208.690  41
   1   3  14 2961.16 247.169  26
   1  -3  14 2434.45 226.352  13
   1  -3  15 827.945 140.700  24
   1  -3  15 746.393 142.283  13
   1  -3  15 804.041 129.259  41
   1  -3  15 473.997 102.197  18
   1  -3  15 676.349 153.302  45
   1   3  15 829.257 149.866  26
   1   3  15 872.744 167.000  18
   1   3  15 733.685 157.874  13
   1  -3  16 19913.0 702.618  45
   1  -3  16 20079.1 561.371  18
   1  -3  16 19358.2 621.168  13
   1   3  16 19422.9 617.149  26
   1  -3  16 20188.2 562.462  41
   1  -3  17 100.761 85.5126  18
   1  -3  17 21.0754 73.0225  41
   1  -3  17 105.891 101.155  45
   1   3  17 57.7502 83.3367  26
   1  -3  17 96.2692 83.0151  13
   1  -3  18 1760.86 213.025  45
   1  -3  18 1955.88 201.137  13
   1   3  18 1579.41 178.830  26
   1   3  18 1386.22 137.439  19
   1  -3  18 1845.99 172.193  18
   1  -3  19 1792.21 200.483  45
   1  -3  19 1523.91 163.569  13
   1   3  19 1816.25 185.409  26
   1   3  20 1368.67 143.794  10
   1  -3  20 1440.82 151.311  26
   1   3  20 1664.14 156.457  26
   1  -3  20 1553.60 173.051  45
   1  -3  21 143.120 65.9062  26
   1   3  21 76.4118 56.4470  26
   1   3  21 64.7687 57.7020  10
   1   3  22 1048.03 84.7453  10
   1  -3  22 1022.72 83.6593  26
  -1   4  22 2647.89 124.079  10
  -1   4  22 2397.08 119.064  35
  -1  -4  22 2395.27 119.093  26
  -1   4  21 10605.7 274.771  19
  -1   4  21 11504.9 322.861  10
  -1  -4  21 11595.0 333.143  26
  -1  -4  21 10758.2 322.263  13
  -1  -4  20 1913.91 169.260  13
  -1  -4  20 2107.24 145.663  18
  -1   4  20 2029.69 155.182  19
  -1  -4  19 3487.42 249.155  13
  -1  -4  19 3340.52 207.652  18
  -1  -4  19 3436.16 254.010  45
  -1   4  19 3255.26 218.898  19
  -1   4  19 3193.82 207.654  26
  -1   4  18 7268.52 347.101  19
  -1  -4  18 7093.45 389.459  45
  -1  -4  18 7577.82 339.883  18
  -1  -4  18 7079.77 370.348  13
  -1   4  18 6785.65 324.067  26
  -1   4  17 67.7133 94.5219  19
  -1  -4  17 80.9170 78.8580  24
  -1   4  17 169.473 100.053  26
  -1   4  17 171.524 120.656  34
  -1  -4  17 157.528 100.305  18
  -1  -4  17 229.122 128.901  45
  -1  -4  17 44.1326 100.975  13
  -1   4  17 202.571 106.761  18
  -1  -4  16 23828.0 734.952  45
  -1  -4  16 23859.4 712.866  13
  -1   4  16 23121.3 623.133  26
  -1   4  16 23663.4 667.868  34
  -1  -4  16 23891.8 607.067  24
  -1   4  16 23724.4 616.564  25
  -1   4  16 23679.1 685.050  18
  -1   4  16 23573.0 654.112  13
  -1  -4  16 23311.9 635.938  18
  -1   4  15 2224.71 217.193  34
  -1  -4  15 2290.20 205.150  24
  -1   4  15 2229.43 225.389  18
  -1  -4  15 2030.70 230.109  13
  -1   4  15 2360.07 215.308  25
  -1   4  15 2422.12 214.193  26
  -1   4  15 2286.43 214.676  13
  -1  -4  15 2158.15 242.377  45
  -1   4  14 1521.23 188.455  34
  -1   4  14 1723.64 183.104  25
  -1  -4  14 1671.70 209.855  45
  -1   4  14 1650.44 178.361  26
  -1   4  14 1254.00 166.055  18
  -1  -4  14 1555.23 172.743  24
  -1   4  14 1689.25 187.330  13
  -1  -4  14 1111.98 319.466   4
  -1   4  13 468.894 107.316  26
  -1   4  13 115.842 80.7987  25
  -1   4  13 435.619 115.725  13
  -1   4  13 482.845 164.878   7
  -1  -4  13 537.866 241.005   4
  -1  -4  13 273.600 100.228  24
  -1   4  13 465.353 107.939  34
  -1   4  13 288.438 95.7438  18
  -1   4  13 367.141 215.831   4
  -1  -4  13 304.271 112.424  45
  -1   4  12 10885.6 803.282   4
   1   4 -12 10008.1 749.323  46
  -1  -4  12 8693.27 808.878   4
  -1   4  11 125.411 103.105   4
   1   4 -11-121.241 158.449  46
  -1  -4  11 118.576 160.433   4
   1   4 -11 12.2280 143.362  48
   1   4 -10 155.903 148.361  46
  -1  -4  10 11.4181 165.190   4
  -1  -4  10 108.500 100.023   2
  -1   4  10 76.6375 131.286   4
   1   4 -10 1.80897 142.731  48
   1   4  -9 62726.9 1649.42  46
   1  -4  -9 59246.0 1435.18   1
   1   4  -9 60926.7 1606.40  48
  -1   4   9 60687.9 1657.96   4
  -1  -4   9 60563.8 1557.23   2
   1   4  -8 37657.6 1218.60  46
  -1  -4   8 35111.3 1160.77   2
   1  -4  -8 36984.5 1072.29   1
  -1   4   8 36889.4 1231.49   4
   1   4  -8 38495.2 1207.23  48
   1   4  -7 15.2370 124.953  46
   1  -4  -7 129.772 116.291   1
  -1   4   7 60.2847 108.113   4
  -1   4   7-14.5220 101.154  46
   1   4  -7-29.4980 135.932  48
  -1  -4   7 44.6207 121.663   2
  -1  -4   6 29479.1 1006.37   2
  -1   4   6 29263.1 984.421   4
   1   4  -6 28051.8 904.991  48
  -1   4   6 28408.3 911.063  46
   1  -4  -6 28641.1 850.710   1
   1   4  -6 28797.6 956.566  46
  -1   4   5 39424.9 1004.12  46
   1  -4  -5 39714.1 752.697   2
   1   4  -5 39621.4 1017.38  48
   1   4  -5 38992.4 1042.13  46
   1  -4  -5 39260.8 944.141   1
  -1   4   5 39281.6 1080.37   4
  -1  -4   5 39148.3 1116.35   2
   1   4  -4 5169.82 370.880  46
   1   4  -4 4642.54 343.098  48
  -1  -4   4 4874.11 395.564   2
  -1   4   4 5104.31 353.117  46
  -1   4   4 5051.33 377.103   4
   1  -4  -4 4791.53 286.631   2
   1   4  -3 42277.5 988.744  46
   1   4  -3 42655.7 936.479  48
   1  -4  -3 43909.2 900.043   2
  -1   4   3 44603.0 978.583  46
  -1   4   3 43148.2 1038.80   4
  -1  -4   3 46218.3 1132.97   2
   1   4  -2 173171. 1778.64  48
   1  -4  -2 174441. 1850.13   2
  -1  -4   2 170563. 2094.32   2
  -1   4   2 173375. 1915.13   5
   1   4  -2 174732. 1943.19  46
   1  -4  -1 16140.5 588.747   2
   1  -4  -1 16365.8 438.847  47
   1   4  -1 15529.3 571.151  46
   1   4  -1 15902.3 529.191  48
  -1   4   1 16656.6 593.031  46
  -1  -4   1 16207.6 627.374   2
  -1   4   1 16530.1 569.303   5
   1   4   0 393414. 1884.32   5
   1  -4   0 393524. 2170.01  47
   1   4   0 383513. 2810.02  46
  -1  -4   0 393472. 2955.97   2
  -1   4   0 389565. 2678.99   5
   1   4   0 385705. 2612.72  48
   1  -4   0 388357. 2955.05   2
  -1  -4  -1 4036.37 305.881   2
   1  -4   1 4260.18 326.189   2
   1  -4   1 3717.95 235.684  47
   1   4   1 3463.94 281.836  46
   1   4   1 3827.94 277.009  48
  -1   4  -1 3546.11 299.654  46
   1  -4   2 65047.9 1033.08  47
  -1  -4  -2 65390.6 1120.03   2
  -1   4  -2 66846.6 1309.95  46
   1   4   2 67984.0 1196.38  48
   1  -4   2 68755.7 1321.34   2
   1   4   2 64740.6 1211.79  46
   1   4   3 8634.64 467.286  48
  -1  -4  -3 8313.43 385.769   2
   1  -4   3 7797.34 398.273  47
  -1   4  -3 8405.21 501.200  46
   1   4   3 7813.13 451.063  46
   1  -4   3 8690.67 494.179   2
  -1  -4  -4 270619. 2014.24   3
   1  -4   4 269793. 2510.76  47
   1   4   4 288445. 2831.75  46
  -1   4  -4 257676. 2875.68  46
  -1  -4  -4 263781. 1971.69   2
   1  -4   4 275797. 2832.86   2
   1   4   4 273696. 2354.13   4
  -1  -4  -4 272007. 2888.49   1
   1  -4   5 127070. 1978.03   2
  -1  -4  -5 124379. 1224.63   3
   1   4   5 130887. 2053.04  46
   1  -4   5 121227. 1840.52  47
  -1  -4  -5 122755. 2047.13   1
  -1   4  -5 124187. 1087.51  48
   1   4   5 124955. 1667.28   4
  -1  -4  -5 118117. 1145.45   2
  -1   4  -6 2178.75 337.771   1
  -1  -4  -6 2115.71 301.044   1
   1   4   6 2228.23 243.070   4
   1  -4   6 2110.42 284.772   2
   1  -4   6 1945.01 274.416  47
   1   4   6 2531.73 325.254  46
  -1   4  -6 2047.56 178.383  48
   1   4   7 693.300 151.228   4
  -1   4  -7 574.736 211.036   1
  -1  -4  -7 849.545 221.884   1
   1  -4   7 662.751 190.723   2
   1  -4   7 937.142 215.901  47
   1  -4   8 48680.9 1460.32  47
   1  -4   8 48143.4 1324.72   2
  -1   4  -8 53321.3 1630.76   1
   1   4   8 51662.8 1257.18   4
  -1  -4  -8 52288.2 1563.73   1
   1   4   9 14963.3 713.077   4
  -1  -4  -9 13962.0 857.318   1
  -1   4  -9 14246.4 904.107   1
   1  -4   9 15525.5 881.318  47
   1  -4   9 13476.0 726.817   2
   1  -4  10 3879.73 396.330   2
  -1  -4 -10 4054.83 491.565   1
   1  -4  10 3992.29 499.139  47
   1   4  10 3999.20 394.833   4
  -1   4 -10 4319.79 530.906   1
   1  -4  11 44532.2 1657.51   4
  -1  -4 -11 50128.0 1766.48   1
  -1   4 -11 49521.2 1825.92   1
   1  -4  12 29851.6 1387.08   4
  -1  -4 -12 29810.3 1402.20   1
   1   4  13 18020.8 568.331  18
   1  -4  13 18164.9 619.056  45
   1  -4  13 17676.9 1080.94   4
   1  -4  13 18009.7 545.804  24
   1   4  13 18435.7 555.759  26
  -1  -4 -13 17095.6 1089.69   1
   1   4  13 17986.3 559.808  13
   1  -4  13 17710.7 542.529  41
   1  -4  13 17073.5 535.375  13
   1   4  14 9781.39 440.847  18
   1   4  14 9702.13 423.712  26
   1  -4  14 9251.81 408.744  41
   1  -4  14 9677.72 414.244  24
   1  -4  14 8814.57 456.594  45
  -1   4 -14 8518.22 833.589  46
   1  -4  14 9519.70 422.520  13
   1  -4  15 2311.36 248.254  45
   1  -4  15 2090.45 205.215  41
   1  -4  15 2101.93 211.603  24
   1   4  15 1985.00 211.184  26
   1  -4  15 1970.21 205.856  13
   1  -4  16 1378.13 179.599  13
   1   4  16 1016.39 159.768  26
   1  -4  16 1020.95 182.351  45
   1  -4  16 1117.61 160.871  41
   1   4  16 1054.02 134.609  19
   1  -4  16 1032.26 155.737  24
   1  -4  17 11609.9 464.504  13
   1   4  17 11987.7 418.416  33
   1   4  17 11493.1 398.132  19
   1   4  17 11036.7 454.027  26
   1  -4  17 11128.5 523.050  45
   1  -4  17 11144.5 411.629  41
   1   4  18 669.723 133.325  26
   1  -4  18 652.940 143.969  45
   1  -4  18 591.141 121.058  13
   1  -4  19 4161.80 248.033  13
   1  -4  19 3896.52 284.152  45
   1   4  19 4218.50 255.987  26
   1  -4  20 5279.50 254.551  26
   1   4  20 5453.42 257.513  26
   1  -4  20 5348.14 292.367  45
   1   4  20 5255.50 254.524  10
   1  -4  21 165.132 57.5911  26
   1   4  21 196.694 68.0867  10
  -1   5  21 87.8921 40.2076  19
  -1   5  21 128.007 55.2418  10
  -1   5  21 119.055 54.4129  35
  -1  -5  21 163.935 54.8458  13
  -1  -5  21 147.456 51.3188  26
  -1   5  20 489.448 88.4420  10
  -1  -5  20 612.930 102.938  13
  -1  -5  20 696.737 111.552  45
  -1   5  20 538.423 83.5754  19
  -1  -5  19 732.355 137.880  45
  -1   5  19 1024.86 125.413  19
  -1  -5  19 1047.12 139.140  13
  -1  -5  18 2586.96 188.490  18
  -1   5  18 2554.77 198.077  26
  -1  -5  18 2421.30 220.494  13
  -1   5  18 2409.93 208.725  19
  -1  -5  18 2283.10 227.339  45
  -1   5  17 2627.95 212.842  25
  -1  -5  17 2805.91 207.844  18
  -1  -5  17 2578.61 206.850  24
  -1  -5  17 2557.71 239.518  13
  -1  -5  17 2697.59 258.169  45
  -1   5  17 2346.63 207.250  19
  -1   5  17 2474.13 197.540  26
  -1   5  16 11306.3 457.158  19
  -1   5  16 11948.6 481.529  18
  -1   5  16 11472.9 444.534  25
  -1   5  16 12007.4 488.847  34
  -1  -5  16 11113.4 479.103  13
  -1  -5  16 11734.4 526.036  45
  -1  -5  16 12471.2 446.307  18
  -1  -5  16 11186.6 433.748  24
  -1   5  16 11210.0 428.925  26
  -1   5  15 5385.99 320.775  19
  -1   5  15 5995.08 343.877  18
  -1   5  15 5295.74 317.228  25
  -1   5  15 5674.43 310.523  26
  -1   5  15 5141.45 329.410  34
  -1  -5  15 5280.87 311.666  24
  -1  -5  15 5099.35 338.436  13
  -1  -5  15 5932.13 377.805  45
  -1   5  14 31731.5 760.509  19
  -1   5  14 32459.4 797.144  34
  -1   5  14 31239.8 714.151  13
  -1   5  14 32066.9 681.248  21
  -1  -5  14 31921.4 720.538  41
  -1   5  14 32718.1 716.943  26
  -1  -5  14 32919.4 760.925  24
  -1  -5  14 29353.6 1557.53   4
  -1   5  14 32428.1 768.562  18
  -1   5  14 31840.5 755.097  25
  -1  -5  14 32147.8 853.108  45
  -1   5  14 28869.8 1352.48   4
  -1  -5  13 8327.30 857.165   4
  -1   5  13 8615.23 354.106  26
  -1   5  13 9307.71 771.316   4
  -1   5  13 9571.83 422.329  34
  -1   5  13 8736.25 363.069  13
  -1  -5  13 9409.87 450.423  45
  -1   5  13 8893.01 391.323  18
  -1   5  13 8668.31 391.008  25
  -1  -5  12 12028.9 487.713  45
  -1   5  12 11152.1 417.975  18
  -1  -5  12 10394.7 929.783   4
  -1   5  12 11756.7 450.719  34
   1   5 -12 12036.7 845.350  46
  -1   5  12 11673.0 432.328  25
  -1   5  12 9782.75 777.441   4
  -1   5  12 11688.1 463.402   7
   1   5 -11 7642.49 651.605  46
  -1   5  11 7851.26 679.434   4
   1   5 -10-136.497 187.941  46
  -1  -5  10 147.103 132.431   2
  -1   5  10-135.039 124.992   4
   1   5  -9 53109.4 1594.85  46
  -1  -5   9 51786.8 1576.37   2
   1   5  -9 52476.8 1475.57  48
  -1   5   9 49604.7 1578.43   4
   1   5  -8 57055.4 1455.62  48
   1   5  -8 59401.8 1605.81  46
  -1   5   8 54386.4 1577.91   4
  -1  -5   8 52604.0 1558.74   2
   1  -5  -8 52634.0 1367.24   1
  -1   5   8 50919.7 1478.18  46
  -1   5   7 13653.9 727.877  46
   1   5  -7 14183.8 757.062  46
  -1  -5   7 12884.1 762.994   2
   1   5  -7 14194.5 694.338  48
  -1   5   7 13856.6 762.567   4
   1  -5  -6 65.2609 97.5235   1
  -1  -5   6-81.2697 146.174   2
   1   5  -6 73.4045 123.965  46
  -1   5   6 92.5930 109.235  46
  -1   5   6 80.2036 99.0819   4
   1   5  -6 151.350 116.832  48
  -1   5   5 54419.5 1393.39   4
  -1  -5   5 58619.7 1520.06   2
   1  -5  -5 58469.9 1057.54   2
   1   5  -5 57719.1 1391.00  46
   1  -5  -5 58037.2 1289.81   1
  -1   5   5 59308.8 1363.52  46
   1   5  -5 59869.7 1251.81  48
   1  -5  -4 51083.1 1046.81   2
  -1   5   4 51166.0 1290.02   4
  -1  -5   4 51457.8 1378.32   2
  -1   5   4 51912.6 1237.74  46
   1   5  -4 48665.7 1225.47  46
   1   5  -4 48898.9 1068.21  48
  -1   5   3 9086.18 511.912   5
   1   5  -3 9319.50 452.926  48
   1  -5  -3 9056.52 465.231   2
  -1   5   3 9691.75 524.001  46
  -1  -5   3 9756.00 589.538   2
   1   5  -3 9930.86 539.387  46
  -1   5   3 8380.41 514.251   4
  -1   5   2 121675. 1813.51  46
   1   5  -2 115395. 1782.67  46
   1   5  -2 117263. 1526.88  48
   1  -5  -2 118119. 1729.47   2
  -1   5   2 116317. 1719.75   5
   1  -5  -2 118888. 1219.10  47
  -1  -5   2 115952. 1935.07   2
   1   5  -1 327884. 2536.60  48
   1  -5  -1 329258. 1965.37  47
  -1   5   1 331024. 2800.54   5
   1  -5  -1 327852. 2967.40   2
   1   5  -1 330437. 2965.29  46
  -1  -5   1 334273. 3185.81   2
   1  -5   0 19.4696 55.8645  47
   1   5   0 73.9724 81.9379  48
   1   5   0-17.3930 52.5154   5
  -1   5   0 93.9757 98.5686  46
  -1  -5   0 36.6920 110.246   2
  -1   5   0 82.1412 98.5980   5
   1   5   0 126.288 122.280  46
   1  -5   0 117.290 99.5066   2
  -1   5  -1 3061.00 316.294  46
   1   5   1 3347.13 316.145  46
   1  -5   1 3237.34 330.780   2
   1   5   1 3064.68 276.066  48
   1  -5   1 3349.98 228.418  47
  -1  -5  -1 3238.14 304.245   2
  -1  -5  -2 39192.3 985.172   2
   1  -5   2 39977.2 837.419  47
   1   5   2 38912.8 1062.49  46
   1  -5   2 39858.5 1127.68   2
   1   5   2 39174.9 988.356  48
  -1   5  -2 42086.5 1152.57  46
  -1  -5  -3 2113.98 238.012   2
   1   5   3 2051.76 274.148  46
   1   5   3 1572.40 227.403  48
  -1   5  -3 1756.90 278.724  46
   1  -5   3 1652.11 200.597  47
   1  -5   3 2099.30 287.800   2
   1  -5   4 89993.2 1807.68   2
   1  -5   4 86925.6 1466.47  47
  -1  -5  -4 87832.1 1795.72   1
  -1  -5  -4 85734.2 1322.28   2
  -1   5  -4 86810.6 1808.29  46
   1   5   4 87895.9 1719.90  46
  -1  -5  -5 7223.18 340.589   3
  -1   5  -5 6876.79 556.709  46
  -1  -5  -5 6513.63 519.672   1
   1   5   5 7739.09 465.003   4
   1  -5   5 8089.85 568.334   2
   1  -5   5 6904.29 458.265  47
  -1  -5  -5 6506.36 335.918   2
   1   5   5 7001.35 516.248  46
   1  -5   6 23550.0 902.158  47
   1   5   6 24402.6 850.540   4
   1  -5   6 23303.2 974.258   2
   1   5   6 22788.3 980.101  46
  -1   5  -6 24119.7 1058.56  46
  -1  -5  -6 22852.3 1000.01   1
   1   5   7 95043.5 1738.63   4
  -1   5  -7 90052.2 2134.15  46
   1   5   7 88951.2 2033.54  46
   1  -5   7 91142.5 1908.66  47
   1  -5   7 91602.1 1971.62   2
  -1  -5  -7 90867.9 2080.10   1
  -1   5  -8 425.402 214.784  46
   1   5   8 200.830 113.092   4
   1  -5   8 115.114 144.860   2
  -1  -5  -8 385.483 156.296   1
   1  -5   8 264.456 160.012  47
   1   5   9 29335.0 1049.82   4
  -1  -5  -9 28789.9 1279.32   1
   1  -5   9 29535.0 1231.69  47
   1  -5   9 31071.4 1204.04   2
  -1   5  -9 28605.8 1330.23  46
   1  -5  10 6354.15 616.331  47
  -1  -5 -10 7280.55 673.453   1
   1  -5  10 6595.14 569.052   2
   1   5  10 6481.31 518.932   4
  -1   5 -10 6068.87 642.169  46
  -1  -5 -11 12154.7 899.913   1
   1  -5  11 11416.9 892.539   4
  -1   5 -11 12693.0 959.930  46
  -1   5 -12 548.357 246.378  46
   1  -5  12 983.233 149.022  41
   1   5  12 894.753 155.600  25
   1  -5  12 1055.39 176.445  45
   1  -5  12 797.444 317.753   4
   1  -5  12 1182.02 155.243  13
   1  -5  12 1006.18 151.511  24
   1   5  12 957.387 146.819  26
  -1  -5 -12 529.709 203.282   1
   1  -5  13 61628.8 1161.51  45
   1   5  13 59275.8 1014.51  26
  -1   5 -13 56611.0 2102.41  46
   1   5  13 57603.5 950.373  25
   1   5  13 57525.7 900.707  19
   1  -5  13 58219.3 1016.48  24
   1  -5  13 58743.9 984.084  13
   1  -5  13 53974.3 1951.97   4
   1  -5  13 57230.5 1009.85  41
   1  -5  14 36683.0 806.629  13
   1   5  14 36182.2 814.985  26
   1  -5  14 35949.6 820.130  41
   1   5  14 35951.0 754.442  25
   1   5  14 35607.6 726.586  19
   1  -5  14 35961.3 928.349  45
   1  -5  14 36018.1 819.164  24
   1  -5  15 2962.43 241.357  13
   1   5  15 2666.91 211.397  19
   1   5  15 2917.79 217.658  33
   1  -5  15 2755.59 275.258  45
   1  -5  15 2253.32 217.577  41
   1  -5  15 2750.57 235.124  24
   1   5  15 2741.82 237.957  26
   1   5  16 957.068 134.751  33
   1  -5  16 1231.54 200.697  45
   1  -5  16 1114.74 153.092  13
   1   5  16 1179.84 152.416  26
   1  -5  16 990.338 155.775  24
   1  -5  16 1145.96 163.838  41
   1  -5  17 161.142 86.1938  13
   1   5  17 125.295 89.1206  26
   1  -5  17 136.363 133.344  45
   1  -5  17 94.1324 83.6213  41
   1   5  18 7151.16 349.887  10
   1  -5  18 6474.74 311.550  13
   1   5  18 6754.39 332.816  26
   1  -5  18 7169.47 394.164  45
   1  -5  19 1657.58 198.899  45
   1  -5  19 1612.80 152.254  13
   1   5  19 1521.79 159.502  26
   1   5  19 1824.06 174.609  10
   1  -5  20 5122.24 232.739  26
   1  -5  20 4901.49 267.617  45
   1   5  20 5479.77 246.913  10
   1  -5  21 1631.36 126.476  45
   1  -5  21 1736.06 112.008  26
   1   5  21 1639.21 101.683  35
  -1   6  21 5354.76 185.737  35
  -1  -6  21 5188.37 185.087  26
  -1   6  20-1.41432 65.0597  35
  -1   6  20-63.0657 60.1237  19
  -1  -6  20-48.2193 53.1922  13
  -1  -6  20-83.0265 70.4035  45
  -1   6  20 27.4160 61.1131  10
  -1   6  19 1661.64 149.610  10
  -1   6  19 1598.72 139.425  19
  -1  -6  19 1748.09 154.641  13
  -1  -6  19 1449.85 164.500  45
  -1   6  18 3573.40 227.385  19
  -1  -6  18 4071.70 291.578  45
  -1  -6  18 3393.44 234.728  13
  -1  -6  17 741.239 129.947  24
  -1  -6  17 887.948 142.346  13
  -1   6  17 927.341 153.983  25
  -1   6  17 807.225 140.383  19
  -1  -6  17 1075.80 183.843  45
  -1  -6  16 1863.63 173.652  41
  -1   6  16 2124.69 205.235  19
  -1  -6  16 1825.48 192.534  24
  -1   6  16 1832.01 175.982  26
  -1  -6  16 1929.92 206.155  13
  -1  -6  16 1813.73 217.036  45
  -1   6  16 1840.28 192.139  25
  -1   6  15 150.897 79.7795  19
  -1   6  15 200.151 84.4800  26
  -1  -6  15 141.798 111.961  45
  -1  -6  15 155.109 91.9465  24
  -1   6  15 269.910 112.332  25
  -1   6  15 220.338 89.6691  21
  -1  -6  15 73.9263 77.4371  41
  -1  -6  15 149.258 104.641  13
  -1   6  14 11529.1 485.734  34
  -1  -6  14 12269.7 543.303  45
  -1  -6  14 11105.2 450.671  41
  -1  -6  14 11520.7 466.417  24
  -1   6  14 11715.0 477.841  25
  -1   6  14 11633.8 468.716  19
  -1   6  14 11768.6 462.952  18
  -1   6  14 11110.8 424.230  21
  -1   6  14 11782.5 429.483  26
  -1  -6  13 24816.5 745.398  45
  -1   6  13 23123.3 610.439  21
  -1  -6  13 22622.2 1399.22   4
  -1   6  13 21723.4 1175.27   4
  -1   6  13 23479.5 647.723  19
  -1   6  13 24249.0 690.374  34
  -1   6  13 23878.0 590.560  26
  -1   6  13 23179.7 659.263  25
  -1   6  13 22967.1 628.090  18
  -1   6  12 778.827 142.053  25
  -1  -6  12 778.046 305.967   4
  -1   6  12 653.457 126.026  18
  -1  -6  12 878.306 160.610  45
  -1   6  12 877.725 169.287   7
  -1   6  12 613.897 112.983  19
  -1   6  12 348.953 186.941   4
  -1   6  12 612.968 135.071  34
  -1   6  11 17422.0 547.390  34
  -1   6  11 17820.7 528.281  19
  -1  -6  11 17462.4 584.353  45
  -1  -6  11 18230.0 1022.00   2
   1   6 -11 15378.8 942.242  46
  -1   6  11 17634.1 547.393   7
  -1   6  11 16343.3 1002.74   4
  -1   6  11 16969.8 529.502  25
  -1  -6  11 14768.3 1113.40   4
   1   6 -10 20923.0 1072.98  46
  -1  -6  10 22385.7 1150.57   2
  -1   6  10 20986.1 1106.55   4
   1   6  -9 31497.7 1279.16  46
  -1  -6   9 30687.5 1326.23   2
  -1   6   9 30060.8 1290.86   4
  -1   6   8 6489.18 587.124   4
  -1   6   8 6599.94 571.439  46
  -1  -6   8 5715.96 579.423   2
   1  -6  -8 6848.94 537.022   1
   1   6  -8 7116.47 602.916  46
   1   6  -7 942.573 228.105  46
  -1   6   7 830.327 223.977   4
  -1   6   7 1153.83 243.913  46
   1  -6  -7 1000.16 220.733   1
  -1  -6   7 972.171 227.518   2
   1   6  -6 92775.5 1979.66  46
   1  -6  -6 88592.2 1799.56   1
  -1   6   6 86763.8 1958.48   4
  -1   6   6 90436.1 1920.12  46
  -1  -6   6 88018.9 2093.86   2
  -1   6   5 1310.44 247.583  46
  -1  -6   5 1032.37 262.714   2
  -1   6   5 918.524 211.319   4
   1  -6  -5 878.608 217.515   1
   1  -6  -5 1242.41 193.680   2
   1   6  -5 1234.98 226.639  46
   1   6  -5 901.709 162.936  48
   1   6  -4 8335.46 446.852  48
  -1   6   4 7545.45 525.965  46
  -1  -6   4 7218.86 576.629   2
  -1   6   4 7417.81 553.169   4
   1  -6  -4 7316.36 449.487   2
   1   6  -4 7797.10 552.069  46
  -1   6   4 7037.28 511.222   5
  -1   6   3 182382. 2505.51  46
   1   6  -3 178445. 2520.38  46
  -1   6   3 178037. 2407.60   5
   1  -6  -3 180487. 2312.25   2
  -1  -6   3 182404. 2767.75   2
   1   6  -3 178622. 1963.01  48
  -1   6   2 27709.1 973.885  46
  -1  -6   2 27140.1 1040.71   2
   1  -6  -2 27266.5 936.437   2
   1   6  -2 27653.8 767.518  48
   1   6  -2 27788.0 979.506  46
  -1   6   2 28331.2 922.927   5
   1   6  -1 2399.56 240.567  48
  -1   6   1 3036.82 302.785   5
   1   6  -1 2705.10 316.047  46
   1  -6  -1 2418.70 298.914   2
  -1  -6   1 2502.32 337.202   2
  -1   6   1 2545.50 311.933  46
   1   6   0 532.418 170.494  46
   1  -6   0 597.496 99.3923  47
   1   6   0 745.673 158.886  48
   1   6   0 454.316 104.636   5
   1  -6   0 571.240 176.242   2
  -1  -6   0 404.300 124.614   2
  -1   6   0 511.535 165.022  46
   1  -6   1 5356.17 281.629  47
  -1   6  -1 5402.95 457.791  46
  -1  -6  -1 5564.68 446.484   2
   1   6   1 5719.35 455.176  46
   1   6   1 5584.21 387.241  48
   1   6   1 5951.70 335.466   5
   1  -6   1 5395.75 468.011   2
  -1   6  -2 249768. 3074.10  46
   1   6   2 252342. 2995.79  46
   1  -6   2 246891. 2085.43  47
  -1  -6  -2 251789. 2809.31   2
   1  -6   2 253621. 3162.45   2
   1   6   2 253407. 2687.03  48
   1  -6   3 4369.95 430.745   2
  -1   6  -3 4907.10 456.549  46
  -1  -6  -3 4285.06 362.317   2
   1  -6   3 4441.93 317.236  47
   1   6   3 4701.72 424.644  46
   1  -6   4 21619.4 974.602   2
   1   6   4 22183.7 945.069  46
   1  -6   4 22061.4 750.641  47
  -1   6  -4 22481.4 989.835  46
  -1  -6  -4 21596.2 759.010   2
   1  -6   5 12702.3 776.507   2
   1   6   5 12669.4 746.605  46
   1  -6   5 13207.0 634.323  47
  -1  -6  -5 12082.0 762.315   1
  -1   6  -5 13061.2 789.583  46
   1  -6   6 2517.60 370.962   2
   1  -6   6 2391.31 307.500  47
   1   6   6 2538.11 354.087  46
  -1   6  -6 2808.10 401.137  46
  -1  -6  -6 2956.05 384.035   1
   1   6   7 26380.8 990.231   4
   1   6   7 26844.3 1195.51  46
   1  -6   7 26298.5 1167.24   2
  -1   6  -7 25872.7 1205.79  46
  -1  -6  -7 27187.8 1210.83   1
   1  -6   7 28699.5 1078.53  47
  -1   6  -8 9661.12 781.620  46
  -1  -6  -8 9404.19 744.103   1
   1   6   8 9880.42 771.516  46
   1  -6   8 9357.85 672.922  47
   1  -6   8 10564.7 763.061   2
   1   6   8 9003.37 598.743   4
   1  -6   9 14749.5 877.317  47
  -1   6  -9 13987.8 964.492  46
   1   6   9 14339.1 776.993   4
   1  -6   9 14310.4 892.188   2
  -1  -6  -9 14285.6 932.392   1
  -1   6 -10 14462.5 1020.80  46
  -1  -6 -10 14001.4 972.690   1
   1  -6  10 14750.8 916.286   2
   1  -6  11 15974.9 556.824  45
   1   6  11 14765.1 484.249  25
   1  -6  11 14546.9 494.865  24
  -1   6 -11 14772.2 1061.23  46
   1   6  11 14985.0 484.934  26
  -1   6 -12 35969.2 1672.74  46
   1  -6  12 37480.3 896.327  45
   1   6  12 34718.3 767.922  25
   1   6  12 37013.6 732.122  33
   1  -6  12 32128.2 1573.29   4
   1  -6  12 36304.9 813.060  41
  -1  -6 -12 35747.8 1582.03   1
   1  -6  12 35305.0 801.922  24
   1   6  12 35162.8 770.081  26
   1  -6  13-98.8727 114.397  41
   1  -6  13-46.4196 99.4033  13
   1   6  13 133.017 91.2586  26
   1  -6  13-38.6489 104.908  45
   1   6  13 96.7880 88.2685  33
   1  -6  13-424.832 219.995   4
   1   6  13 248.781 136.515  25
   1  -6  13 56.3164 95.7820  24
  -1   6 -13-272.659 195.609  46
   1  -6  14 178.944 108.636  24
   1  -6  14 344.651 134.671  41
   1   6  14 418.365 101.918  33
   1  -6  14 260.192 97.3678  13
   1   6  14 144.837 106.200  26
   1  -6  14 407.411 148.081  45
   1  -6  15 6773.95 337.335  13
   1  -6  15 6823.98 365.799  41
   1  -6  15 6796.96 363.509  24
   1   6  15 7029.77 368.566  26
   1  -6  15 7269.81 426.518  45
   1   6  16 4398.59 294.597  26
   1  -6  16 4328.18 283.594  41
   1  -6  16 4169.39 324.523  45
   1  -6  16 4403.37 272.423  13
   1  -6  16 4313.57 291.181  24
   1  -6  17 58.9909 83.8412  41
   1  -6  17-22.5475 69.4687  13
   1   6  17-20.8431 98.3238  10
   1   6  17-129.088 81.7394  21
   1  -6  17 26.8697 99.5747  45
   1   6  17-58.0779 79.3040  26
   1  -6  18 775.931 153.826  45
   1   6  18 626.628 130.909  10
   1  -6  18 662.020 107.014  13
   1   6  19 82.6914 80.6406  10
   1  -6  19 156.113 100.765  45
   1  -6  20 590.272 102.486  45
   1   6  20 784.328 97.8409  10
   1   6  20 607.658 77.9913  35
   1  -6  20 677.721 87.2539  26
   1  -6  21 170.668 50.5326  45
   1   6  21 241.368 49.7949  10
  -1   7  20-7.85515 48.0356  35
  -1  -7  20-29.3403 65.4448  45
  -1  -7  20-71.4380 43.3388  13
  -1   7  19 1029.87 112.865  31
  -1   7  19 1001.88 102.876  19
  -1   7  19 1025.66 118.223  35
  -1  -7  19 1140.18 113.812  13
  -1  -7  19 1240.28 144.484  45
  -1  -7  18 839.742 146.799  45
  -1   7  18 849.859 119.239  19
  -1  -7  18 770.202 115.253  13
  -1   7  18 786.246 118.636  31
  -1   7  18 963.818 124.120  10
  -1  -7  17 5266.97 282.861  24
  -1  -7  17 4891.78 325.963  45
  -1  -7  17 4566.89 268.706  13
  -1   7  17 5125.07 278.871  19
  -1  -7  16 9152.59 458.979  45
  -1   7  16 8998.38 352.780  21
  -1  -7  16 8639.97 363.974  41
  -1  -7  16 9175.12 397.860  24
  -1   7  16 9954.80 421.260  25
  -1   7  16 9177.15 396.132  19
  -1  -7  16 9808.92 413.649  13
  -1  -7  15 11419.9 464.110  13
  -1   7  15 11445.4 469.486  25
  -1  -7  15 11255.2 517.991  45
  -1   7  15 10606.4 411.984  21
  -1   7  15 11775.4 461.553  19
  -1  -7  15 10670.2 438.149  41
  -1  -7  15 10770.2 449.337  24
  -1  -7  14 147.279 117.581  45
  -1   7  14 71.7468 86.3548  19
  -1  -7  14 246.398 98.5680  24
  -1  -7  14 18.1243 91.0032  13
  -1   7  14 120.730 108.584  25
  -1  -7  14 226.678 112.527  41
  -1   7  14-3.16468 83.6401  21
  -1  -7  13 18404.1 661.609  45
  -1   7  13 17874.1 600.131  25
  -1   7  13 17614.1 551.841  21
  -1   7  13 17487.4 568.732  19
  -1  -7  12 202.965 104.443  45
  -1   7  12 353.782 119.890  21
  -1   7  12 242.657 91.8379  19
  -1   7  12 482.354 137.084  25
  -1   7  12 478.169 154.789   7
  -1  -7  12 285.066 113.838  40
  -1  -7  12 658.687 272.296   4
   1   7 -11 2529.93 442.191  46
  -1   7  11 2101.21 207.785  34
  -1   7  11 2035.79 213.970   7
  -1   7  11 1978.01 183.116   8
  -1  -7  11 2239.12 217.942  40
  -1   7  11 1157.79 308.191   4
  -1  -7  11 2080.14 228.308  45
  -1  -7  11 1311.29 313.921   2
  -1  -7  11 1972.17 467.378   4
  -1   7  11 1954.10 190.703  21
  -1   7  11 1975.09 196.144  19
  -1   7  11 1678.91 199.946  25
  -1  -7  10 1366.76 180.415  45
  -1  -7  10 1123.48 292.308   2
  -1   7  10 1177.51 166.039  34
  -1   7  10 1236.27 171.550  25
  -1   7  10 1323.85 151.118  19
  -1   7  10 1018.27 275.512   4
  -1  -7  10 1233.49 165.837  40
   1   7 -10 678.848 237.521  46
  -1   7  10 1127.78 148.651  21
   1   7  -9 14050.9 901.692  46
  -1  -7   9 13296.9 931.855   2
  -1   7   9 13504.3 905.461   4
  -1   7   9 13212.6 897.460  46
  -1   7   8 4488.04 516.007   4
  -1   7   8 5530.83 557.241  46
  -1  -7   8 4383.27 533.338   2
   1   7  -8 4711.27 518.096  46
  -1   7   7 10917.9 774.145   4
  -1   7   7 11142.0 767.647  46
   1   7  -7 11056.1 759.675  46
  -1  -7   7 11177.5 836.906   2
   1  -7  -7 11898.1 729.364   1
  -1  -7   6 2481.63 391.587   2
  -1   7   6 1855.17 312.536   5
  -1   7   6 2609.33 366.323  46
  -1   7   6 2220.61 368.436   4
   1  -7  -6 2547.22 348.368   1
   1   7  -6 3197.97 400.496  46
   1   7  -5 932.840 236.851  46
  -1  -7   5 780.570 271.056   2
   1  -7  -5 835.705 216.459   1
  -1   7   5 832.932 204.083  46
  -1   7   5 796.405 192.744   5
   1   7  -4 695.945 194.642  46
   1  -7  -4 638.145 167.773   2
  -1  -7   4 436.714 204.801   2
  -1   7   4 498.707 163.480   5
  -1   7   4 635.851 174.581  46
   1   7  -3 19187.9 920.438  46
  -1  -7   3 18871.9 985.390   2
  -1   7   3 19030.1 856.715   5
  -1   7   3 18037.9 877.324  46
   1  -7  -3 19342.9 847.383   2
  -1   7   2 3361.76 353.056   5
  -1   7   2 3608.13 397.367  46
  -1  -7   2 3547.99 442.164   2
   1   7  -2 3909.58 412.014  46
   1  -7  -2 3641.51 394.928   2
   1   7  -2 3533.13 298.205  48
  -1   7   1 58737.6 1385.50   5
   1  -7  -1 57071.0 1531.75   2
   1   7  -1 56757.4 1523.87  46
  -1   7   1 57338.0 1550.24  46
   1   7  -1 54817.8 1156.82  48
  -1  -7   1 54666.2 1587.21   2
  -1  -7   0 22376.0 994.957   2
  -1   7   0 24335.3 1020.54  46
   1  -7   0 23415.2 1017.66   2
   1   7   0 23651.3 985.142  46
   1   7   0 23558.0 784.271  48
   1   7   1 180.152 98.0723  48
  -1   7  -1 414.206 185.874  46
   1   7   1 214.681 127.442  46
  -1  -7  -1 398.990 176.141   2
   1   7   1 250.301 85.5288   5
   1  -7   1 444.160 189.070   2
   1  -7   2 57723.0 1669.40   2
  -1   7  -2 57817.1 1611.28  46
   1   7   2 58132.0 1575.74  46
  -1  -7  -2 61006.1 1535.76   2
   1   7   2 59494.6 1203.36   5
  -1  -7  -3 291506. 3230.92   2
   1   7   3 297047. 3664.79  46
   1  -7   3 288402. 3789.32   2
  -1   7  -3 287484. 3683.30  46
  -1  -7  -4 3826.97 363.650   2
   1   7   4 3554.15 425.537  46
  -1   7  -4 4314.87 473.685  46
   1  -7   4 3697.88 454.892   2
  -1   7  -5 22563.1 1104.99  46
   1   7   5 22733.0 1081.93  46
   1  -7   5 21292.4 1091.79   2
  -1  -7  -5 22249.5 1113.75   1
  -1   7  -6 10960.3 801.590  46
   1   7   6 11201.7 791.818  46
   1  -7   6 11242.5 627.277  47
   1  -7   6 10551.5 796.617   2
  -1  -7  -6 11579.3 817.932   1
  -1   7  -7 6953.79 673.106  46
   1  -7   7 7777.40 561.232  47
  -1  -7  -7 7071.83 653.133   1
   1  -7   7 7585.62 683.789   2
   1   7   7 7131.09 660.026  46
   1   7   8 1322.76 333.638  46
  -1  -7  -8 1221.69 311.678   1
   1  -7   8 1610.76 304.659  47
  -1   7  -8 613.505 233.937  46
   1  -7   8 1379.16 330.010   2
   1  -7   9 25892.8 1297.51   2
  -1   7  -9 27686.5 1400.33  46
  -1  -7  -9 25179.4 1307.11   1
   1   7  10 28767.3 699.351  25
  -1   7 -10 29918.5 697.504   6
   1  -7  10 28729.1 1363.26   2
   1  -7  10 29136.1 735.385  45
  -1  -7 -10 26228.9 1354.01   1
  -1   7 -10 28449.3 1452.50  46
   1   7  10 27735.0 652.785  26
  -1  -7 -11 14.4436 137.617   1
   1   7  11 163.903 85.8971  33
  -1   7 -11 171.691 86.9474   6
   1  -7  11 127.253 111.690  24
   1  -7  11-50.4874 112.088  45
   1   7  11-45.8104 77.7991  26
   1   7  11 191.384 121.448  25
   1   7  11 179.121 100.537   8
   1   7  12 2867.45 234.494  26
   1  -7  12 3069.05 257.563  41
  -1   7 -12 2733.05 467.877  46
   1  -7  12 2667.76 477.190   4
   1  -7  12 3065.41 250.962  24
  -1   7 -12 2251.66 211.094   6
   1  -7  12 3065.95 275.917  45
   1   7  13 304.609 97.9582  26
   1  -7  13 389.975 122.990  41
   1  -7  13 285.650 126.349  24
   1  -7  13 357.325 130.539  45
   1  -7  14-4.22845 108.330  24
   1   7  14-0.64222 101.338  10
   1  -7  14 87.0153 106.637  41
   1  -7  14 117.247 122.294  45
   1   7  14 32.7731 95.7460  26
   1  -7  15 17878.8 588.572  24
   1   7  15 18413.7 564.475  10
   1  -7  15 18266.3 589.126  41
   1  -7  15 19724.7 689.370  45
   1   7  15 16706.9 546.484  26
   1  -7  16 13075.6 480.983  24
   1  -7  16 13447.4 556.834  45
   1  -7  16 13091.8 478.600  41
   1   7  16 12388.7 449.339  10
   1   7  16 11974.7 438.688  21
   1  -7  17 400.715 100.191  41
   1   7  17 495.855 98.4188  21
   1  -7  17 372.735 129.897  45
   1   7  17 369.759 98.6844  10
   1   7  18 1529.72 142.978  35
   1  -7  18 1326.62 167.419  45
   1   7  18 1586.23 155.739  10
   1  -7  19 251.919 88.5060  45
   1   7  19 435.912 81.0895  35
   1   7  19 245.695 77.1704  10
   1  -7  20 41.0070 60.9103  45
   1   7  20 61.7963 49.6835  10
   1   7  20-21.2523 38.2140  35
   1   7  20 26.8171 41.7983  31
   1  -7  20 12.9296 34.3067  26
  -1  -8  20 43.4841 45.1683  45
  -1   8  20 20.3859 32.4072  35
  -1  -8  19 6395.55 276.429  45
  -1  -8  19 5681.07 180.200  13
  -1   8  19 6436.98 234.507  31
  -1   8  19 5819.15 191.999  19
  -1   8  19 6553.31 244.690  35
  -1  -8  18 565.563 121.451  45
  -1  -8  18 560.501 98.3269  24
  -1   8  18 652.778 105.770  35
  -1   8  18 620.489 103.889  31
  -1   8  18 398.860 77.0386  19
  -1  -8  18 583.077 92.7303  13
  -1   8  17 968.902 131.826  31
  -1  -8  17 1128.99 167.139  45
  -1   8  17 986.657 131.803  35
  -1   8  17 867.391 118.174  19
  -1  -8  17 1083.06 127.151  13
  -1  -8  17 1219.10 147.061  24
  -1  -8  16 269.149 99.3621  13
  -1   8  16 80.8633 67.4816  21
  -1   8  16 32.9426 108.242  35
  -1  -8  16 122.915 98.1058  45
  -1   8  16 105.978 78.9965  19
  -1  -8  16 121.349 83.7594  41
  -1  -8  16 128.694 96.1941  24
  -1  -8  15 6989.93 359.969  24
  -1  -8  15 7790.18 358.803  13
  -1   8  15 7300.68 359.092  19
  -1   8  15 6918.29 337.141  21
  -1   8  15 7286.24 319.034  10
  -1   8  15 7613.60 383.829  25
  -1  -8  15 7910.86 426.784  45
  -1  -8  15 6803.55 343.318  41
  -1  -8  14-68.2559 107.260  45
  -1   8  14 82.4327 129.846  25
  -1  -8  14-2.01208 80.6680  41
  -1  -8  14 0.68338 108.594  24
  -1   8  14 60.1876 83.2228  10
  -1   8  14 174.767 99.3203  21
  -1   8  14 222.508 118.136  19
  -1  -8  14 1.28716 75.8276  13
  -1  -8  13 2211.43 255.108  45
  -1   8  13 2486.59 249.098  25
  -1   8  13 2538.02 232.874  19
  -1   8  13 2151.86 208.731  21
  -1   8  12 12334.3 484.960  19
  -1   8  12 12136.3 431.344   8
  -1  -8  12 12257.0 537.712  45
  -1  -8  12 12363.4 501.837  40
  -1   8  12 11240.2 462.643  21
  -1   8  12 11972.5 498.190  25
  -1   8  11 43899.9 926.778  25
  -1  -8  11 44493.0 987.605  45
  -1  -8  11 43321.3 1763.90   2
   1   8 -11 42586.8 1642.66  46
  -1   8  11 44383.9 876.126   7
   1   8 -11 45532.2 848.296   6
  -1   8  11 44380.8 893.600  21
  -1   8  11 44171.3 841.060   8
  -1   8  11 44220.2 891.794  19
  -1   8  11 42310.5 1768.37   5
  -1  -8  11 43704.5 924.134  40
  -1   8  10 5955.30 322.571   7
  -1  -8  10 5463.00 650.407   2
  -1   8  10 6176.10 331.144  19
  -1   8  10 5685.21 322.276  21
   1   8 -10 4662.31 554.576  46
   1   8 -10 5813.69 312.102   6
  -1  -8  10 5605.63 335.861  40
  -1  -8  10 6246.37 368.072  45
  -1   8  10 5008.44 616.830   5
  -1   8  10 5846.59 319.032   8
  -1   8  10 5695.79 334.977  25
  -1   8   9-9.87881 91.6873  25
  -1   8   9 16.0673 83.1578  21
  -1  -8   9 144.198 100.373  40
  -1   8   9 555.209 193.196  46
  -1   8   9 139.563 76.0156  19
  -1  -8   9 539.193 279.145   2
  -1   8   9 110.999 102.192   8
   1   8  -9 288.123 226.020  46
  -1   8   9 438.069 188.906   5
  -1  -8   9 39.9222 80.7767  23
  -1  -8   8 31081.1 1508.05   2
   1   8  -8 32300.9 1399.18  46
  -1   8   8 32424.3 1430.86  46
  -1   8   8 30417.9 1383.78   5
  -1   8   7 58360.7 1832.59   5
  -1   8   7 60159.9 1892.09  46
   1   8  -7 58090.1 1832.80  46
  -1  -8   7 60070.1 2067.19   2
  -1   8   6 79.6253 144.880   5
  -1   8   6 180.759 107.852  46
   1  -8  -6-172.190 135.733   1
   1   8  -6 384.912 197.553  46
  -1  -8   6-346.922 222.144   2
  -1   8   5 26421.0 1143.66   5
   1  -8  -5 27241.2 1177.63   1
  -1   8   5 26603.5 1194.34  46
  -1  -8   5 27372.0 1345.48   2
   1   8  -5 25946.5 1187.31  46
   1   8  -4 5411.61 547.994  46
   1  -8  -4 5144.68 469.759   2
  -1   8   4 4756.76 499.244  46
  -1  -8   4 5086.65 598.907   2
  -1   8   4 4989.93 482.125   5
   1  -8  -3 3820.92 417.667   2
  -1   8   3 4048.43 459.316  46
   1   8  -3 4198.05 474.939  46
  -1  -8   3 4326.98 524.400   2
  -1   8   3 3958.50 424.269   5
   1   8  -2 2568.54 365.880  46
  -1   8   2 2905.50 387.439  46
  -1  -8   2 2917.61 427.050   2
   1  -8  -2 2954.14 390.501   2
  -1   8   2 2722.22 347.147   5
  -1   8   1 361.074 185.214  46
   1  -8  -1 308.970 157.215   2
  -1  -8   1 203.074 131.365   2
   1   8  -1 302.154 161.278  46
  -1  -8   0 68677.0 1893.82   2
  -1   8   0 64582.7 1805.88  46
   1  -8   0 65400.4 1837.16   2
   1   8   0 68159.3 1834.37  46
   1  -8   1 433.245 225.091   2
  -1  -8  -1 331.969 173.533   2
   1   8   1 655.372 221.402  46
  -1   8  -1 384.069 169.606  46
  -1  -8  -2 470.650 195.924   2
   1   8   2 210.467 144.257  46
   1  -8   2 263.228 154.044   2
  -1   8  -2 120.911 167.939  46
   1   8   3 15602.4 702.292   5
  -1   8  -3 17788.8 997.742  46
   1   8   3 18038.0 989.960  46
   1  -8   3 17011.2 1012.12   2
  -1  -8  -3 17249.4 871.850   2
   1  -8   4 748.772 254.653   2
   1   8   4 1239.84 279.304  46
  -1   8  -4 1129.93 269.697  46
  -1  -8  -4 1526.41 257.083   2
   1   8   4 1079.51 208.024   5
   1  -8   5 28767.6 1368.29   2
  -1  -8  -5 28266.1 1342.92   1
   1   8   5 27562.3 1277.94  46
  -1   8  -5 27365.9 1288.91  46
   1  -8   6 43419.6 1712.08   2
  -1   8  -6 43397.6 1675.44  46
  -1  -8  -6 41373.5 1661.82   1
   1   8   6 43065.8 1643.16  46
   1  -8   7 7172.23 723.170   2
   1   8   7 6801.78 680.649  46
  -1   8  -7 7222.19 703.697  46
  -1  -8  -7 6434.18 669.116   1
   1  -8   8 16591.1 1100.41   2
  -1   8  -8 16884.1 1099.90  46
  -1  -8  -8 17180.4 1103.43   1
   1  -8   8 17269.3 547.932  40
   1   8   8 15599.2 1063.33  46
  -1   8  -9 17015.1 1130.57  46
   1   8   9 18631.4 560.209   8
   1   8   9 17557.0 489.944  10
   1  -8   9 19412.9 598.022  40
   1  -8   9 19554.7 596.533  45
   1  -8   9 18241.7 1159.66   2
  -1  -8  -9 17145.2 1123.68   1
  -1   8  -9 19238.8 582.052   6
   1  -8  10 76.6889 97.7543   2
   1  -8  10 580.487 135.150  45
   1   8  10 658.800 125.479  10
  -1   8 -10 129.133 197.188  46
  -1   8 -10 480.045 125.784   6
   1   8  10 548.796 114.464   8
  -1  -8 -10 730.946 241.812   1
  -1   8 -11 542.417 272.559  46
   1   8  11 1216.21 162.451  10
   1  -8  11 1030.15 170.292  45
   1  -8  11 1107.42 174.167  24
  -1   8 -11 942.372 168.515   6
   1   8  11 1118.06 157.835   8
   1  -8  12 15448.7 560.385  24
   1  -8  12 15492.9 596.277  45
  -1   8 -12 13587.1 506.352   6
   1   8  12 14977.3 499.581  10
   1  -8  12 14766.9 558.145  41
   1   8  12 16263.2 523.513   8
   1  -8  13 19851.9 645.512  41
   1  -8  13 19844.7 635.628  24
   1  -8  13 21759.6 711.211  45
   1   8  13 20143.5 585.290  10
   1  -8  14 1542.51 199.873  24
   1  -8  14 1420.17 198.179  45
   1  -8  14 1104.56 171.511  41
   1   8  14 1474.04 169.089  10
   1   8  15 38028.5 767.673  10
   1   8  15 37000.7 797.660  21
   1  -8  15 38864.2 838.955  24
   1   8  15 39469.0 800.164  35
   1  -8  15 39576.8 942.224  45
   1  -8  15 36611.4 819.182  41
   1  -8  16 1625.53 182.281  24
   1   8  16 1635.42 171.978  21
   1   8  16 1370.83 151.189  35
   1   8  16 1780.67 181.050  10
   1  -8  16 1690.84 190.760  41
   1  -8  16 1607.45 198.323  45
   1   8  17 157.755 72.1823  21
   1  -8  17 149.743 91.1276  45
   1  -8  17 192.937 87.2427  41
   1   8  17 329.151 97.4250  10
   1   8  17 134.004 70.5640  35
   1   8  18 1988.17 149.582  10
   1   8  18 1783.32 140.240  35
   1  -8  18 1635.90 171.896  45
   1  -8  19 749.474 110.234  45
   1   8  19 771.200 82.6140  35
   1   8  19 598.773 86.2778  31
   1  -8  19 645.874 70.3908  26
  -1   9  19 587.871 69.6095  31
  -1   9  19 558.980 70.6539  35
  -1  -9  19 586.579 84.5941  45
  -1   9  18 1101.25 114.928  35
  -1  -9  18 1218.25 138.214  45
  -1   9  18 1349.27 107.270  19
  -1   9  18 1071.15 109.470  31
  -1   9  17 3455.17 213.699  35
  -1  -9  17 3669.85 215.186  24
  -1   9  17 3190.22 188.092  19
  -1  -9  17 3407.31 239.389  45
  -1   9  17 3604.37 217.819  31
  -1   9  16 4.88413 82.4237  31
  -1  -9  16 230.813 104.915  24
  -1  -9  16 307.640 86.7755  13
  -1  -9  16 39.1842 72.8270  41
  -1   9  16 78.7936 76.1997  35
  -1   9  16 32.1341 72.9640  19
  -1   9  16 250.344 84.3963  21
  -1  -9  16 119.007 84.7094  45
  -1   9  15 4103.92 258.501  19
  -1   9  15 4439.14 265.516  21
  -1   9  15 3669.40 263.196  31
  -1  -9  15 4038.56 260.575  41
  -1  -9  15 4448.62 313.878  45
  -1   9  15 4065.21 274.626  35
  -1  -9  15 3911.37 269.622  24
  -1  -9  15 4156.90 236.155  13
  -1   9  14 2560.78 229.242  31
  -1  -9  14 3568.47 266.413  41
  -1   9  14 3339.84 249.835  21
  -1  -9  14 3550.43 290.164  45
  -1  -9  14 3137.11 226.239  13
  -1   9  14 3318.72 246.226  19
  -1   9  14 3108.99 245.929  35
  -1  -9  14 3515.42 268.537  24
  -1  -9  13 2391.10 247.849  45
  -1   9  13 2595.71 202.757   8
  -1   9  13 2170.36 214.125  35
  -1   9  13 2883.57 267.525  25
  -1  -9  13 2239.22 191.763  13
  -1   9  13 2231.22 214.939  21
  -1   9  13 2472.43 221.437  19
  -1  -9  12 32643.2 867.485  45
  -1   9  12 32501.6 719.730   8
  -1  -9  12 32471.8 812.612  40
  -1   9  12 31240.3 777.209  21
  -1   9  12 32570.9 779.487  19
  -1   9  12 31930.7 819.748  25
  -1   9  12 31860.1 790.929  35
   1   9 -12 33221.1 743.794   6
  -1   9  11 38069.6 890.172  25
  -1   9  11 37896.3 862.478  35
  -1  -9  11 37381.7 883.237  40
  -1   9  11 38776.2 853.141  19
  -1   9  11 37116.5 844.701  21
   1   9 -11 40648.6 841.070   6
  -1  -9  11 39144.7 935.358  45
  -1   9  11 39481.8 821.301   8
  -1  -9  10 1004.53 295.055   2
  -1  -9  10 1434.31 189.984  40
  -1  -9  10 1518.22 206.093  45
  -1   9  10 1219.26 164.501  35
  -1   9  10 1315.40 169.340  19
  -1   9  10 1467.11 193.306  21
   1   9 -10 1686.71 194.645   6
  -1   9  10 1381.00 184.950   8
  -1   9  10 1455.78 208.265  25
  -1   9   9 191.164 113.157  21
  -1  -9   9 352.012 209.392   2
  -1  -9   9 107.938 97.4582  40
  -1   9   9 107.544 99.0995  25
  -1   9   9 116.279 100.565   8
  -1   9   9 41.0344 103.906  19
  -1  -9   9 155.793 104.016  45
  -1   9   9 114.559 98.9388  35
   1   9  -9 185.613 241.632  46
  -1   9   8 295.251 102.477  19
  -1   9   8 416.919 120.094  35
  -1  -9   8 228.462 109.773  23
  -1  -9   8 272.454 113.479  40
   1   9  -8 440.427 216.534  46
  -1   9   8 775.961 237.736  46
  -1   9   8 179.623 111.756  25
  -1  -9   8-217.270 205.552   2
  -1   9   8 1021.22 271.452   5
  -1   9   8 395.716 122.243   8
  -1   9   8 215.220 109.814  21
  -1  -9   7 21329.5 620.345  40
  -1   9   7 20938.0 1141.93   5
  -1   9   7 22841.6 624.902   8
  -1   9   7 21456.8 1203.01  46
  -1  -9   7 20834.1 1283.75   2
  -1  -9   7 21768.4 613.067  23
  -1   9   7 21557.5 600.715  35
   1   9  -7 20752.5 1149.10  46
  -1   9   7 21585.2 603.255  21
  -1   9   7 22247.0 604.837  19
  -1   9   7 20979.0 596.025  25
  -1   9   6 37229.2 1541.92  46
  -1  -9   6 38932.8 1748.43   2
   1  -9  -6 36634.2 1466.74   1
   1   9  -6 39366.9 1559.78  46
  -1   9   6 37781.8 1479.23   5
  -1   9   5 12069.1 868.207  46
  -1   9   5 12079.8 805.431   5
  -1  -9   5 12630.0 978.600   2
   1   9  -5 11347.7 842.659  46
   1  -9  -5 10812.9 801.084   1
   1   9  -4 5639.69 588.864  46
  -1   9   4 5832.01 542.864   5
  -1   9   4 6014.00 609.937  46
  -1  -9   4 5149.41 623.780   2
   1  -9  -3 50374.6 1608.42   2
   1   9  -3 49036.6 1692.14  46
  -1  -9   3 47893.7 1822.39   2
  -1   9   3 45161.0 1446.52   5
  -1   9   3 47404.8 1677.41  46
  -1  -9   2 1330.12 299.500   2
  -1   9   2 1777.79 360.674  46
   1  -9  -2 2384.61 378.033   2
   1   9  -2 2614.70 408.851  46
  -1   9   1 505.195 229.094  46
   1  -9  -1 83.7229 142.539   2
  -1  -9   1 726.937 241.309   2
   1   9  -1 226.505 151.033  46
   1  -9   0 2614.02 429.795   2
  -1   9   0 2872.66 418.043  46
   1   9   0 3230.43 449.434  46
  -1  -9   0 2861.51 431.805   2
  -1   9  -1 2891.65 442.235  46
  -1  -9  -1 3302.97 448.557   2
   1   9   1 3260.34 458.979  46
   1  -9   1 2403.36 408.597   2
  -1   9  -2 13499.2 910.371  46
   1   9   2 14131.7 930.083  46
  -1  -9  -2 13989.5 882.236   2
   1  -9   2 13322.1 953.649   2
   1   9   3 73061.0 2125.96  46
  -1   9  -3 73093.4 2149.67  46
   1  -9   3 74378.8 2260.90   2
  -1  -9  -3 78219.1 1985.07   2
   1   9   4 17540.8 1070.49  46
   1  -9   4 16783.2 1102.32   2
  -1   9  -4 19681.2 1135.07  46
  -1  -9  -4 17350.5 1113.81   1
   1  -9   5 27763.1 1439.98   2
  -1  -9  -5 25827.0 1379.82   1
  -1   9  -5 29198.9 1410.95  46
   1   9   5 27237.5 1353.99  46
  -1   9  -6 12364.4 950.379  46
   1   9   6 13923.9 996.659  46
  -1   9  -6 13430.6 489.908   6
   1   9   6 13082.6 471.946   8
   1  -9   6 14273.7 1050.47   2
  -1  -9  -6 12355.1 970.925   1
   1   9   7 1401.29 338.615  46
   1   9   7 1268.34 166.018   8
   1   9   7 1266.08 151.134  35
  -1   9  -7 1290.28 175.108   6
  -1  -9  -7 1306.85 380.435   1
   1  -9   7 1059.03 314.979   2
   1  -9   7 1080.21 161.511  40
  -1   9  -7 1859.56 383.939  46
   1   9   7 1532.85 152.509  22
  -1   9  -8 4429.07 300.888   6
   1   9   8 3830.00 574.385  46
  -1  -9  -8 4318.48 575.673   1
   1  -9   8 4806.43 634.606   2
  -1   9  -8 4413.38 597.029  46
   1   9   8 3758.73 234.553  22
   1   9   8 3721.97 252.979  35
   1   9   8 4339.88 284.762   8
   1   9   8 3883.15 242.610  19
   1  -9   8 4360.61 284.434  45
   1   9   8 3745.94 252.881  33
   1  -9   8 4172.70 294.740  40
   1   9   9 409.163 102.112  10
   1   9   9 350.344 115.231  35
   1   9   9 377.746 103.419  19
   1  -9   9 1083.62 312.778   2
   1  -9   9 409.557 110.948  45
  -1   9  -9 305.321 125.255   6
   1   9   9 271.161 110.904   8
   1  -9   9 463.546 129.025  40
  -1   9  -9 877.381 301.973  46
  -1  -9  -9 875.847 284.455   1
   1   9  10-13.6461 87.0578  19
  -1   9 -10-25.7636 103.779   6
   1  -9  10 43.0344 91.7183  45
   1   9  10-113.584 96.3403   8
   1   9  10-2.83882 83.0059  10
   1   9  10-69.9958 103.186  35
   1  -9  11 6485.58 378.393  45
   1   9  11 6686.36 321.469  10
   1   9  11 6198.06 347.476   8
  -1   9 -11 6077.44 354.374   6
   1   9  11 6201.11 335.010  35
   1  -9  11 5923.63 353.556  24
   1   9  12 5588.46 300.331  10
   1   9  12 5802.77 327.029   8
   1  -9  12 5232.05 348.644  45
   1   9  12 5465.74 320.204  35
   1  -9  12 5571.10 349.381  24
  -1   9 -12 5075.14 323.529   6
   1  -9  12 5254.52 343.532  41
   1   9  13 16775.4 508.554  10
   1  -9  13 17101.3 618.404  45
   1   9  13 16185.4 562.234  21
   1   9  13 16832.1 505.468   8
   1  -9  13 16157.9 576.870  41
   1  -9  13 16950.1 582.396  24
   1   9  13 17529.0 552.751  35
   1   9  14 1031.01 155.003  21
   1  -9  14 1550.28 210.904  45
   1  -9  14 1084.87 174.937  24
   1   9  14 944.272 148.434  35
   1   9  14 1068.46 143.413  10
   1  -9  14 893.226 151.958  41
   1   9  15 3855.30 234.462  10
   1  -9  15 3435.32 251.586  41
   1   9  15 3701.68 241.377  35
   1   9  15 3451.59 243.600  21
   1  -9  15 3794.48 270.003  24
   1  -9  15 3487.24 278.648  45
   1  -9  16 81.9999 86.6219  24
   1   9  16 64.2807 63.6719  35
   1  -9  16 76.1449 78.1088  41
   1  -9  16 62.4181 79.0507  45
   1   9  16 38.1648 65.2659  21
   1   9  16 33.3327 76.5335  10
   1  -9  17 2296.41 170.548  41
   1   9  17 2343.80 159.351  35
   1   9  17 2272.75 160.170  21
   1  -9  17 2051.64 189.346  45
   1   9  18 1511.02 129.496  31
   1  -9  18 1314.61 140.687  45
   1   9  18 1549.96 111.941  35
   1  -9  19 10.0468 39.7913  45
   1   9  19 54.9434 40.1401  31
  -1  10  18 396.432 70.7855  35
  -1  10  18 331.233 64.4692  31
  -1 -10  18 258.376 58.8466  45
  -1  10  17 158.452 51.7120  19
  -1  10  17 364.885 78.3438  35
  -1  10  17 388.430 85.8276  31
  -1 -10  17 244.801 82.5528  45
  -1 -10  17 262.949 72.8194  24
  -1  10  16 9768.82 321.282  19
  -1  10  16 10156.4 357.247  35
  -1 -10  16 9675.58 327.693  41
  -1 -10  16 10338.2 397.066  45
  -1 -10  16 9990.06 352.716  24
  -1  10  16 10369.9 368.776  31
  -1  10  16 9286.83 312.526  21
  -1  10  15 674.923 121.122  21
  -1  10  15 644.516 121.095  31
  -1  10  15 546.385 116.448  35
  -1 -10  15 410.448 110.950  24
  -1 -10  15 635.811 118.587  41
  -1 -10  15 719.979 142.167  45
  -1  10  15 420.046 101.875  19
  -1  10  14 75.0013 83.6912  19
  -1  10  14 81.7026 77.3111  21
  -1 -10  14 166.998 109.035  45
  -1 -10  14 178.678 88.9504  41
  -1 -10  14 99.8178 96.4008  24
  -1  10  14 192.336 98.0921  35
  -1  10  14 121.741 90.4564  31
  -1  10  13 808.359 152.594  35
  -1 -10  13 668.444 148.856  45
  -1  10  13 671.126 118.963   8
  -1  10  13 502.998 123.165  21
   1  10 -13 505.084 100.341   6
  -1  10  13 558.107 121.910  31
  -1  10  13 654.805 131.820  19
  -1 -10  13 594.885 142.012  24
   1  10 -12 190.242 82.7642   6
  -1  10  12 234.326 103.186   8
  -1  10  12 145.543 91.4144  35
  -1  10  12 110.726 98.7803  21
  -1 -10  12 50.1098 97.8363  45
  -1  10  12 241.364 89.3291  31
  -1  10  12 35.0255 98.1678  19
  -1 -10  11 19828.3 644.114  40
  -1  10  11 19871.8 624.645  35
  -1  10  11 18853.9 610.877  21
  -1 -10  11 19826.1 659.221  45
  -1  10  11 19551.6 584.307   8
  -1  10  11 19491.2 638.639  25
   1  10 -11 20668.4 613.350   6
  -1  10  11 18695.3 615.836  31
  -1  10  11 18858.6 599.261  19
  -1  10  10 5410.17 320.620   8
  -1 -10  10 5422.19 353.925  45
  -1  10  10 5033.33 316.072  19
  -1  10  10 4916.30 319.879  31
  -1 -10  10 5417.81 353.481  40
  -1  10  10 5503.22 353.778  25
  -1  10  10 5164.56 328.691  21
   1  10 -10 6046.95 344.058   6
  -1  10  10 5513.60 340.902  35
  -1  10   9 8671.77 417.482  35
   1  10  -9 8584.56 412.154   6
  -1  10   9 8161.23 406.655   8
  -1  10   9 8226.38 407.762  21
  -1  10   9 8553.02 427.346  25
  -1  10   9 8152.30 400.154  19
  -1 -10   9 8792.31 435.331  45
  -1 -10   9 8091.92 421.037  40
  -1  10   9 7779.52 396.729  31
   1  10  -8 6583.44 680.138  46
  -1  10   8 6575.59 359.584  19
  -1 -10   8 5909.39 360.118  40
  -1  10   8 5679.27 658.699  46
  -1  10   8 6513.02 359.432   8
  -1  10   8 6359.33 359.553  21
  -1 -10   8 6267.90 364.876  23
  -1  10   8 6830.19 676.841   5
  -1  10   8 6259.58 356.295  35
  -1 -10   8 5398.63 330.053  45
  -1  10   8 6023.11 343.406  31
  -1 -10   8 5279.08 685.620   2
  -1  10   8 6196.37 365.404  25
  -1  10   7 545.654 128.128  35
  -1  10   7 472.830 141.463  21
  -1  10   7 619.919 266.959  46
  -1  10   7 610.155 138.668  19
  -1 -10   7 725.324 153.479  40
  -1  10   7 786.379 169.867  25
  -1 -10   7 478.352 125.125  23
  -1 -10   7 611.360 209.807   2
  -1  10   7 1065.16 254.075   5
  -1  10   7 600.277 130.755  31
  -1  10   7 571.115 129.301   8
   1  10  -7 515.793 222.857  46
  -1  10   6 23323.5 654.706   8
  -1 -10   6 23336.9 647.276  23
  -1  10   6 22922.4 1164.26   5
  -1 -10   6 23756.2 677.208  40
  -1  10   6 23874.0 653.839  19
   1  10  -6 21958.4 1214.96  46
  -1 -10   6 23592.5 1414.07   2
  -1  10   6 23302.6 1281.97  46
  -1  10   6 22762.8 638.961  21
  -1  10   6 23421.0 649.119  35
  -1  10   6 23064.1 631.012  25
  -1  10   6 22111.2 607.179  31
  -1  10   5 7462.01 348.345  31
   1  10  -5 7680.68 724.074  46
  -1  10   5 7632.55 366.153  21
  -1 -10   5 7601.65 805.136   2
  -1 -10   5 8014.16 394.879  40
   1  10  -5 7380.88 372.753  11
  -1  10   5 7108.07 361.477  35
  -1  10   5 7101.60 633.806   5
  -1  10   5 8011.47 751.358  46
  -1  10   5 8450.05 401.410   8
  -1 -10   5 8066.44 375.312  23
  -1  10   5 7681.02 375.225  19
  -1 -10   4 3803.28 261.726  40
  -1  10   4 3423.29 253.629  35
  -1 -10   4 3243.40 236.042  23
  -1 -10   4 3690.59 566.994   2
  -1  10   4 3493.91 491.314  46
  -1  10   4 2987.89 243.890  19
  -1  10   4 3415.40 245.606  21
  -1  10   4 3125.74 218.935  31
  -1  10   4 3555.73 264.522   8
   1  10  -4 3011.07 238.638  11
   1  10  -4 3416.76 497.233  46
  -1  10   3 40236.8 816.811  19
   1  10  -3 38855.9 816.160  11
  -1  10   3 42664.4 836.673   8
  -1  10   3 37084.0 1578.47  46
  -1 -10   3 38155.9 1718.95   2
   1 -10  -3 39983.7 1514.86   2
  -1  10   3 42247.1 801.103  21
   1  10  -3 37989.9 1579.30  46
   1 -10  -2 19539.4 1097.84   2
   1  10  -2 19938.3 1147.48  46
  -1 -10   2 20024.9 1223.75   2
   1  10  -2 19128.7 566.337  11
  -1  10   2 19016.6 1126.34  46
   1 -10  -1 17768.1 1084.82   2
   1  10  -1 19228.6 1127.03  46
  -1  10   1 19100.9 1137.28  46
  -1 -10   1 18367.3 1147.46   2
  -1  10   0 13495.7 960.293  46
   1 -10   0 14210.7 988.955   2
   1  10   0 14825.3 997.469  46
  -1 -10   0 13849.3 972.626   2
   1  10   1 390.918 265.186  46
   1 -10   1 383.512 227.764   2
  -1  10  -1-64.4204 213.184  46
  -1 -10  -1-92.2012 159.710   2
  -1  10  -2 44060.2 1727.04  46
   1  10   2 43691.2 1725.66  46
  -1 -10  -2 39803.7 1563.68   2
   1 -10   2 41833.2 1763.96   2
   1 -10   3 4421.56 596.394   2
   1  10   3 4209.57 271.363  22
  -1  10  -3 3635.68 532.704  46
   1  10   3 4439.89 291.739   8
   1  10   3 4255.75 590.074  46
   1  10   4 19863.6 548.204  21
   1 -10   4 19279.6 563.894  40
   1  10   4 19090.3 547.110  22
  -1 -10  -4 19297.2 1235.21   1
  -1  10  -4 19736.6 1197.47  46
   1 -10   4 20475.5 1282.32   2
   1  10   4 19860.6 1211.71  46
   1  10   4 20020.8 602.792   8
  -1 -10  -5 1286.47 336.352   1
   1  10   5 1300.17 158.075  22
   1  10   5 1532.20 174.966  21
   1  10   5 1391.64 181.003   8
  -1  10  -5 1381.29 342.506  46
   1  10   5 1598.68 361.658  46
   1 -10   5 1477.90 163.146  40
   1  10   5 1793.51 189.812  35
   1 -10   5 2268.43 467.350   2
   1  10   5 1634.78 182.210  19
  -1  10  -6 15863.5 1102.69  46
   1  10   6 16696.2 516.331  22
   1  10   6 17147.5 573.870   8
   1  10   6 16399.7 535.461  21
  -1  10  -6 17453.6 579.214   6
  -1 -10  -6 15457.9 1120.14   1
   1 -10   6 16802.7 561.765  40
   1 -10   6 17941.9 1225.68   2
   1  10   6 16573.5 1134.01  46
   1  10   6 16165.5 500.493  19
   1  10   6 16132.6 517.511  35
  -1  10  -6 16676.0 519.968  20
  -1  10  -7 6570.33 709.148  46
   1  10   7 7162.81 385.415   8
   1  10   7 6825.42 754.646  46
   1 -10   7 6820.77 373.026  40
   1  10   7 7121.65 358.965  35
   1  10   7 6793.97 355.751  21
  -1  10  -7 6627.26 328.920  20
   1  10   7 7369.75 347.414  22
   1 -10   7 6634.77 767.577   2
  -1  10  -7 6900.29 375.402   6
   1  10   7 6963.62 338.983  19
  -1 -10  -7 5674.60 690.592   1
   1  10   8 458.909 116.563  21
   1 -10   8 478.064 133.652  40
   1  10   8 542.343 135.191  35
   1  10   8 493.268 111.035  22
  -1  10  -8 416.921 110.464  20
   1  10   8 350.139 115.804   8
  -1  10  -8 651.690 153.859   6
   1  10   8 440.383 122.627  19
   1 -10   9 13631.6 510.060  45
   1  10   9 13072.1 451.795  19
   1  10   9 13015.2 508.915  21
   1  10   9 13637.7 527.345   8
   1 -10   9 13042.1 528.840  40
   1  10   9 12549.1 473.431  35
  -1  10  -9 13334.1 530.107   6
   1  10  10-89.7833 110.741  21
   1 -10  10-14.9848 79.0674  45
   1  10  10 147.504 85.5935  19
   1 -10  10-11.2280 89.7651  24
  -1  10 -10-41.9158 100.808   6
   1  10  10-65.5099 99.0637   8
   1  10  10-8.53133 98.9887  35
   1 -10  11 3863.66 286.653  45
   1  10  11 3668.01 275.035   8
   1 -10  11 3694.79 281.814  24
   1  10  11 3485.48 261.148  35
   1  10  11 3727.00 281.554  21
  -1  10 -11 3695.14 283.302   6
  -1  10 -12 2953.45 253.888   6
   1 -10  12 3144.72 267.488  41
   1  10  12 3589.90 256.999   8
   1  10  12 3249.54 215.274  10
   1 -10  12 3333.76 269.018  24
   1  10  12 3381.81 253.032  35
   1 -10  12 3532.91 277.621  45
   1  10  12 3243.12 261.592  21
   1  10  13 1354.33 156.033   8
   1  10  13 1237.76 159.241  35
   1  10  13 1318.62 175.306  21
   1 -10  13 1146.52 169.223  41
   1 -10  13 1255.40 178.941  45
   1 -10  13 1348.32 182.296  24
   1  10  14 5883.98 298.113  35
   1 -10  14 6123.29 323.699  24
   1 -10  14 6492.32 358.921  45
   1  10  14 6134.10 322.957  21
   1 -10  14 6159.77 330.328  41
   1 -10  15 601.689 114.847  41
   1 -10  15 512.211 109.610  24
   1  10  15 549.129 107.734  21
   1  10  15 411.071 94.8477  35
   1 -10  15 564.907 116.887  45
   1  10  16 1431.33 139.357  31
   1 -10  16 1730.35 153.281  41
   1  10  16 1564.55 136.425  35
   1 -10  16 1585.51 159.843  45
   1 -10  16 1922.69 170.204  24
   1  10  16 1663.15 147.300  21
   1  10  17 192.986 61.6808  31
   1  10  17 404.306 71.8418  35
   1 -10  17 147.664 74.7818  45
   1  10  17 288.091 69.8795  21
   1 -10  17 308.252 69.2081  41
   1 -10  18 108.249 49.1377  45
   1  10  18 215.912 52.3541  31
  -1 -11  17 2804.57 153.623  45
  -1  11  17 2972.42 146.864  31
  -1  11  16 6065.50 241.345  35
  -1 -11  16 5937.28 242.492  24
  -1 -11  16 5847.47 260.042  45
  -1  11  16 6213.96 249.364  31
  -1 -11  15 6725.59 310.455  45
  -1  11  15 6367.71 254.058  19
  -1  11  15 6441.13 287.672  31
  -1 -11  15 6097.29 270.743  41
  -1 -11  15 6807.09 293.195  24
  -1  11  15 6145.37 277.417  35
  -1  11  15 6277.57 263.701  21
  -1 -11  14 5714.82 291.595  24
  -1 -11  14 5748.99 312.164  45
  -1  11  14 5265.98 278.795  35
  -1  11  14 5573.09 292.462  31
  -1 -11  14 5403.27 285.251  41
  -1  11  14 5566.30 269.626  19
  -1  11  14 5791.79 287.260  21
  -1  11  13 3693.68 247.087  19
  -1 -11  13 3255.17 251.846  45
  -1  11  13 3619.22 251.024  21
   1  11 -13 3192.93 212.039   6
  -1 -11  13 3411.81 247.900  41
  -1  11  13 3632.52 254.196  35
  -1 -11  13 3716.60 258.341  24
  -1  11  13 3321.78 246.324  31
   1  11 -12 3960.18 251.971   6
  -1  11  12 4275.14 278.977  21
  -1 -11  12 4705.51 304.879  45
  -1 -11  12 4063.82 280.972  24
  -1  11  12 4499.60 282.347  19
  -1  11  12 4296.98 287.267  35
  -1  11  12 3631.00 242.430   8
  -1  11  12 4048.71 277.875  31
  -1  11  11 2778.04 243.264  35
  -1  11  11 2502.07 230.738  31
  -1  11  11 2346.33 217.975  19
  -1 -11  11 2571.19 242.458  45
  -1  11  11 2578.98 219.270   8
  -1 -11  11 2401.70 231.710  40
  -1  11  11 2543.03 235.556  21
   1  11 -11 2853.77 234.736   6
  -1  11  10 1585.47 196.675  21
  -1  11  10 1636.70 199.366  35
  -1  11  10 1642.54 193.732  31
   1  11 -10 1832.97 205.523   6
  -1 -11  10 2128.78 230.299  40
  -1 -11  10 1931.39 210.571  45
  -1  11  10 1463.11 181.623   8
  -1  11  10 1875.81 205.870  19
  -1  11   9 7268.50 383.014  19
  -1  11   9 7608.18 399.312  35
   1  11  -9 8357.28 411.426   6
  -1 -11   9 7213.24 395.257  40
  -1  11   9 7844.33 394.788  31
  -1 -11   9 7045.51 387.434  45
  -1  11   9 7578.61 390.556   8
  -1  11   9 7829.25 404.477  21
  -1 -11   8 2043.95 217.484  45
  -1  11   8 2168.03 232.742  19
  -1  11   8 1855.75 202.086  31
  -1  11   8 2144.31 227.623   8
  -1  11   8 2098.99 230.328  35
  -1  11   8 2512.98 242.226  21
  -1 -11   8 2126.52 223.289  40
  -1 -11   7 21834.3 681.665  40
  -1  11   7 21058.2 654.277   8
  -1 -11   7 21278.4 648.502  23
  -1  11   7 20898.3 646.407  35
  -1 -11   7 21395.7 635.389  45
  -1  11   7 20891.0 613.813  31
  -1  11   7 21979.3 657.590  21
  -1  11   7 22184.1 663.696  19
  -1  11   6 958.870 153.403  31
  -1  11   6 990.068 165.628  21
  -1 -11   6 1039.29 162.651  23
  -1  11   6 1137.26 186.735  19
  -1 -11   6 885.116 158.928  40
  -1  11   6 1118.05 176.325   8
  -1  11   6 874.982 176.732  35
   1  11  -5 12384.8 934.848  46
  -1  11   5 13937.6 509.485  21
  -1 -11   5 13906.8 1117.63   2
  -1  11   5 12773.2 968.762  46
  -1 -11   5 12893.7 487.755  23
  -1  11   5 13393.5 471.232  31
  -1  11   5 13458.3 517.428  19
  -1 -11   5 13077.8 519.372  40
  -1  11   5 13639.1 520.394   8
  -1 -11   4 5321.78 695.079   2
  -1  11   4 5200.64 324.135   8
  -1 -11   4 4780.72 315.260  40
  -1  11   4 4801.47 304.104  21
  -1  11   4 4822.73 599.334  46
  -1  11   4 4796.85 278.657  31
   1  11  -4 4392.69 567.309  46
  -1 -11   4 4796.83 295.083  23
   1  11  -4 4616.07 314.910  11
  -1 -11   3 726.792 278.807   2
   1  11  -3 1671.25 373.871  46
  -1  11   3 1715.08 201.704   8
  -1 -11   3 1568.05 181.918  23
  -1  11   3 1283.67 315.510  46
  -1 -11   3 1775.70 196.901  40
  -1  11   3 1884.67 194.975  21
   1  11  -3 1660.78 202.064  11
   1  11  -2 549.461 253.406  46
  -1  11   2 233.552 105.960   8
  -1  11   2 32.0803 90.6487  21
  -1  11   2 222.027 103.344  11
   1  11  -2 201.022 112.186  11
  -1  11   2 319.836 163.142  46
   1 -11  -2 589.885 210.733   2
  -1 -11   2 599.860 267.573   2
  -1 -11   1 13258.5 1028.15   2
   1  11  -1 12829.0 440.970   8
  -1  11   1 12752.3 467.257   8
   1  11  -1 11891.1 929.317  46
   1 -11  -1 12929.3 976.322   2
  -1  11   1 12020.2 933.248  46
  -1  11   1 12619.9 438.758  21
   1  11  -1 13252.6 504.004  11
  -1  11   1 12417.6 454.939  11
  -1  11   0 1772.48 393.688  46
  -1  11   0 1724.25 179.946   8
   1  11   0 1810.43 194.771   8
   1  11   0 1726.91 187.799  11
   1  11   0 1188.64 309.696  46
  -1 -11   0 1013.67 312.932   2
   1 -11   0 1713.31 412.398   2
  -1  11  -1 3692.33 241.585   8
   1  11   1 4161.96 284.448   8
   1 -11   1 2979.17 479.327   2
   1  11   1 3927.54 555.087  46
  -1  11  -1 3951.75 566.213  46
   1  11   1 3684.48 266.502  11
  -1 -11  -1 3781.74 505.417   2
   1 -11   2 66282.7 1026.12  40
   1  11   2 69044.7 1117.81   8
  -1  11  -2 68118.3 2251.45  46
   1  11   2 67535.9 2254.39  46
   1 -11   2 66640.0 2341.07   2
   1  11   2 67249.3 1088.80  11
  -1 -11  -3-49.2696 143.284   1
   1 -11   3 299.513 195.264   2
   1  11   3 41.9775 80.7843  21
  -1  11  -3-262.081 200.634  46
   1  11   3-161.672 169.481  46
   1 -11   3 125.288 83.4734  40
   1  11   3 116.730 95.6357  11
   1  11   3-81.2131 98.2451   8
   1  11   4 1039.21 161.749  22
   1  11   4 1284.78 161.745  21
   1  11   4 876.790 270.825  46
  -1  11  -4 766.910 252.888  46
   1  11   4 1277.76 190.402   8
   1 -11   4 1310.77 174.760  40
   1  11   4 1310.46 169.729  11
   1  11   5 2591.62 249.019   8
   1  11   5 2558.38 218.964  11
   1  11   5 2154.72 418.323  46
  -1  11  -5 2124.98 426.149  46
  -1  11  -5 2354.51 218.842  20
  -1  11  -5 2503.03 240.583   6
   1  11   5 2525.49 220.516  21
   1  11   5 2262.78 210.179  22
   1 -11   5 2735.72 240.400  40
  -1 -11  -5 1849.85 386.705   1
   1  11   6 2726.33 217.999  11
   1  11   6 2245.61 240.508   8
  -1  11  -6 2194.83 207.815  20
   1 -11   6 2403.87 234.823  40
   1  11   6 2212.54 202.927  22
  -1  11  -6 2535.81 252.909   6
   1  11   6 2611.59 230.092  21
   1  11   7 25683.2 740.705   8
   1  11   7 23664.3 651.429  35
  -1  11  -7 25681.6 737.209   6
   1  11   7 23405.1 620.557  22
   1  11   7 23164.8 612.470  31
  -1  11  -7 24400.4 635.542  20
   1  11   7 24108.6 678.779  21
   1 -11   7 25569.1 726.189  40
   1  11   8 11079.9 439.249  31
   1  11   8 10889.3 413.911  22
   1  11   8 11839.7 465.861  35
   1 -11   8 11212.6 490.130  40
   1  11   8 11629.1 478.469  21
  -1  11  -8 11659.5 505.121   6
  -1  11  -8 11339.7 420.792  20
   1  11   8 11418.2 494.008   8
   1 -11   9 3842.81 274.309  24
  -1  11  -9 3625.47 294.754   6
   1  11   9 3774.31 271.352  35
   1  11   9 3371.32 268.404  21
   1  11   9 3916.07 295.004   8
   1  11  10-47.8510 85.0334   8
   1  11  10 98.1767 88.5888  35
   1 -11  10-51.1652 112.660  24
   1  11  10-2.06798 93.7529  21
  -1  11 -10-41.1305 93.7223   6
   1 -11  10-44.4456 75.8196  45
   1  11  11 6819.36 346.665  35
  -1  11 -11 6142.90 353.955   6
   1 -11  11 6584.59 371.003  41
   1  11  11 6709.62 362.735  21
   1 -11  11 6553.69 353.804  24
   1  11  11 6485.69 345.336   8
   1 -11  11 7139.77 363.968  45
  -1  11 -12 359.922 85.9200  32
   1 -11  12 460.955 126.635  45
   1  11  12 489.834 107.861  35
  -1  11 -12 156.553 90.7690   6
   1 -11  12 393.590 124.556  41
   1  11  12 485.907 115.386  31
   1  11  12 351.918 119.029  21
   1 -11  12 472.459 131.286  24
   1  11  12 321.717 105.568   8
   1  11  13 2439.00 196.152  35
   1 -11  13 2653.70 221.398  41
   1 -11  13 2593.03 216.959  24
   1  11  13 2218.08 201.859  21
   1  11  13 1956.19 183.264  31
   1 -11  13 2317.92 202.699  45
   1  11  13 2552.54 190.006   8
   1 -11  14 624.663 117.198  41
   1  11  14 611.388 106.577  35
   1 -11  14 728.226 117.201  45
   1 -11  14 620.959 115.849  24
   1  11  14 578.041 110.290  21
   1  11  14 392.079 92.5890  31
   1 -11  15 2468.70 181.676  41
   1  11  15 2223.45 169.620  31
   1  11  15 2638.21 180.325  21
   1 -11  15 2644.92 185.173  24
   1 -11  15 2333.57 177.313  45
   1  11  15 2632.09 162.087  35
   1  11  16-20.6861 57.3664  31
   1  11  16 43.5478 51.5191  21
   1 -11  16-37.7876 62.9001  45
   1 -11  16 76.1367 49.4961  41
   1  11  17 733.280 76.9476  31
   1 -11  17 649.920 67.4168  41
  -1 -12  16 13408.0 286.406  24
  -1  12  16 12229.2 271.690  31
  -1 -12  15 1246.72 113.448  24
  -1 -12  15 1294.43 112.579  41
  -1  12  15 1127.27 110.159  29
  -1 -12  15 1008.91 108.271  45
  -1 -12  14 3044.40 191.610  41
  -1  12  14 3125.63 190.055  21
  -1 -12  14 3010.96 196.095  45
  -1  12  14 3351.66 198.484  31
  -1 -12  14 3366.06 202.308  24
  -1  12  13 21.7537 69.2853  31
  -1 -12  13-20.8055 78.5142  41
  -1  12  13 41.9402 73.6271  21
  -1 -12  13 137.468 88.4974  45
  -1 -12  13 31.1421 76.5626  24
  -1  12  12 25.3735 81.3759  21
  -1 -12  12 13.8766 84.9962  24
  -1  12  12-49.6101 76.6380   8
   1  12 -12-72.7233 78.7289   6
  -1  12  12 55.6610 72.6221  31
  -1 -12  12-9.00665 81.3390  45
  -1 -12  11 198.947 86.6536  45
  -1  12  11 294.377 113.696  35
  -1  12  11 217.906 105.123  31
  -1  12  11 262.779 108.216  19
   1  12 -11 238.172 111.268   6
  -1  12  11 198.174 93.0642   8
  -1  12  11 146.676 105.007  21
  -1 -12  10 2805.71 225.867  45
   1  12 -10 2889.19 243.005   6
  -1  12  10 2881.31 230.601   8
  -1  12  10 3206.81 251.255  19
  -1  12  10 3204.57 250.559  21
  -1 -12  10 2636.25 242.363  40
  -1  12  10 3045.32 238.585  31
  -1 -12   9 310.047 114.641  45
  -1  12   9 116.312 88.9396   8
  -1 -12   9 236.564 149.095  40
   1  12  -9 230.456 124.562   6
  -1  12   9 202.778 107.787  21
  -1  12   9 114.788 94.8353  31
  -1  12   8 5121.45 324.978   8
  -1  12   8 5205.01 305.109  31
  -1  12   8 5612.16 337.191  21
  -1 -12   8 5547.79 318.396  45
   1  12  -8 5748.66 351.187   6
  -1 -12   8 5170.62 340.466  40
   1  12  -8 5180.72 280.416  20
  -1  12   7 12539.4 497.178  21
  -1  12   7 12196.6 497.088   8
  -1  12   7 12449.2 464.097  31
  -1 -12   7 12445.3 512.194  40
  -1 -12   6 13873.3 547.320  40
  -1  12   6 13939.5 469.186  20
  -1  12   6 14830.2 497.604  31
  -1  12   6 13862.3 533.522   8
  -1  12   6 14036.7 523.324  21
  -1  12   5 20560.4 570.970  31
  -1 -12   5 19806.1 607.933  23
  -1 -12   5 20001.3 649.874  40
  -1  12   5 20241.2 620.065  21
  -1  12   5 19320.8 572.652  20
  -1  12   5 19833.7 634.152   8
  -1 -12   4 9071.39 404.359  23
  -1  12   4 9229.15 430.393   8
  -1 -12   4 10099.6 459.118  40
  -1  12   4 9773.05 386.312  31
  -1  12   4 9488.00 422.606  21
  -1 -12   3 15160.6 504.020  23
  -1  12   3 16734.9 540.176  21
  -1  12   3 16406.3 565.042   8
   1  12  -3 15331.6 572.675  11
  -1 -12   3 15368.4 559.085  40
  -1  12   2 1459.67 183.151   8
  -1 -12   2 1510.14 188.125  40
  -1  12   2 1468.27 176.109  21
   1  12  -2 1344.85 192.480  11
  -1 -12   1 10550.0 449.364  40
   1  12  -1 10990.3 476.606  11
  -1  12   1 10784.7 440.921   8
   1  12  -1 11004.8 417.882   8
   1  12   0 5616.32 321.191   8
  -1  12   0 5197.11 298.921   8
   1  12   0 5401.50 339.450  11
  -1  12  -1 11753.3 429.788   8
   1  12   1 12322.0 479.773   8
   1  12   1 11863.5 482.997  11
   1 -12   2 86308.8 1197.39  40
   1  12   2 86293.4 1281.05  11
   1  12   2 89187.7 1302.77   8
   1  12   3 940.567 141.786  21
  -1  12  -3 807.665 152.116   6
   1 -12   3 690.031 134.513  40
   1  12   3 904.323 162.163   8
   1  12   3 775.315 135.868  11
  -1  12  -4-60.9493 102.047   6
   1 -12   4-8.40718 87.2171  40
   1  12   4-12.5467 106.200   8
   1  12   4 152.427 95.5147  21
  -1  12  -4-15.3136 104.916  20
   1  12   4 20.8377 81.5039  11
  -1  12  -5 2739.91 256.309   6
  -1  12  -5 2619.17 235.692  20
   1  12   5 2779.05 256.410   8
   1 -12   5 2676.09 245.465  40
   1  12   5 2744.73 228.164  21
   1  12   5 3112.22 237.324  11
   1  12   6 4037.58 261.151  11
   1 -12   6 4084.30 298.453  40
   1  12   6 3588.45 263.889  21
  -1  12  -6 3537.98 262.564  20
   1  12   6 3824.86 300.862   8
  -1  12  -6 3923.08 297.495   6
   1  12   7 2989.40 242.453  21
   1 -12   7 3317.23 269.248  40
  -1  12  -7 2856.13 230.546  20
  -1  12  -7 2984.81 260.615   6
   1  12   7 2760.94 258.840   8
   1 -12   7 2966.25 233.122  24
   1 -12   8 8828.87 388.204  24
   1  12   8 8732.56 425.706   8
  -1  12  -8 8839.15 441.739   6
   1  12   8 8480.70 406.715  21
  -1  12  -8 8267.29 351.947  20
   1  12   8 7952.92 346.609  31
   1  12   9 1131.01 159.876  21
   1  12   9 1058.74 163.507   8
  -1  12  -9 1197.22 178.636   6
   1 -12   9 1006.02 156.251  24
   1  12   9 972.157 135.220  31
   1 -12  10 6246.14 347.939  41
  -1  12 -10 5697.89 335.642   6
   1  12  10 6011.17 332.344   8
   1  12  10 6149.82 308.362  31
   1  12  10 6136.91 334.359  21
   1 -12  10 5758.96 310.344  24
   1 -12  11 594.216 117.969  24
  -1  12 -11 362.649 98.5542   6
   1  12  11 371.140 96.3609  31
   1 -12  11 497.706 122.075  41
  -1  12 -11 555.361 105.448  32
   1  12  11 584.939 125.795  21
   1  12  11 475.848 109.581   8
   1 -12  12 5259.37 263.170  45
   1  12  12 5842.21 301.845  21
   1 -12  12 5757.50 309.787  41
  -1  12 -12 5385.53 240.944  32
   1  12  12 5914.59 280.116   8
   1 -12  12 5870.06 293.423  24
   1  12  12 5623.66 277.377  31
   1 -12  13 358.113 97.3576  41
   1  12  13 216.075 77.8899  31
   1 -12  13 232.232 64.5156  45
   1  12  13 235.610 91.2595  21
   1 -12  13 308.107 88.7299  24
   1 -12  14 73.5174 64.3110  24
   1 -12  14 36.6823 53.8071  45
   1  12  14-31.1261 66.7960  21
   1  12  14 49.5262 62.7130  31
   1 -12  14-0.40199 64.6322  41
   1  12  15 137.314 55.6744  31
   1 -12  15 240.349 65.6458  41
   1  12  15 240.845 68.1247  21
   1  12  16 156.030 41.5533  21
   1 -12  16 39.2586 36.7399  41
  -1 -13  14 69.1090 54.5937  24
  -1 -13  14 55.3522 47.6714  41
  -1  13  14 6.38322 48.6655  29
  -1  13  14-20.8929 45.7526  31
  -1 -13  13 2222.90 160.670  41
  -1 -13  13 1945.61 132.810  45
  -1 -13  13 2219.27 154.789  24
  -1  13  13 2285.97 149.227  31
  -1  13  13 1851.63 148.122  29
  -1 -13  12 934.823 122.906  24
  -1  13  12 896.319 115.362  31
   1  13 -12 528.650 87.9635   6
  -1 -13  12 772.483 117.581  41
  -1 -13  12 803.655 104.499  45
  -1  13  12 929.542 127.382  21
  -1  13  12 1003.52 114.703   8
   1  13 -11-47.2143 69.7372   6
  -1  13  11 28.2872 75.7446  21
  -1 -13  11 81.7545 67.2009  45
  -1 -13  11 44.7252 75.8599  24
  -1  13  11 54.0502 70.7013  31
  -1  13  11 76.2593 75.2953   8
  -1  13  10 4942.74 283.461  21
   1  13 -10 5148.14 289.530   6
  -1  13  10 5103.99 265.601  31
  -1  13  10 5569.96 291.344   8
  -1 -13  10 5290.25 282.648  24
  -1 -13  10 4922.23 253.485  45
  -1 -13   9 2411.39 224.374  40
  -1  13   9 2460.95 216.545  21
  -1  13   9 2770.08 210.703  31
  -1  13   9 2453.94 219.207   8
   1  13  -9 2452.05 214.658   6
  -1  13   8 165.229 89.4274   8
  -1  13   8 277.449 101.564  31
   1  13  -8 246.749 120.291   6
  -1 -13   8 330.393 117.337  40
   1  13  -8 112.932 67.8008  20
  -1  13   8 410.250 122.809  21
   1  13  -7 6683.57 370.900   6
  -1  13   7 6575.53 350.755  21
  -1  13   7 6763.29 326.894  31
  -1 -13   7 6140.20 358.332  40
   1  13  -7 6883.75 323.019  20
  -1  13   7 6332.72 345.622   8
   1  13  -6 8516.88 417.922   6
  -1  13   6 7755.64 341.012  20
  -1  13   6 8264.27 391.816  21
  -1 -13   6 7498.63 393.695  40
  -1  13   6 8198.89 348.380  31
  -1  13   6 8257.01 401.072   8
  -1  13   5 160.311 80.1113  31
  -1  13   5 89.8671 101.422   8
  -1 -13   5 492.634 124.643  40
  -1  13   5 404.812 135.126  21
  -1  13   5 240.921 99.2659  20
  -1  13   4 15672.3 526.517  20
  -1 -13   4 16173.0 571.132  40
  -1  13   4 16638.6 567.520   8
  -1  13   3 3657.01 272.193   8
  -1 -13   3 3260.77 261.545  40
  -1  13   3 3413.62 257.755  20
  -1  13   2 25977.4 626.089   6
  -1  13   2 24806.3 666.370   8
  -1  13   2 24693.8 688.067  20
  -1 -13   2 24557.5 687.493  40
  -1  13   1 6013.63 355.304  20
   1  13  -1 5641.82 343.985  11
  -1  13   1 6208.93 325.536   6
  -1  13   1 5854.49 325.862   8
  -1 -13   1 6150.19 349.285  40
  -1  13   0 2330.18 216.038   6
  -1 -13   0 2311.44 213.674  40
  -1  13   0 2366.38 233.175  20
   1  13   0 2379.55 208.709   8
   1  13   0 2140.04 218.576  11
  -1  13   0 2224.89 202.094   8
  -1 -13  -1 2395.21 211.048  40
  -1  13  -1 2639.51 247.913  20
   1  13   1 2771.79 236.838   8
  -1  13  -1 2564.28 233.808   6
  -1  13  -1 2842.98 212.729   8
   1  13   1 2700.40 245.893  11
  -1  13  -2 19189.1 614.732   6
  -1  13  -2 19096.1 620.591  20
   1  13   2 18344.0 590.577  11
   1  13   2 19298.2 597.156   8
   1 -13   3 543.004 128.661  40
  -1  13  -3 342.877 127.785   6
   1  13   3 384.213 98.2507  21
  -1  13  -3 304.445 130.583  20
   1  13   3 393.684 115.555  11
   1  13   3 372.316 131.751   8
   1  13   4 10954.8 413.678  21
  -1  13  -4 11405.5 489.540   6
   1 -13   4 11212.1 448.597  40
   1  13   4 10881.7 434.882  11
   1  13   4 11652.3 478.884   8
  -1  13  -4 11087.9 463.306  20
   1  13   5 559.215 120.016  21
   1  13   5 342.596 97.5470  11
   1 -13   5 517.023 135.440  40
   1  13   5 705.837 156.353   8
  -1  13  -5 555.104 146.184   6
  -1  13  -5 377.645 118.205  20
  -1  13  -6 1777.65 185.846  20
   1  13   6 1806.08 172.099  11
   1  13   6 1917.92 212.975   8
  -1  13  -6 1713.31 205.389   6
   1  13   6 1866.08 191.718  21
   1 -13   6 1784.29 200.587  40
  -1  13  -7 2580.44 212.420  20
   1 -13   7 2612.81 201.271  24
   1  13   7 2841.84 251.202   8
   1  13   7 2532.63 216.657  21
  -1  13  -7 2555.77 243.006   6
   1  13   8 742.261 140.946  21
  -1  13  -8 656.335 145.260   6
   1  13   8 673.166 134.546   8
   1 -13   8 708.695 124.795  24
  -1  13  -8 531.840 104.870  20
   1 -13   9 3186.11 212.589  24
   1  13   9 3234.97 250.592   8
  -1  13  -9 3001.66 239.315   6
   1  13   9 3484.91 206.302  31
   1 -13   9 3363.12 249.466  41
   1  13   9 3497.56 243.599  21
   1 -13  10 1327.08 147.334  24
  -1  13 -10 1055.11 147.527   6
   1  13  10 1318.02 133.655  31
   1 -13  10 1114.87 145.815  41
   1  13  10 1231.18 147.499  21
   1  13  10 1187.11 149.322   8
  -1  13 -10 1266.66 141.986  32
   1 -13  11 3996.13 220.195  24
  -1  13 -11 3844.48 205.781  32
   1  13  11 4535.37 248.080   8
   1  13  11 3760.29 198.743  31
   1 -13  11 4015.89 243.551  41
   1  13  11 4011.56 238.012  21
  -1  13 -12 1103.65 101.373  32
   1  13  12 1099.72 123.775   8
   1 -13  12 1004.82 118.391  24
   1  13  12 1016.73 105.118  31
   1  13  12 1210.01 131.116  21
   1 -13  12 1128.95 127.877  41
   1 -13  13 56.2449 57.2441  24
   1 -13  13 37.8519 60.3741  41
   1  13  13 35.2173 45.4573  31
   1  13  13 12.2412 53.8660  21
   1  13  14 242.355 56.9179  21
   1 -13  14 151.279 46.8476  41
  -1  14  13 323.176 59.6448  29
  -1 -14  13 355.171 55.0217  41
  -1  14  12 7883.92 216.870  31
  -1  14  12 7952.96 259.948  29
  -1 -14  12 8432.67 248.096  24
  -1 -14  11 5841.05 232.877  24
  -1  14  11 5469.18 205.707  31
  -1  14  11 5794.13 231.453   8
  -1 -14  11 5690.11 249.812  41
   1  14 -11 4954.43 218.177   6
   1  14 -11 5231.33 188.721  32
  -1  14  11 5358.23 240.630  29
   1  14 -10 5908.10 270.648   6
  -1  14  10 5489.33 260.298  29
  -1  14  10 6270.72 236.918  31
  -1  14  10 6573.57 273.036   8
  -1 -14  10 5990.59 254.468  24
  -1  14   9 4517.44 250.419   8
  -1 -14   9 4104.84 221.072  24
  -1  14   9 4422.10 210.726  31
   1  14  -9 4344.50 252.490   6
  -1 -14   8 2237.46 174.856  24
  -1  14   8 2575.60 203.673   8
   1  14  -8 2322.31 158.893  20
  -1 -14   8 2483.75 209.586  40
  -1  14   8 2505.53 166.594  31
   1  14  -8 2336.83 198.624   6
  -1  14   7 1403.00 168.927   8
  -1  14   7 1271.27 129.560  31
  -1 -14   7 1356.48 176.045  40
   1  14  -7 1450.48 178.067   6
   1  14  -7 1230.96 135.197  20
  -1 -14   6 151.509 107.463  40
  -1  14   6 79.1054 82.7898   8
   1  14  -6 62.4316 73.1435  20
   1  14  -6 143.260 103.707   6
   1  14  -5-57.0583 90.5459  20
  -1 -14   5 111.568 103.074  40
  -1  14   5-39.5874 93.3067   8
  -1  14   5-53.0316 86.0991  20
   1  14  -5 144.474 103.229   6
  -1  14   4 807.694 117.308  29
  -1  14   4 970.868 132.797  20
  -1 -14   4 1032.13 152.332  40
  -1  14   3 1268.14 162.965  20
  -1 -14   3 1308.12 167.644  40
  -1  14   3 1409.98 176.367   8
  -1  14   2 3803.65 259.178   8
  -1 -14   2 3727.85 264.182  40
  -1  14   2 3799.74 272.500  20
  -1 -14   1 4820.78 285.995  40
  -1  14   1 5032.44 312.281  20
  -1  14   1 5251.24 285.845   6
  -1  14   1 5404.92 290.960   8
  -1  14   0 12320.1 446.671   6
  -1  14   0 12296.6 479.983  20
  -1 -14   0 11633.7 426.285  40
   1  14   0 12199.4 414.540   8
  -1  14   0 12727.3 423.111   8
  -1  14  -1 22341.8 615.020   6
   1  14   1 22378.6 584.183   8
  -1  14  -1 22220.8 639.960  20
   1  14   2 94.0746 85.6760   8
  -1  14  -2 324.011 115.461   6
  -1  14  -2 332.842 120.183  20
   1 -14   3 701.742 114.047  40
   1  14   3 871.416 142.879   8
  -1  14  -3 872.028 151.116   6
  -1  14  -3 680.505 132.464  20
   1  14   3 635.983 115.309  11
  -1  14  -4 25.0193 90.7223  20
  -1  14  -4 89.4176 94.9522   6
   1  14   4 199.388 90.9025   8
   1  14   4 92.7854 84.3235  11
   1  14   5 1280.65 139.788  21
  -1  14  -5 910.342 143.124  20
  -1  14  -5 1348.59 175.341   6
   1  14   5 1059.83 162.692   8
  -1  14  -6 97.0571 75.8343  20
   1  14   6 29.3977 66.8065  21
   1  14   6 61.0472 87.7210   8
  -1  14  -6 51.4492 97.7507   6
   1  14   7 2271.01 182.676  21
  -1  14  -7 2012.89 171.307  20
   1  14   7 2516.71 210.614   8
  -1  14  -7 2104.64 201.941   6
   1  14   8 305.844 81.9446  21
  -1  14  -8 317.593 80.3877  20
   1 -14   8 287.031 93.5165  41
  -1  14  -8 96.8858 87.8020   6
   1  14   8 172.593 87.0898   8
   1  14   9 4870.89 243.729  21
   1 -14   9 4380.18 202.687  24
   1 -14   9 4955.67 255.273  41
   1  14   9 5217.69 265.023   8
  -1  14  -9 4336.71 257.602   6
  -1  14  -9 4893.92 247.184  32
   1 -14  10-46.1899 57.2789  24
  -1  14 -10 41.4436 53.5481  32
   1  14  10 22.1085 66.1564   8
   1 -14  10 22.4850 64.2018  41
   1  14  10 74.9533 60.5606  21
   1 -14  11 1526.83 111.427  24
   1  14  11 1839.65 137.435  21
  -1  14 -11 1580.55 112.868  32
   1  14  11 1731.55 135.105   8
   1 -14  11 1708.83 139.975  41
   1  14  12 4389.06 180.489  21
   1 -14  12 4248.73 184.790  41
   1 -14  13 1189.61 85.0592  41
   1  14  13 899.975 79.1426  29
  -1 -15  11 911.539 78.1453  41
  -1  15  10 2899.52 145.779   8
  -1 -15  10 2901.11 153.669  41
  -1  15  10 2760.42 144.025  29
  -1 -15   9 2783.56 136.276  24
   1  15  -9 2760.66 170.155   6
  -1 -15   9 3114.03 177.216  41
  -1  15   9 3354.75 178.686   8
  -1  15   9 3045.24 167.516  29
  -1 -15   8 377.802 68.1236  24
  -1  15   8 388.885 74.8693  29
   1  15  -8 372.583 88.9234   6
  -1  15   8 538.747 93.9970   8
  -1  15   7 107.773 74.2913   8
   1  15  -7-58.8486 57.8929  20
  -1  15   7-9.48042 67.4141  29
   1  15  -7 11.6583 65.9419   6
  -1 -15   6 1365.70 151.889  40
   1  15  -6 1267.75 146.899   6
  -1  15   6 1136.67 116.436  29
   1  15  -6 1632.70 139.265  20
  -1  15   6 1336.63 146.352   8
  -1 -15   5 440.695 94.5848  40
  -1  15   5 454.452 102.097   8
   1  15  -5 643.466 126.245   6
   1  15  -5 261.324 85.8680  20
  -1  15   5 376.156 78.3436  29
  -1  15   4 136.971 81.3612   8
  -1  15   4 182.871 84.8231  20
   1  15  -4 82.1535 98.6379   6
   1  15  -4-59.0483 77.3398  20
  -1 -15   4 74.3351 69.7162  40
  -1 -15   3 450.561 106.379  40
  -1  15   3 611.825 110.509   8
  -1  15   3 595.069 118.800  20
   1  15  -3 777.919 132.511   6
   1  15  -3 431.555 114.295  20
   1  15  -2 219.756 100.121   6
  -1 -15   2 234.190 80.8733  40
   1  15  -2-25.4363 90.8791  20
  -1  15   2 67.4179 82.4035  20
  -1  15   2 175.969 76.5031   8
   1  15  -1 6570.80 320.136   6
  -1  15   1 6189.69 310.818  20
   1  15  -1 6260.85 319.406  20
  -1 -15   1 5664.97 268.459  40
  -1  15   1 5983.78 266.634   8
  -1  15   0 6057.96 252.621   8
  -1  15   0 6413.22 320.852  20
   1  15   0 6822.84 317.962   6
   1  15   1 1478.35 140.117   8
  -1  15  -1 1854.97 168.408   6
   1  15   1 1991.59 180.937   6
  -1  15  -1 1987.36 190.043  20
  -1  15  -2 137.275 76.6875   6
   1  15   2 277.171 89.7773   8
   1  15   2 252.499 105.222  20
  -1  15  -2 120.938 88.5278  20
  -1  15  -3 7785.14 345.072   6
   1  15   3 8187.07 327.631   8
   1  15   3 7503.45 328.333  20
  -1  15  -3 7677.48 336.183  20
  -1  15  -4 146.355 88.8326   6
  -1  15  -4 240.057 86.6679  20
   1  15   4 79.8570 67.6793  20
   1  15   4 67.8741 68.2117   8
   1  15   5 926.746 123.529   8
   1 -15   5 1209.29 121.858  41
  -1  15  -5 1056.11 131.900  20
  -1  15  -5 1058.72 136.880   6
   1  15   6 76.1996 65.6556   8
   1 -15   6 131.154 59.2468  41
  -1  15  -6 190.196 80.3962  20
  -1  15  -6 68.0404 74.3660   6
   1 -15   7 230.494 70.5619  41
   1  15   7 284.428 85.1518   8
  -1  15  -7 236.517 82.5180   6
  -1  15  -7 305.462 84.7767  32
  -1  15  -7 305.001 73.7775  20
  -1  15  -8 979.054 85.5880  20
   1  15   8 865.089 108.745   8
  -1  15  -8 703.534 101.561   6
   1 -15   8 784.793 93.8950  41
   1 -15   9 1223.54 107.357  41
   1  15   9 1378.92 120.817   8
  -1  15  -9 1286.30 108.809  32
   1 -15  10 135.014 44.8079  41
  -1  15 -10 179.843 47.4650  32
   1  15  10 169.867 54.5604   8
   1  15  10 135.230 48.2627  29
   1  16  -8 2704.65 122.085  32
   1  16  -8 2940.18 141.514   6
   1  16  -7 7.45677 54.1829   6
  -1 -16   7 67.3495 41.2081  41
  -1  16   7 50.8108 48.5623   8
  -1  16   6 3.38850 57.8112   8
  -1 -16   6 144.743 54.2097  41
   1  16  -6 161.485 60.2364   6
   1  16  -6 239.265 58.0719  20
   1  16  -5 2199.00 136.878  20
  -1  16   5 2140.29 137.816   8
  -1  16   4 885.935 96.2608   8
   1  16  -4 923.250 119.727   6
   1  16  -4 1153.45 113.161  20
  -1  16   3 3415.76 182.612  20
  -1  16   3 3497.87 172.372   8
   1  16  -3 3592.49 197.868  20
   1  16  -2 722.843 101.418   6
   1  16  -2 561.518 96.6118  20
  -1  16   2 500.275 92.7818  20
  -1  16   2 464.337 70.1830   8
   1  16  -1 2429.57 166.166   6
  -1  16   1 2660.03 175.864  20
   1  16  -1 2346.93 171.096  20
   1  16   0 520.769 101.729  20
  -1  16   0 355.113 89.4458  20
   1  16   1 110.482 69.2139  20
  -1  16  -1 199.376 73.0956  20
   1  16   2 227.699 61.2809   8
  -1  16  -2 190.142 78.8366  20
   1  16   2 205.085 71.0757  20
  -1  16  -3 188.978 71.2161  20
   1  16   3 117.743 50.6838   8
   1  16   3 147.778 67.1620  20
   1  16   4 698.368 90.1838   8
  -1  16  -4 594.315 90.4849  32
  -1  16  -4 555.063 87.0000  20
  -1  16  -4 381.689 83.4078   6
   1  16   5-16.9834 49.1219   8
  -1  16  -5-79.8719 54.1757  20
  -1  16  -5 94.5872 63.0763  32
  -1  16  -5-95.9679 67.8880   6
  -1  16  -6 693.404 85.0662  32
   1  16   6 746.685 86.7541   8
  -1  16  -6 590.856 72.9419  20
  -1  16  -7 3490.17 158.649  32
   1  16   7 3378.53 152.515   8
   1  16   8 4374.70 154.229   8
  -1  16  -8 4131.34 148.269  32
  -1  17   2 4935.79 168.921  36
   1  17  -2 5064.76 174.185  20
  -1  17   1 5235.13 182.270  36
  -1  17   1 5239.54 175.805  20
   1  17  -1 5152.62 180.760  20
  -1  17   0 1328.17 97.2042  20
   1  17   0 1415.75 102.345  20
   1  17   1 8413.34 224.111  20
  -1  17  -1 7987.49 221.623  36
  -1  17  -1 8728.24 230.970  20
  -1  17  -2 3970.67 155.334  20
  -1  17  -2 3820.96 148.624  36
   1  17   2 3695.69 141.393  20
  -2   0  22 1738.20 118.507  19
  -2   0  21 55.1774 67.0998  18
  -2   0  21 21.5623 52.2873  26
  -2   0  21-25.4358 65.6295  13
  -2   0  20 8270.49 352.243  18
  -2   0  20 8200.40 354.539  13
  -2   0  20 7706.87 318.580  26
  -2   0  19 37.8528 92.3313  13
  -2   0  19-37.5963 83.8652  18
  -2   0  19-34.5747 72.5726  34
  -2   0  18 53438.2 1022.38  18
  -2   0  18 54345.4 904.613  34
  -2   0  18 54193.7 1032.36  13
  -2   0  17-62.0117 88.8154  18
  -2   0  17-45.0496 79.2654  34
  -2   0  17 51.8326 100.016  13
  -2   0  16 361.450 105.140  18
  -2   0  16 314.717 111.166  13
  -2   0  16 468.574 122.641  34
  -2   0  15-39.8600 104.468  13
   2   0 -15 151.700 183.589  48
  -2   0  15 84.2913 114.052   4
  -2   0  15 89.4507 101.976  34
  -2   0  14 1705.23 188.858  13
   2   0 -14 2014.33 411.998  48
  -2   0  14 1961.75 381.494   4
  -2   0  14 1843.11 192.091  34
   2   0 -13 124.624 161.092  48
  -2   0  13-307.376 178.127   4
  -2   0  12 4472.30 523.837   4
   2   0 -12 4885.23 605.320  48
  -2   0  11-40.6286 149.617   4
  -2   0  10 14098.4 850.691   4
  -2   0   9-36.6910 132.223   4
  -2   0   8 66303.8 1619.92   4
   2   0  -8 65791.9 1111.18   1
   2   0  -7-13.5538 71.5655   1
  -2   0   7-91.5703 96.6517   4
   2   0  -6 542.126 92.6099   1
  -2   0   6 534.420 155.214   4
  -2   0   5 60.3015 95.4459   4
  -2   0   4 996.146 142.715   3
  -2   0   4 1077.23 168.036   4
   2   0  -4 1069.88 187.103  48
  -2   0   3-30.0140 89.3627   4
  -2   0   3-4.87764 75.1441   3
   2   0  -3 133.688 131.258  48
  -2   0   2 2871.78 215.444   3
   2   0  -2 2857.15 241.295  48
  -2   0   2 2877.18 201.650   4
  -2   0   2 3015.51 185.964   5
  -2   0   2 2665.01 94.5280   1
  -2   0   1 137.276 61.5635   4
   2   0  -1 100.134 97.1320  48
  -2   0   1 237.333 96.2111   3
  -2   0   1 59.2215 44.3154   1
  -2   0   0 3340.20 180.832   1
   2   0   0 3258.25 238.139  48
  -2   0   0 3549.78 240.178   3
  -2   0   0 3582.50 144.687   4
  -2   0  -1 13.7246 67.7529   1
   2   0   1-50.1035 86.7993  47
  -2   0  -1-12.8268 84.2556   3
   2   0   1 44.0069 84.9097  48
  -2   0  -2 101277. 1295.50   1
   2   0   2 98442.4 1183.54  48
  -2   0  -2 96878.7 1250.95   3
   2   0   2 101886. 1312.73  47
   2   0   3-89.4823 115.337  47
  -2   0  -3 35.7108 76.3427   3
   2   0   3 17.3986 28.3491   4
   2   0   3 27.6754 84.9821  48
  -2   0  -3 18.0165 92.8828   1
  -2   0  -4 259180. 2560.16   1
   2   0   4 257275. 2172.86  48
   2   0   4 261466. 1428.90   4
   2   0   4 259587. 2426.53  47
   2   0   5-55.6882 115.448  47
  -2   0  -5-44.7561 87.2811   3
  -2   0  -5-21.3264 109.983   1
   2   0   5 26.9636 51.8219   4
   2   0   6 120931. 1338.44   4
  -2   0  -6 116520. 2019.66   1
  -2   0  -6 117878. 1625.85   3
   2   0   6 119092. 1919.22  47
   2   0   7 31.4041 58.4435   4
   2   0   7-43.0621 147.841  47
  -2   0  -7 85.6271 127.808   1
  -2   0  -7-0.90037 86.2659   3
   2   0   7 10.5640 56.2946   2
   2   0   8 29705.0 1111.52  47
   2   0   8 28650.4 798.046   4
  -2   0  -8 29540.7 1170.74   1
   2   0   9 98.7405 100.910   4
  -2   0  -9 144.497 175.942   1
   2   0   9 43.3492 125.978  47
  -2   0 -10 122195. 2658.95   1
   2   0  10 119154. 2526.14  47
   2   0  11 135.665 165.275  47
  -2   0 -11 126.410 162.322   1
  -2   0 -12 26580.5 1363.43   1
   2   0  12 27210.5 1344.41  47
   2   0  13 50.4911 83.2288  13
   2   0  13-9.49399 88.0630  45
   2   0  13-15.0956 75.9110  18
  -2   0 -14 14928.3 1096.79   1
   2   0  14 15608.8 476.168  41
   2   0  14 15829.1 595.419  45
   2   0  14 15464.4 512.006  18
   2   0  14 15371.0 539.001  13
   2   0  15 104.411 103.170  18
   2   0  15-1.75477 78.8102  41
   2   0  15-75.3153 97.5194  45
   2   0  15 13.2161 86.7607  13
   2   0  16 1357.29 201.992  45
   2   0  16 851.819 145.133  13
   2   0  16 1289.95 178.661  26
   2   0  17 42.1557 105.531  13
   2   0  17 12.0702 100.839  45
   2   0  17 24.6187 93.6988  26
   2   0  18 11133.3 455.230  26
   2   0  18 10777.0 482.213  45
   2   0  19-73.2036 79.0237  45
   2   0  19 102.573 87.2810  26
   2   0  20 9751.60 320.480  10
   2   0  20 9479.24 358.722  26
   2   0  21 147.530 65.4991  10
   2   0  21 73.5761 56.5994  26
   2   0  22 2264.63 121.840  26
  -2  -1  22 9459.20 261.976  19
  -2   1  22 9817.40 260.553  19
  -2   1  21 2718.63 178.641  19
  -2  -1  21 2973.96 189.312  18
  -2  -1  21 3070.22 181.669  26
  -2  -1  21 2977.24 194.634  13
  -2  -1  20 143.783 73.7747  26
  -2  -1  20-41.0356 79.2641  18
  -2   1  20 37.7188 76.7404  13
  -2  -1  20 34.9850 74.2321  13
  -2   1  20 50.4302 74.5062  18
  -2   1  20 11.8864 70.0275  26
  -2   1  19 235.992 92.0523  18
  -2   1  19 287.375 94.4798  34
  -2   1  19 201.190 107.140  13
  -2  -1  19 314.526 123.075  13
  -2   1  19 271.505 81.3832  26
  -2  -1  19 206.745 85.9027  18
  -2   1  18 45.8870 85.6327  34
  -2   1  18 196.664 112.845  13
  -2  -1  18 138.426 101.599  13
  -2   1  18-92.7166 103.491  18
  -2  -1  18 200.025 120.396  18
  -2   1  18 144.354 91.3364  26
  -2   1  17 3439.25 275.060  18
  -2   1  17 3892.36 275.324  34
  -2  -1  17 3786.08 292.112  13
  -2  -1  17 3596.20 286.523  18
  -2  -1  17 4027.46 258.470  34
  -2   1  17 3588.37 276.613  13
  -2  -1  16 13125.0 470.807  34
  -2  -1  16 12650.0 526.469  13
  -2   1  16 12947.6 491.884  34
  -2   1  16 12772.7 521.226  18
  -2   1  16 13141.8 516.113  13
  -2  -1  15 4212.61 277.537  34
  -2   1  15 3872.21 275.562  34
  -2   1  15 3867.27 281.747  13
  -2  -1  15 3608.59 520.702   4
   2  -1 -15 3919.63 629.649  48
  -2   1  15 3799.67 518.954   4
  -2  -1  15 3912.30 293.233  13
   2   1 -15 3510.10 548.275  48
  -2   1  14 1852.55 196.168  34
  -2   1  14 1870.37 196.395  13
  -2   1  14 2186.93 430.620   4
  -2  -1  14 1692.50 182.331  34
  -2  -1  14 1614.55 198.059  13
   2   1 -14 1946.46 425.036  48
   2  -1 -14 1944.85 405.753  48
  -2  -1  14 934.210 280.053   4
  -2   1  13 7892.16 719.933   4
   2   1 -13 8748.79 839.542  48
  -2  -1  13 8651.12 786.189   4
  -2  -1  12 18.7428 152.191   4
   2   1 -12-59.1284 224.430  48
  -2   1  12 221.900 229.031   4
  -2  -1  11 5636.94 584.925   4
  -2   1  11 5489.57 557.231   4
   2   1 -11 5774.72 612.573  48
   2   1 -10 669.194 231.005  48
  -2   1  10 698.956 219.907   4
  -2  -1  10 775.593 205.458   4
  -2   1   9 72501.3 1782.80   4
  -2  -1   9 71729.4 1840.24   4
  -2  -1   8 545.854 207.009   4
   2  -1  -8 402.182 96.5386   1
   2   1  -8 280.622 152.179  48
  -2   1   8 393.898 183.711   4
   2  -1  -7 11409.2 387.595   1
  -2  -1   7 12053.8 669.429   4
  -2   1   7 11663.9 345.668   3
   2   1  -7 12349.8 702.584  48
  -2   1   7 12487.8 654.930   4
   2  -1  -6 2017.97 142.801   1
  -2  -1   6 2072.60 276.740   4
   2   1  -6 2066.38 285.108  48
  -2  -1   6 1830.53 214.404   2
  -2   1   6 2024.72 156.199   3
  -2   1   6 1919.54 251.490   4
  -2   1   5 29150.6 856.687   4
   2  -1  -5 27997.2 405.708   1
  -2  -1   5 29556.9 781.287   2
   2   1  -5 30821.2 945.768  48
  -2   1   5 29491.3 594.144   3
  -2  -1   5 28670.9 885.518   4
  -2   1   4 96613.9 1088.92   3
   2   1  -4 95789.7 859.736  46
   2   1  -4 102636. 1624.46  48
  -2  -1   4 99979.6 1391.39   2
  -2   1   4 98319.0 1434.56   4
  -2  -1   4 98910.6 1502.23   4
  -2   1   3 171590. 1713.56   4
  -2  -1   3 167730. 1754.20   2
  -2   1   3 164486. 916.162  46
   2  -1  -3 170242. 1846.51  48
   2   1  -3 174094. 1988.09  48
   2   1  -3 167041. 883.015  46
  -2  -1   3 165272. 1760.97   4
  -2  -1   3 173234. 1206.22   5
  -2   1   3 167398. 1462.62   3
  -2   1   2 169806. 1497.64   3
  -2   1   2 170262. 808.948  46
  -2   1   2 172236. 1566.89   5
  -2  -1   2 175973. 1734.58   2
  -2  -1   2 171992. 1579.47   4
   2   1  -2 167262. 787.970  46
   2  -1  -2 169258. 1691.63  48
  -2   1   2 168449. 1528.05   4
  -2  -1   2 173533. 1098.45   5
   2   1  -2 163195. 1831.67  48
  -2   1   1 558940. 2468.36   4
   2  -1  -1 540505. 2794.59  48
   2   1  -1 558783. 1741.42  46
  -2  -1   1 570304. 2434.58   4
  -2   1   1 553902. 2741.97   5
  -2   1   1 559808. 2803.48   3
   2   1  -1 535198. 3214.42  48
  -2   1   1 568837. 1658.59   1
  -2   1   1 567546. 1810.60  46
  -2   1   0 510608. 2142.69   1
  -2   1   0 519162. 2789.81   3
   2   1   0 502962. 2954.48  48
  -2  -1   0 519016. 2886.73   3
   2  -1   0 510212. 2536.79  48
  -2  -1   0 524673. 2491.86   1
  -2   1   0 519904. 2125.25   4
   2   1   1 185.219 82.1940  47
   2  -1   1 126.549 101.906  47
  -2   1  -1 86.3397 77.4925   1
  -2  -1  -1 53.6268 83.6280   1
   2   1   1 93.7920 89.1927  48
   2  -1   1 134.847 74.5787  48
  -2  -1  -1-4.09404 84.5126   3
  -2   1  -1-31.3591 98.8999   3
  -2  -1  -2 4498.58 283.034   3
  -2   1  -2 4554.48 299.180   3
   2   1   2 4600.35 293.039  48
  -2  -1  -2 4786.53 300.084   1
   2  -1   2 4802.82 312.710  47
  -2   1  -2 4986.46 296.967   1
   2  -1   2 4774.83 234.796  48
   2   1   2 5143.12 287.456  47
  -2   1  -3 575629. 3480.88   1
  -2   1  -3 567140. 3340.07   3
   2  -1   3 575797. 2694.47  48
  -2  -1  -3 566912. 3086.61   3
   2   1   3 565789. 3289.94  48
   2   1   3 582019. 3229.09  47
   2  -1   3 566634. 3450.73  47
   2   1   4 174218. 1950.56  48
   2   1   4 175254. 1002.37   4
   2  -1   4 184544. 2114.86  47
  -2   1  -4 179821. 1961.61   3
  -2   1  -4 181318. 2153.80   1
  -2  -1  -4 183691. 2169.79   1
  -2  -1  -4 173601. 1758.82   3
   2   1   4 179505. 1941.62  47
   2  -1   5 12058.3 595.102  47
   2   1   5 11258.5 322.700   4
  -2   1  -5 11943.9 613.260   1
  -2   1  -5 11234.5 527.552   3
  -2  -1  -5 11171.5 594.735   1
   2   1   5 11495.7 543.462  48
  -2  -1  -5 10819.8 461.314   3
   2   1   5 11653.8 541.434  47
  -2  -1  -6 2769.62 337.365   1
   2   1   6 2583.79 284.509  47
   2   1   6 2402.06 180.226   4
   2  -1   6 2414.07 296.993  47
  -2  -1  -6 2380.13 230.803   3
  -2   1  -6 1986.20 246.186   3
   2  -1   6 2251.49 217.023   2
  -2   1  -6 2217.97 303.009   1
   2  -1   6 2554.41 231.239   4
   2  -1   7 1968.94 225.654   4
  -2  -1  -7 1963.88 211.375   3
   2  -1   7 1895.01 284.710  47
   2   1   7 2044.72 190.241   4
   2   1   7 1861.11 275.124  47
  -2   1  -7 1485.37 269.816   1
   2  -1   7 2027.19 206.992   2
  -2  -1  -7 1461.02 286.965   1
  -2   1  -8 5630.23 536.180   1
   2  -1   8 6215.24 349.055   2
  -2  -1  -8 5386.12 522.408   1
   2   1   8 5458.92 331.114   4
   2  -1   8 5705.33 389.555   4
   2  -1   8 5679.39 506.421  47
  -2  -1  -8 5656.49 359.050   3
   2   1   8 5452.13 471.641  47
   2   1   9 1046.77 245.531  47
   2  -1   9 1118.03 197.720   4
  -2   1  -9 1086.97 276.854   1
   2  -1   9 1398.27 279.542  47
  -2  -1  -9 1288.26 309.951   1
   2   1   9 1166.83 166.075   4
   2   1  10 4842.49 501.203  47
   2  -1  10 4063.66 493.991  47
  -2  -1 -10 4435.15 518.487   1
  -2   1 -10 3867.90 497.288   1
   2  -1  10 3744.94 357.408   4
   2   1  11 12567.3 859.850  47
  -2   1 -11 13271.9 938.571   1
   2  -1  11 11532.3 864.092  47
  -2  -1 -11 13894.0 951.276   1
  -2  -1 -12 2108.59 400.070   1
   2  -1  12 1800.75 399.317  47
  -2   1 -12 2258.52 408.282   1
   2  -1  13 1220.88 156.771  13
   2   1  13 943.972 150.019  45
  -2   1 -13 864.998 210.100   1
  -2  -1 -13 1419.47 334.846   1
   2  -1  13 869.249 150.961  45
   2   1  13 1122.41 162.772  13
   2   1  13 1279.13 146.756  18
   2  -1  14 29036.6 807.112  45
   2   1  14 29691.0 755.894  13
   2   1  14 26856.8 765.637  45
   2   1  14 28552.8 709.673  18
   2  -1  14 28908.6 676.981  18
   2  -1  14 28686.8 666.460  41
  -2  -1 -14 27449.2 1468.14   1
   2  -1  14 30765.5 750.078  13
  -2   1 -14 28662.0 1517.90   1
   2   1  14 28854.8 718.076  26
   2  -1  15 46841.1 853.526  41
   2   1  15 44505.3 1008.04  45
   2  -1  15 45358.1 1045.16  45
   2  -1  15 45880.7 880.708  18
   2   1  15 46599.7 975.821  13
   2  -1  15 47048.5 964.248  13
   2   1  15 47395.4 937.970  18
   2   1  15 46765.9 941.591  26
   2   1  16 1920.97 203.649  26
   2   1  16 1980.46 223.196  13
   2  -1  16 2036.57 240.699  45
   2   1  16 2127.33 238.366  45
   2  -1  16 1786.93 208.202  13
   2  -1  16 2111.08 186.813  41
   2  -1  16 2072.85 209.769  18
   2  -1  17 8991.49 422.782  26
   2   1  17 8334.54 435.853  45
   2  -1  17 8927.37 471.454  45
   2   1  17 8901.05 423.636  26
   2  -1  17 9288.18 433.907  13
   2  -1  18 184.188 103.831  45
   2   1  18 342.691 115.083  45
   2  -1  18 288.633 97.4937  26
   2   1  18 249.983 119.049  26
   2  -1  19 12313.4 488.814  45
   2  -1  19 13041.4 457.921  26
   2   1  19 12859.3 458.489  26
   2  -1  20 317.310 96.1797  26
   2  -1  20 343.215 81.5267  10
   2   1  20 435.251 97.1404  10
   2   1  20 430.208 102.416  26
   2   1  21 4484.81 193.506  10
   2  -1  21 4690.45 217.573  26
   2   1  21 4856.87 222.371  26
   2   1  22 763.098 76.2777  26
   2  -1  22 932.905 79.6840  26
  -2   2  22 136.552 48.1409  19
  -2  -2  22-1.18564 38.5873  26
  -2  -2  21 1807.24 156.024  13
  -2  -2  21 1671.01 139.477  26
  -2   2  21 1680.28 139.959  19
  -2  -2  21 1554.79 133.837  18
  -2   2  20 3241.81 216.111  19
  -2  -2  20 3495.88 241.263  13
  -2  -2  20 3392.23 220.878  18
  -2   2  20 3678.26 241.470  18
  -2   2  19 581.940 116.729  13
  -2  -2  19 495.238 117.128  18
  -2   2  19 554.513 122.945  18
  -2   2  19 638.283 116.885  26
  -2   2  19 637.514 120.040  34
  -2  -2  19 476.051 139.764  13
  -2  -2  18 11585.0 467.543  18
  -2   2  18 12103.5 465.379  13
  -2   2  18 12480.1 456.768  34
  -2   2  18 11427.3 424.097  26
  -2  -2  18 12008.9 495.549  13
  -2   2  18 11947.4 482.031  18
  -2  -2  17 1449.24 188.972  45
  -2   2  17 1590.65 194.776  13
  -2  -2  17 1188.47 183.562  18
  -2   2  17 1124.12 170.722  18
  -2  -2  17 1315.08 188.702  13
  -2   2  17 1439.47 187.601  34
  -2   2  17 1408.45 168.768  26
  -2   2  16 3084.66 259.013  18
  -2  -2  16 3295.56 262.429  45
  -2  -2  16 2977.98 279.367  13
  -2   2  16 3282.03 265.853  34
  -2   2  16 3079.71 256.894  13
  -2   2  15-145.589 106.177  25
  -2  -2  15-287.020 167.454   4
  -2  -2  15 0.77008 110.888  13
  -2   2  15 43.1135 87.9340  18
  -2  -2  15-30.9275 84.1116  34
  -2  -2  15-28.0066 110.053  45
  -2   2  15 5.72304 88.5378  34
  -2   2  15-9.01184 87.0034  13
   2   2 -14 3932.43 583.130  48
  -2  -2  14 4433.66 279.246  34
  -2  -2  14 4948.00 303.471  45
  -2   2  14 3870.33 535.634   4
  -2   2  14 4269.90 285.730  34
  -2  -2  14 4433.53 621.785   4
  -2   2  14 4360.80 286.283  13
  -2   2  14 5002.17 325.883   7
  -2   2  14 4418.78 267.769  25
   2   2 -13 1787.94 374.154  48
  -2   2  13 1017.64 165.849   7
  -2  -2  13 1384.44 321.164   4
  -2   2  13 1306.55 173.291  34
  -2  -2  12-76.1404 155.708   4
  -2   2  12 36.2932 131.067   4
   2   2 -11 9428.56 787.165  48
  -2  -2  11 9023.58 754.268   4
  -2   2  11 7889.62 676.717   4
  -2   2  10 8385.17 663.302   4
  -2  -2  10 7722.16 668.550   4
   2   2 -10 7149.14 641.553  48
  -2   2   9 151266. 2606.64   4
  -2  -2   9 162184. 2190.91   2
  -2  -2   9 152599. 2798.88   4
   2   2  -9 158799. 2810.66  48
  -2  -2   8 28813.5 1150.27   4
  -2   2   8 29528.4 1095.59   4
  -2  -2   8 28318.4 909.768   2
   2   2  -8 28316.9 1123.57  48
  -2  -2   7 16525.0 683.095   2
  -2  -2   7 16052.1 807.608   4
   2   2  -7 17485.3 835.403  48
   2   2  -7 16102.8 590.056  46
  -2   2   7 16709.0 771.293   4
   2  -2  -7 16571.1 469.840   1
  -2   2   6 50245.2 1238.75   4
   2   2  -6 49813.8 940.480  46
  -2   2   6 47947.6 560.360   3
  -2  -2   6 51296.9 1166.36   2
   2  -2  -6 48317.4 705.123   1
   2   2  -6 51919.1 1340.98  48
  -2  -2   6 48346.5 1306.68   4
  -2   2   5 35946.5 1005.57   4
  -2   2   5 40896.1 800.695  46
  -2   2   4 1159.41 115.759  46
   2  -2  -4 1106.76 77.8944   1
  -2   2   4 1090.79 119.885   3
   2   2  -4 934.187 172.123  48
  -2  -2   4 1202.64 198.919   2
   2   2  -4 1039.31 117.673  46
  -2   2   4 1008.15 169.970   4
  -2   2   3 382.920 103.841   5
  -2   2   3 419.256 79.3598  46
   2   2  -3 374.261 71.0744  46
  -2   2   3 431.400 121.789   4
   2   2  -3 499.678 167.267  48
  -2  -2   3 805.026 174.964   2
  -2   2   3 429.383 90.1975   3
  -2  -2   3 466.674 47.9158   5
  -2   2   2 9591.30 416.584   5
   2   2  -2 9378.76 293.255  46
  -2   2   2 8719.99 387.195   4
   2   2  -2 9734.28 486.986  48
  -2   2   2 9179.81 361.973   3
   2  -2  -2 9787.87 401.455  48
  -2  -2   2 10028.7 461.541   2
  -2   2   2 9662.98 304.532  46
   2  -2  -1 197802. 1594.57  48
  -2   2   1 195225. 1696.00   4
   2   2  -1 195213. 1378.53  46
  -2   2   1 194756. 1460.93  46
  -2   2   1 198918. 1833.99   5
  -2  -2   1 190533. 1909.02   2
  -2   2   1 196201. 1739.07   3
   2   2  -1 198084. 2069.91  48
  -2   2   0 106946. 1193.16  46
  -2   2   0 108029. 1193.12   4
   2   2   0 113095. 1503.81  48
  -2   2   0 109594. 1369.03   3
   2  -2   0 107828. 1053.88  48
  -2  -2   0 104174. 1372.79   2
  -2   2   0 109486. 1116.72   1
   2  -2   0 107815. 1358.76  47
   2   2   0 106399. 1110.63  46
  -2  -2  -1 89211.9 1279.28   3
   2   2   1 86760.3 1025.83  47
  -2   2  -1 91145.5 1312.07   3
  -2  -2  -1 89927.1 1226.67   2
   2  -2   1 88245.6 1263.55  47
  -2   2  -1 89339.4 1154.32   1
   2   2   1 87583.2 1123.45  46
   2  -2   1 87149.8 822.776  48
  -2  -2  -1 91822.1 1291.39   1
   2   2   1 94185.0 1373.23  48
   2   2   2 735366. 3597.96  46
   2  -2   2 741758. 3849.86  47
   2  -2   2 749637. 2292.51  48
   2   2   2 742042. 3166.68  47
  -2   2  -2 733175. 3913.32   3
   2   2   2 738051. 3915.38  48
  -2   2  -2 741113. 3744.78   1
  -2  -2  -2 748286. 3681.48   3
   2   2   3 68724.7 1050.88  47
  -2   2  -3 67925.6 1247.37   3
  -2  -2  -3 68197.3 1101.11   3
   2   2   3 69362.2 1255.76  48
   2  -2   3 68312.9 1252.58  47
  -2   2  -3 70896.7 1271.53   1
   2   2   3 66393.2 1211.85  46
  -2  -2  -3 69335.1 1301.21   1
   2   2   4 78878.8 1230.89  47
   2   2   4 77984.2 1412.96  48
   2  -2   4 78843.7 1438.47  47
  -2   2  -4 79290.3 1470.72   1
  -2   2  -4 77180.5 1400.27   3
  -2  -2  -4 80330.3 1498.60   1
  -2  -2  -4 77244.8 1181.09   3
   2   2   4 78520.2 775.923   4
  -2  -2  -5 335.268 154.875   1
   2   2   5 342.548 64.6135   4
   2   2   5 299.069 135.757  48
  -2   2  -5 462.672 152.590   1
   2  -2   5 356.555 118.876   2
   2   2   5 407.600 128.601  47
  -2  -2  -5 411.718 106.522   3
   2  -2   5 274.270 151.886  47
  -2   2  -5 367.674 138.801   3
  -2  -2  -6-9.75176 62.6723   3
   2  -2   6 77.9916 136.014  47
  -2   2  -6 40.6853 133.715   1
  -2  -2  -6 188.716 169.816   1
   2  -2   6 54.7326 95.7918   2
   2   2   6 88.5592 54.1283   4
   2   2   6 100.180 117.220  47
   2  -2   7 4178.37 333.398   2
   2  -2   7 4778.17 445.175  47
  -2  -2  -7 3995.88 279.886   3
  -2  -2  -7 4415.22 447.710   1
  -2   2  -7 3883.53 417.441   1
   2   2   7 4373.38 391.539  47
   2   2   7 4377.18 273.678   4
   2  -2   8 12226.3 760.415  47
   2   2   8 12549.9 494.249   4
   2  -2   8 12270.9 560.668   2
   2   2   8 11755.8 664.159  47
  -2   2  -8 12972.0 800.583   1
   2  -2   8 12869.6 640.848   4
  -2  -2  -8 12132.2 779.104   1
   2  -2   9 156502. 2838.18  47
  -2  -2  -9 163230. 2973.57   1
   2   2   9 153489. 2564.03  47
  -2   2  -9 158628. 2935.96   1
   2  -2   9 165032. 2422.13   4
   2   2  10 6936.77 585.106  47
  -2  -2 -10 7781.01 701.412   1
   2  -2  10 7807.40 558.119   4
  -2   2 -10 7834.98 705.257   1
   2  -2  10 7935.81 689.466  47
  -2  -2 -11 566.189 271.424   1
  -2   2 -11 954.463 303.668   1
   2  -2  11 237.276 178.919  47
   2  -2  12 1247.63 346.909  47
  -2  -2 -12 1291.83 339.260   1
  -2   2 -12 1589.90 368.231   1
  -2   2 -13 2028.35 420.247   1
   2   2  13 2002.97 199.541  26
   2   2  13 2081.85 201.674  18
  -2  -2 -13 1831.29 393.544   1
   2   2  13 2010.88 211.908  45
   2  -2  13 1690.23 214.204  45
   2  -2  13 1844.05 182.931  41
   2   2  13 1915.65 195.662  13
   2  -2  13 1810.73 179.918  13
   2   2  14 29152.1 781.264  45
   2   2  14 32420.0 772.615  18
  -2  -2 -14 29002.7 1509.91   1
   2  -2  14 31398.4 851.452  45
   2   2  14 30275.5 769.399  13
   2  -2  14 32801.9 768.656  13
   2  -2  14 30373.6 706.435  41
   2  -2  14 31996.7 684.812  18
  -2   2 -14 32379.0 1616.25   1
   2   2  14 32100.8 763.409  26
   2  -2  15 2884.35 279.764  45
   2  -2  15 3319.14 268.804  13
   2   2  15 2450.48 244.577  45
   2  -2  15 2812.92 232.592  41
   2   2  15 2435.58 226.628  26
   2  -2  15 2671.70 220.581  18
   2  -2  16 30014.4 698.568  41
   2  -2  16 29529.0 859.549  45
   2   2  16 29703.4 767.741  26
   2   2  16 28792.5 789.832  45
   2  -2  16 30477.5 775.163  13
   2  -2  16 30512.7 695.278  18
   2  -2  17 1841.41 247.255  45
   2  -2  17 2091.36 190.749  41
   2   2  17 2058.57 220.002  26
   2  -2  17 1997.81 206.697  13
   2   2  17 1746.22 204.366  45
   2  -2  18 1478.74 177.471  26
   2  -2  18 1150.26 158.889  13
   2   2  18 1097.19 161.486  26
   2  -2  18 1112.41 179.416  45
   2  -2  19-19.7501 97.6992  45
   2   2  19-46.1207 78.2588  10
   2   2  19 68.2929 74.6169  26
   2  -2  19 21.2546 70.8972  26
   2   2  20 2059.49 162.619  10
   2  -2  20 2095.09 190.613  45
   2   2  20 2083.18 170.572  26
   2  -2  20 2022.96 165.257  26
   2   2  21 2077.78 138.873  10
   2   2  21 2403.39 155.828  26
   2  -2  21 2126.44 144.051  26
  -2   3  22 4876.73 172.785  10
  -2  -3  22 4564.08 164.458  26
  -2  -3  21 1012.08 112.006  26
  -2   3  21 933.411 101.272  19
  -2  -3  21 943.395 99.6485  18
  -2  -3  21 1065.76 117.017  13
  -2  -3  20 782.268 120.830  13
  -2  -3  20 559.194 95.7306  18
  -2   3  20 781.345 116.655  19
  -2  -3  19 15800.2 490.007  18
  -2  -3  19 15083.4 514.176  13
  -2   3  19 16495.8 517.622  18
  -2   3  19 15594.5 494.446  19
  -2   3  18 1244.33 161.112  13
  -2  -3  18 1235.26 165.683  18
  -2   3  18 1325.23 165.196  34
  -2  -3  18 1255.98 178.108  13
  -2   3  18 1385.58 178.327  18
  -2   3  18 1145.02 142.560  26
  -2  -3  18 1457.31 175.998  45
  -2   3  17 7361.14 390.265  18
  -2  -3  17 7571.63 399.469  45
  -2   3  17 7814.98 379.192  13
  -2   3  17 7755.66 343.695  25
  -2  -3  17 7629.51 410.941  13
  -2   3  17 7317.16 377.414  34
  -2   3  17 7384.38 347.593  26
  -2   3  16 67.7033 75.8035  25
  -2  -3  16 49.5767 96.6727  45
  -2   3  16-11.5239 79.5843  26
  -2   3  16 189.028 99.2014  13
  -2  -3  16 89.1790 102.521  13
  -2   3  16 68.0766 109.607  34
  -2   3  16 38.7768 92.6632  18
  -2   3  15 880.835 147.577  18
  -2   3  15 675.906 112.507  25
  -2   3  15 709.520 136.298  13
  -2  -3  15 817.416 156.579  45
  -2  -3  15 641.681 127.573  13
  -2   3  15 1002.60 168.242  34
  -2   3  15 764.213 124.920  26
  -2   3  14 5697.79 320.690  13
  -2   3  14 5984.85 348.204  34
  -2   3  14 6151.35 324.098  25
  -2  -3  14 6146.83 703.728   4
  -2  -3  14 5772.41 347.262  45
  -2   3  14 6678.23 378.774   7
   2   3 -14 4565.43 597.905  48
  -2   3  14 5159.44 601.774   4
  -2   3  14 5379.90 323.136  18
  -2  -3  13 31623.1 1556.09   4
   2   3 -13 33139.2 1558.98  48
  -2   3  13 31871.8 676.955  16
  -2   3  13 33411.2 739.478  18
  -2   3  13 34630.1 793.465   7
  -2  -3  13 33736.5 781.235  45
  -2   3  13 30890.7 1437.39   4
  -2   3  13 32695.3 703.474  13
  -2   3  13 32333.6 713.169  25
  -2   3  13 33999.0 777.028  34
   2   3 -12 5320.14 612.577  48
  -2   3  12 5016.86 573.042   4
  -2  -3  12 5097.01 606.491   4
  -2   3  11 21256.2 1111.38   4
   2   3 -11 21766.1 1171.54  48
  -2  -3  11 19210.0 1148.97   4
  -2  -3  10 5635.05 601.496   4
   2   3 -10 6017.02 596.584  48
  -2  -3  10 5927.98 475.015   2
  -2   3  10 5769.92 565.038   4
   2   3  -9 66830.0 1483.53  46
  -2   3   9 66133.1 1769.42   4
  -2  -3   9 66926.4 1563.08   2
   2   3  -9 68807.4 1856.76  48
  -2  -3   9 67501.5 1944.12   4
   2   3  -8 4413.63 353.878  46
  -2  -3   8 4111.11 395.472   2
  -2  -3   8 4266.81 472.609   4
  -2   3   8 3895.28 414.253   4
   2   3  -8 4094.22 440.658  48
  -2   3   7 1586.53 263.276   4
  -2  -3   7 1371.24 239.038   2
   2   3  -7 947.866 180.539  46
   2   3  -7 1295.34 273.204  48
   2  -3  -6 16281.0 466.893   1
   2   3  -6 16637.5 791.892  48
  -2  -3   6 15804.0 718.386   2
  -2   3   6 16268.6 746.075   4
   2   3  -6 15994.1 592.306  46
  -2   3   6 15803.4 583.393  46
   2  -3  -5 1099.50 119.081   1
   2   3  -5 891.166 141.480  46
  -2  -3   5 1041.11 201.615   2
  -2   3   5 1191.83 154.511  46
  -2   3   5 1032.81 184.221   4
   2   3  -5 1197.36 231.921  48
   2   3  -4 155624. 2160.87  48
  -2   3   4 158541. 1364.59   3
  -2  -3   4 162161. 2135.40   2
  -2   3   4 158327. 1575.79  46
   2   3  -4 155474. 1614.29  46
   2  -3  -4 155795. 1260.32   1
  -2   3   4 155472. 2009.99   4
   2   3  -3 21539.8 570.180  46
  -2  -3   3 20676.7 749.496   2
  -2   3   3 21203.3 708.032   5
  -2   3   3 20267.8 537.929   3
   2   3  -3 20767.6 761.237  48
  -2   3   3 21233.2 557.588  46
  -2   3   3 20433.2 689.574   4
   2   3  -2 334.353 93.1552  46
  -2   3   2 221.065 73.2037   3
  -2   3   2 228.908 113.788   4
  -2   3   2 197.955 79.3384  46
  -2  -3   2 137.375 124.036   2
   2   3  -2 252.879 140.869  48
  -2   3   2 119.013 95.8543   5
  -2   3   1 47111.2 862.691  46
   2   3  -1 45386.8 818.592  46
  -2   3   1 44725.0 903.136   3
   2   3  -1 44671.6 1033.52  48
   2  -3  -1 45654.9 754.875  48
  -2  -3   1 44734.8 1025.77   2
  -2   3   1 46049.8 986.811   5
  -2   3   1 44092.5 925.369   4
   2   3   0 23661.7 738.759  48
   2  -3   0 22647.6 436.264  48
   2   3   0 22661.5 479.054  47
   2  -3   0 22256.0 644.659  47
  -2  -3   0 21875.6 697.475   2
  -2   3   0 22324.4 678.166   3
  -2   3   0 22748.0 638.742  46
   2   3   0 22271.9 604.326  46
  -2   3   0 22648.3 648.394   4
   2  -3   1 1047.42 154.091  47
  -2   3  -1 1512.40 203.614   3
   2  -3   1 1037.54 62.5522  48
  -2   3  -1 1431.07 185.175   1
   2   3   1 1309.82 170.547  46
   2   3   1 1339.68 127.488  47
  -2   3  -1 1675.54 202.446  46
   2   3   1 1326.63 198.009  48
  -2  -3  -1 1051.52 174.419   2
   2  -3   2 2449.93 241.985  47
   2   3   2 2670.34 253.365  46
  -2  -3  -2 2275.49 220.804   2
  -2   3  -2 2493.38 251.641   1
   2   3   2 2665.46 274.715  48
  -2   3  -2 2306.44 259.826   3
  -2  -3  -2 2474.18 264.182   1
   2   3   2 2743.67 185.957  47
  -2  -3  -3 119091. 1434.94   2
   2   3   3 114909. 1682.77  46
   2   3   3 125926. 1813.84  48
  -2  -3  -3 116472. 1535.11   3
   2   3   3 114724. 1259.63  47
   2  -3   3 114675. 1680.85  47
   2  -3   3 123583. 1782.95   2
  -2  -3  -3 124643. 1873.02   1
  -2   3  -3 118810. 1767.93   1
  -2   3  -3 114399. 1771.95   3
  -2   3  -4-85.5045 120.705   3
  -2  -3  -4 39.2754 122.855   1
   2   3   4 87.0452 83.0673  47
   2   3   4 196.204 127.285  46
   2  -3   4 58.1442 94.7022  47
   2  -3   4 216.893 120.392   2
   2   3   4 2.07439 105.622  48
  -2   3  -4 119.572 126.217   1
  -2  -3  -4 129.781 86.4042   3
  -2   3  -5 578.672 190.711   1
  -2  -3  -5 614.243 132.693   3
   2  -3   5 467.668 161.502  47
   2   3   5 650.529 140.873  47
  -2  -3  -5 662.768 219.983   1
   2   3   5 804.707 113.913   4
   2   3   5 858.517 183.558  48
   2  -3   5 673.479 166.292   2
   2  -3   6 8374.52 561.115  47
   2   3   6 8636.18 474.215  47
  -2   3  -6 9259.42 619.938   1
  -2  -3  -6 8156.10 384.690   3
   2   3   6 9243.01 382.624   4
   2  -3   6 8461.95 512.676   2
  -2  -3  -6 8466.79 602.756   1
   2  -3   7 100767. 2047.84  47
   2  -3   7 101311. 1783.32   2
  -2  -3  -7 100220. 2130.30   1
   2   3   7 97843.9 1715.15  47
  -2   3  -7 98779.8 2115.25   1
   2   3   7 100978. 1364.73   4
   2  -3   8 1429.15 247.231   2
   2   3   8 1320.27 232.706  47
  -2   3  -8 1654.86 330.631   1
  -2  -3  -8 1073.86 272.995   1
   2  -3   8 1941.10 330.180  47
  -2  -3  -9 869.011 242.005   1
  -2   3  -9 1550.39 370.519   1
   2  -3   9 971.275 191.822   2
   2  -3   9 1002.31 219.708   4
   2  -3   9 1112.11 280.266  47
   2   3   9 1069.52 214.057  47
   2  -3  10 1684.90 352.665  47
  -2  -3 -10 2804.85 450.823   1
  -2   3 -10 2041.52 392.970   1
   2  -3  10 2246.33 330.015   4
  -2   3 -11 6979.81 721.362   1
  -2  -3 -11 6795.80 690.774   1
   2  -3  11 7417.30 601.377   4
   2  -3  11 6772.06 686.693  47
  -2   3 -12 886.591 295.479   1
  -2  -3 -12 1193.89 326.256   1
   2  -3  12 662.602 261.208  47
   2  -3  13 2378.20 209.741  24
  -2   3 -13 2289.56 482.975   1
   2  -3  13 2461.36 247.955  45
  -2  -3 -13 2015.00 397.193   1
   2  -3  13 2183.80 202.661  41
   2   3  13 2106.61 208.665  45
   2  -3  13 2669.87 223.142  13
   2   3  13 2316.33 217.392  26
   2  -3  14 2383.21 246.872  45
  -2  -3 -14 2802.54 467.528   1
   2  -3  14 2276.67 214.371  13
   2   3  14 2459.41 226.700  26
   2  -3  14 2256.86 211.637  41
   2   3  14 2398.96 229.504  45
  -2   3 -14 2654.57 464.658   1
   2  -3  14 2210.46 206.607  24
   2  -3  15 35712.5 816.632  13
   2  -3  15 33337.6 908.585  45
   2  -3  15 34611.2 775.716  41
   2   3  15 33582.3 805.760  26
   2  -3  16 4041.22 335.911  45
   2  -3  16 3650.02 268.954  13
   2  -3  16 4447.92 283.979  41
   2   3  16 4161.48 302.073  26
   2  -3  17-20.3203 78.6284  41
   2   3  17 108.480 111.672  26
   2  -3  17 89.2798 112.096  45
   2  -3  17-38.7099 82.5704  13
   2  -3  18 396.075 127.557  45
   2  -3  18 438.408 107.040  13
   2   3  18 260.869 91.1714  26
   2  -3  18 319.867 103.803  26
   2  -3  19 913.646 150.486  45
   2   3  19 875.128 141.048  26
   2   3  19 1090.88 148.541  10
   2  -3  19 815.988 128.678  26
   2  -3  20 88.4258 63.6854  26
   2   3  20 66.0902 68.3957  10
   2  -3  20 165.293 87.1863  45
   2   3  20 73.8615 62.3076  26
   2  -3  21 2292.71 137.799  26
   2   3  21 2329.37 142.800  10
  -2  -4  21 128.237 63.6309  13
  -2   4  21 65.4417 50.1452  19
  -2  -4  21 194.977 69.4759  26
  -2   4  20 4861.75 238.640  19
  -2  -4  20 4462.77 214.648  18
  -2   4  19 2942.32 216.705  19
  -2  -4  19 3025.82 232.994  13
  -2  -4  19 2830.92 220.400  45
  -2  -4  19 2875.79 202.199  18
  -2   4  18-57.4825 78.3863  25
  -2  -4  18-74.2875 91.5167  13
  -2   4  18 79.6050 94.3705  34
  -2   4  18 89.4129 79.6282  18
  -2  -4  18 27.3823 75.2940  18
  -2   4  18-49.1902 86.7233  19
  -2  -4  18 28.1392 94.5199  45
  -2  -4  17 18465.4 618.892  45
  -2   4  17 19119.8 600.270  34
  -2   4  17 17072.4 497.801  26
  -2  -4  17 17994.0 616.233  13
  -2   4  17 17386.0 521.753  13
  -2   4  17 17276.0 571.040  18
  -2   4  17 18449.2 539.370  25
  -2   4  17 17692.9 578.218  19
  -2   4  16 37322.4 845.868  18
  -2   4  16 36769.3 795.267  25
  -2  -4  16 35659.9 881.265  13
  -2   4  16 39847.6 886.598  34
  -2  -4  16 37952.2 906.314  45
  -2   4  16 37204.3 779.972  13
  -2   4  16 37519.1 750.215  26
  -2  -4  15 1775.44 177.332  24
  -2  -4  15 1916.28 225.916  45
  -2   4  15 1755.35 197.181  18
  -2   4  15 1766.67 208.286  34
  -2   4  15 1706.83 187.774  13
  -2   4  15 1550.00 182.941  25
  -2   4  15 1599.92 170.048  26
  -2  -4  14 43260.1 811.211  24
  -2  -4  14 45739.5 986.394  45
  -2   4  14 45798.1 968.306   7
  -2  -4  14 43565.0 1902.15   4
  -2   4  14 45431.2 845.044  13
  -2   4  14 44230.8 930.461  34
  -2   4  14 45386.8 801.578  26
  -2   4  14 44180.0 885.834  18
  -2   4  14 42986.0 876.321  25
  -2   4  14 43089.7 1735.00   4
  -2   4  13 736.311 126.940  18
   2   4 -13 915.695 322.678  48
  -2   4  13 751.246 233.455   4
  -2   4  13 832.031 147.439  25
  -2  -4  13 1286.01 331.067   4
  -2   4  13 895.212 145.504  16
  -2  -4  13 885.622 156.168  45
  -2   4  13 1015.85 146.726  34
  -2   4  13 1013.68 178.359   7
   2   4 -12 49271.7 1801.55  48
  -2   4  12 48799.9 923.710   7
  -2   4  12 49629.4 911.096  17
  -2   4  12 50577.3 930.521  34
  -2  -4  12 46843.7 1906.26   4
   2   4 -11 2679.50 421.112  48
  -2  -4  11 2018.66 398.301   4
  -2   4  11 1907.96 343.896   4
  -2   4  10 5589.41 569.306   4
  -2  -4  10 5353.92 619.176   4
  -2  -4  10 5539.97 515.905   2
   2   4 -10 5734.97 592.026  48
   2   4  -9 290.837 183.309  48
  -2   4   9 69.2836 131.514   4
  -2  -4   9 226.632 130.095   2
  -2  -4   9 359.082 207.145   4
   2   4  -9 167.442 101.282  46
  -2   4   8-14.7685 93.6955   4
   2   4  -8-37.8894 144.400  48
  -2  -4   8-66.8529 139.028   2
   2   4  -8 175.886 111.889  46
  -2   4   7 13731.8 638.014  46
  -2  -4   7 14777.9 780.083   2
  -2   4   7 13999.2 766.588   4
   2   4  -7 13832.2 636.963  46
   2   4  -7 14458.3 793.106  48
  -2   4   6 138.665 99.2842  46
  -2   4   6 122.123 119.812   4
   2  -4  -6 82.1795 70.6402   1
   2   4  -6 196.778 137.840  48
  -2  -4   6 110.094 134.332   2
   2   4  -6 78.0274 89.0388  46
   2  -4  -6 262.425 93.6568   2
  -2   4   5 210200. 2199.40  46
  -2  -4   5 205663. 2734.46   2
   2   4  -5 203106. 2212.91  46
   2  -4  -5 208025. 2082.89   2
  -2   4   5 204361. 2633.89   4
   2   4  -5 202876. 2661.76  48
   2  -4  -5 200363. 1845.90   1
   2   4  -4 1320.20 239.625  48
   2   4  -4 939.770 161.505  46
  -2   4   4 1257.33 176.744  46
  -2   4   4 1218.93 210.960   4
  -2  -4   4 1070.65 222.325   2
  -2   4   4 1436.46 238.194   5
  -2   4   3 82592.7 1523.00   5
  -2  -4   3 82762.1 1642.87   2
   2   4  -3 81878.7 1558.58  48
  -2   4   3 80045.2 1513.95   4
   2   4  -3 83476.5 1316.58  46
  -2   4   3 83611.7 1307.15  46
  -2   4   2 8503.14 425.577  46
  -2  -4   2 8790.63 529.558   2
  -2   4   2 8524.72 480.635   4
   2   4  -2 9048.97 507.488  48
  -2   4   2 8378.33 476.396   5
   2   4  -2 8228.13 415.146  46
  -2  -4   1 17332.6 707.821   2
  -2   4   1 17456.4 621.089  46
   2  -4  -1 16907.6 581.366  47
   2   4  -1 17185.7 675.389  48
   2   4  -1 16392.5 583.958  46
  -2   4   1 16992.0 656.479   5
  -2   4   1 17090.6 655.996   4
   2  -4  -1 17009.2 453.903  48
  -2  -4   0 17535.2 691.276   2
   2  -4   0 17496.2 698.323   2
   2   4   0 17258.2 349.200  47
   2   4   0 18780.8 702.488  48
   2  -4   0 18167.9 610.954  47
  -2   4   0 18889.3 669.411  46
   2  -4   0 16280.4 324.538  48
   2   4   0 18517.0 632.772  46
  -2  -4  -1 2843.84 287.142   2
   2  -4   1 3202.83 271.316  47
   2   4   1 3065.93 273.412  46
  -2   4  -1 3445.20 308.229  46
   2   4   1 2935.76 137.668  47
   2  -4   1 2731.50 292.119   2
   2   4   1 2881.50 286.281  48
  -2   4  -2 658.211 179.593  46
   2  -4   2 595.657 143.532  47
   2   4   2 713.285 81.1628  47
   2   4   2 838.988 159.529  46
   2   4   2 819.099 183.539  48
  -2  -4  -2 767.320 153.447   2
   2  -4   2 548.954 164.848   2
  -2  -4  -3 2442.00 240.253   2
   2  -4   3 2679.41 284.982  47
  -2  -4  -3 2640.05 264.058   3
   2   4   3 2541.56 170.587  47
  -2   4  -3 2627.61 303.403  46
  -2  -4  -3 2455.36 306.257   1
   2   4   3 2678.02 293.764  46
   2  -4   3 2436.53 300.920   2
   2   4   3 2943.83 311.449  48
  -2   4  -3 2647.07 305.025   1
  -2  -4  -4 3022.68 350.341   1
   2  -4   4 3096.07 309.184  47
  -2  -4  -4 3219.89 259.655   2
   2   4   4 2027.50 282.872  46
  -2   4  -4 3455.30 379.275  46
  -2  -4  -4 3344.30 279.611   3
   2  -4   4 3250.69 354.868   2
  -2   4  -4 3147.53 353.345   1
   2   4   4 3517.95 358.812  48
   2   4   4 2939.01 214.750  47
  -2   4  -5 440.201 187.267   1
   2   4   5 351.828 165.856  46
   2   4   5 624.687 129.536  47
  -2  -4  -5 607.579 133.192   3
   2   4   5 412.746 177.233  48
   2  -4   5 526.410 170.852  47
  -2  -4  -5 421.700 200.284   1
   2  -4   5 475.100 188.071   2
  -2   4  -6 11241.2 719.780   1
  -2  -4  -6 11268.9 720.593   1
   2  -4   6 11209.4 663.389  47
   2   4   6 10528.5 672.874  46
   2   4   6 11125.9 471.661   4
  -2  -4  -6 11042.4 457.718   3
   2   4   6 11193.1 509.407  47
   2  -4   6 11006.2 640.448   2
  -2   4  -7 8600.44 669.392   1
   2  -4   7 9372.99 603.194   2
   2  -4   7 9206.99 645.284  47
   2   4   7 9281.23 507.581  47
  -2  -4  -7 8533.29 653.936   1
   2   4   7 9614.18 457.530   4
  -2   4  -8 28912.8 1280.33   1
  -2  -4  -8 29873.6 1278.65   1
   2  -4   8 28842.5 1193.54  47
   2  -4   8 27435.4 1046.72   2
  -2   4  -9 16564.4 1016.79   1
   2  -4   9 15433.8 933.349  47
  -2  -4  -9 14983.2 961.183   1
   2  -4   9 14535.7 774.124   2
  -2   4 -10 401.013 222.907   1
   2  -4  10-27.7250 101.552   4
   2  -4  10-24.3718 132.446  47
  -2  -4 -10 140.461 189.150   1
  -2  -4 -11 22492.3 1271.50   1
   2  -4  11 21823.1 1092.50   4
  -2   4 -11 22731.5 1290.53   1
   2  -4  11 22455.3 1236.15  47
   2  -4  12 2121.32 200.714  24
   2  -4  12 2172.70 442.211  47
  -2  -4 -12 1892.27 378.077   1
   2  -4  12 1821.83 191.031  41
  -2   4 -12 1567.18 381.092   1
   2  -4  12 2206.92 215.955  45
   2   4  12 2106.39 200.382  26
   2  -4  13 10031.6 421.971  24
  -2  -4 -13 9169.58 853.160   1
   2  -4  13 10675.4 498.476  45
  -2   4 -13 10726.1 950.650   1
   2  -4  13 9648.64 423.349  41
   2   4  13 10304.3 433.226  26
   2  -4  13 10706.7 415.846  13
   2  -4  14 29946.5 858.625  45
   2  -4  14 27648.3 715.625  41
   2  -4  14 29059.4 728.926  24
  -2  -4 -14 30708.6 1554.60   1
   2  -4  14 28396.1 694.728  13
   2   4  14 28636.6 738.526  26
   2  -4  15 5954.35 346.003  41
   2  -4  15 5647.12 386.262  45
   2  -4  15 5830.67 326.283  13
   2   4  15 5977.96 350.810  26
   2  -4  16 2282.93 204.900  13
   2  -4  16 2158.18 204.574  41
   2   4  16 2282.97 226.428  26
   2  -4  16 2070.05 245.622  45
   2  -4  17 3938.60 259.535  41
   2   4  17 4140.43 266.049  33
   2   4  17 4242.46 295.376  26
   2  -4  17 4804.40 285.448  13
   2  -4  17 4200.40 329.614  45
   2   4  18 2873.30 207.744  33
   2  -4  18 2451.71 243.922  45
   2   4  18 2617.26 221.218  10
   2  -4  18 2831.07 201.749  41
   2   4  18 2728.24 228.733  26
   2  -4  18 2605.08 207.677  13
   2  -4  19 200.606 102.780  45
   2   4  19 156.628 76.4191  26
   2   4  19 226.586 96.2906  10
   2  -4  19 188.530 74.0634  26
   2  -4  20 579.062 110.082  45
   2   4  20 635.853 102.963  10
   2  -4  20 623.717 94.7369  26
   2   4  21-48.9987 53.3474  10
   2  -4  21-52.7567 58.6083  45
   2  -4  21-10.6138 39.1874  26
  -2   5  21 5033.64 195.915  35
  -2  -5  21 4670.37 192.274  13
  -2  -5  21 5011.54 200.518  26
  -2   5  21 4850.05 178.261  19
  -2  -5  20 358.914 87.1399  13
  -2  -5  20 263.765 62.6686  18
  -2   5  20 317.533 76.4205  19
  -2  -5  19 1083.86 138.246  13
  -2   5  19 1041.88 129.999  19
  -2  -5  19 956.772 110.930  18
  -2  -5  19 1216.75 148.813  45
  -2  -5  18 2110.83 178.241  18
  -2   5  18 2013.72 189.676  19
  -2  -5  18 2106.96 214.762  45
  -2  -5  18 1814.24 196.981  13
  -2   5  18 1930.14 175.446  25
  -2  -5  17 11816.5 430.618  18
  -2   5  17 11301.7 429.637  25
  -2   5  17 12036.4 478.245  34
  -2  -5  17 11584.8 484.926  13
  -2  -5  17 11702.3 502.350  45
  -2   5  17 11579.7 459.271  19
  -2   5  17 11668.9 454.290  18
  -2  -5  16 597.904 113.799  24
  -2   5  16 431.002 133.165  34
  -2  -5  16 455.326 132.553  13
  -2   5  16 438.264 127.713  25
  -2   5  16 492.682 120.309  18
  -2   5  16 373.959 113.943  19
  -2  -5  16 349.605 112.272  45
  -2  -5  15 5181.80 351.307  45
  -2   5  15 4757.18 320.512  34
  -2   5  15 4504.57 299.848  19
  -2  -5  15 5113.24 296.585  24
  -2   5  15 4608.41 297.020  18
  -2   5  15 4608.22 307.809  25
  -2   5  14 2554.44 227.075  19
  -2   5  14 2915.28 235.021  18
  -2   5  14 2672.98 244.198  34
  -2   5  14 2287.04 212.136  25
  -2   5  14 2746.90 264.492   7
  -2  -5  14 2331.30 242.644  45
  -2   5  13 982.299 286.170   4
  -2  -5  13 1336.13 191.316  45
  -2  -5  13 1504.15 387.572   4
  -2   5  13 1176.67 164.044  25
  -2   5  13 1495.50 196.174   7
  -2   5  13 1035.95 143.117  18
  -2   5  13 1134.83 165.884  34
  -2   5  12 530.974 94.8422  25
  -2   5  12 670.236 219.425   4
  -2  -5  12 868.147 284.576   4
  -2   5  12 682.206 145.591   7
  -2   5  12 702.399 132.909  34
  -2   5  12 777.346 129.153  18
  -2  -5  12 746.388 145.394  45
  -2   5  11 33787.9 1469.48   4
  -2  -5  11 33287.5 1626.83   4
  -2  -5  10 63.1801 188.369   4
   2   5 -10 333.239 156.582  48
  -2  -5  10 266.433 158.993   2
  -2   5  10 72.1355 117.893   4
  -2  -5   9 3583.21 433.469   2
   2   5  -9 2866.81 345.231  46
   2   5  -9 3824.82 453.581  48
  -2   5   9 3063.83 427.359   4
  -2   5   8 12552.7 691.663  46
  -2  -5   8 12169.1 787.663   2
   2   5  -8 13563.6 803.306  48
   2   5  -8 13362.5 708.161  46
  -2   5   8 12167.9 793.384   4
   2   5  -7 32196.1 1051.32  46
   2   5  -7 29518.0 1134.94  48
  -2   5   7 30519.3 1191.61   4
  -2  -5   7 29841.1 1202.08   2
  -2   5   7 30012.9 1021.57  46
  -2   5   6 17699.7 750.840  46
  -2  -5   6 15866.1 865.157   2
   2   5  -6 16627.3 728.845  46
   2   5  -6 17679.2 841.633  48
   2  -5  -6 17363.4 623.632   2
  -2   5   6 16674.2 850.288   4
   2  -5  -6 17053.3 631.300   1
  -2   5   5 165.993 141.338   4
   2   5  -5 71.0865 142.362  48
  -2   5   5-16.1554 82.7851  46
   2  -5  -5 130.316 121.271   2
   2  -5  -5 2.62684 87.2166   1
  -2  -5   5-148.744 132.971   2
  -2   5   5 136.444 112.117   5
   2   5  -5 85.3223 116.103  46
   2   5  -4 33240.0 962.277  46
   2   5  -4 33276.0 1056.43  48
  -2   5   4 31214.9 1046.59   5
  -2  -5   4 31842.4 1147.09   2
   2  -5  -4 34077.5 964.026   2
  -2   5   4 32917.1 955.678  46
  -2   5   4 32230.3 1084.74   4
  -2   5   3 233.740 126.415   5
  -2   5   3 212.896 114.053  46
   2  -5  -3 242.242 118.862   2
  -2  -5   3 444.352 196.752   2
   2   5  -3 112.402 87.2736  46
  -2   5   3 337.086 165.234   4
   2  -5  -2 2853.09 308.821   2
   2   5  -2 2432.18 272.496  46
   2  -5  -2 2702.80 247.285  47
  -2  -5   2 2632.58 346.105   2
  -2   5   2 2586.93 274.979  46
  -2   5   2 2575.73 299.470   5
  -2   5   2 2819.72 319.326   4
   2   5  -2 2938.14 312.897  48
   2   5  -1 161913. 2148.61  48
  -2   5   1 167290. 2169.72  46
   2  -5  -1 163579. 1844.52  47
  -2  -5   1 156992. 2336.73   2
   2   5  -1 163569. 2062.17  46
   2  -5  -1 163439. 1353.89  48
  -2   5   1 161241. 2196.83   5
   2  -5  -1 162686. 2267.35   2
   2   5   0 76.0486 81.8112  46
   2   5   0 63.4480 143.499  48
  -2  -5   0-50.3826 110.057   2
   2  -5   0 75.8357 88.0536  47
   2  -5   0-35.4507 130.209   2
  -2   5   0 31.4793 102.637  46
   2   5   0 50.9926 42.0876   5
  -2  -5  -1 59060.4 1354.65   2
   2   5   1 61233.0 1351.06  48
  -2   5  -1 62796.6 1410.86  46
   2   5   1 62340.4 1337.35  46
   2  -5   1 64101.3 1212.03  47
  -2  -5  -2 5434.74 411.075   2
   2  -5   2 5118.36 371.644  47
   2   5   2 5664.31 436.309  48
  -2   5  -2 5172.15 435.257  46
   2   5   2 4323.82 385.861  46
   2  -5   2 5938.76 480.449   2
   2   5   3 8401.82 547.531  48
   2   5   3 7825.06 528.102  46
  -2  -5  -3 7844.96 468.181   2
   2  -5   3 8160.92 486.298  47
  -2  -5  -3 7639.73 559.247   1
   2  -5   3 7549.01 548.670   2
  -2   5  -3 8680.82 584.983  46
  -2  -5  -4 45356.9 1100.74   3
  -2  -5  -4 45085.5 1041.37   2
   2   5   4 43995.3 1284.56  48
  -2  -5  -4 47167.6 1421.94   1
  -2   5  -4 44029.0 1354.52  46
   2  -5   4 45102.8 1347.99   2
   2  -5   4 44279.7 1197.47  47
   2   5   4 47367.1 1331.77  46
  -2   5  -5 438.988 191.045  46
  -2  -5  -5 422.003 188.146   1
   2  -5   5 559.749 194.135   2
   2  -5   5 308.228 151.184  47
  -2  -5  -5 619.348 142.632   3
   2   5   5 283.088 149.883  48
   2   5   5 268.158 127.854  46
  -2  -5  -6 246.017 162.464   1
   2  -5   6 158.966 129.497   2
  -2   5  -6 169.833 148.476  46
   2  -5   6 259.921 149.246  47
   2   5   6 58.0478 131.742  46
  -2  -5  -7 77395.2 2053.88   1
  -2   5  -7 83242.4 2152.97  46
   2  -5   7 79480.0 1903.41  47
   2  -5   7 76673.3 1869.24   2
   2  -5   8 17669.3 957.075  47
  -2   5  -8 18107.1 1063.88  46
  -2  -5  -8 16580.9 1006.68   1
   2  -5   8 16920.6 901.172   2
  -2  -5  -9 2785.62 415.526   1
   2  -5   9 2129.55 337.584   2
   2  -5   9 2751.28 399.075  47
  -2   5  -9 2706.10 460.399  46
   2  -5  10 1167.27 271.244   2
  -2   5 -10 990.426 304.789  46
  -2  -5 -10 1431.58 358.861   1
   2  -5  10 1047.36 292.529  47
   2  -5  11 74221.7 2241.48  47
   2  -5  11 71681.0 1097.87  41
  -2  -5 -11 72780.4 2336.44   1
   2  -5  11 74341.8 1091.16  24
   2  -5  11 75065.4 1197.50  45
  -2   5 -11 71084.0 2351.33  46
   2   5  11 72879.1 1077.88  26
   2  -5  12 4350.52 579.164  47
   2  -5  12 4607.05 296.615  24
  -2   5 -12 3890.89 600.525  46
  -2  -5 -12 5137.81 624.640   1
   2  -5  12 4529.59 300.134  41
   2   5  12 4395.67 285.834  26
   2  -5  12 4599.84 320.303  45
   2  -5  13 367.708 108.177  24
  -2  -5 -13 1113.66 315.049   1
   2  -5  13 480.708 132.838  41
   2  -5  13 282.923 125.384  45
  -2   5 -13 1062.88 333.458  46
   2   5  13 436.451 124.325  26
   2  -5  14 9412.10 434.627  24
   2  -5  14 9773.41 441.577  41
   2  -5  14 10174.4 504.593  45
   2  -5  14 9595.86 394.365  13
   2   5  14 10171.0 448.848  26
   2  -5  15 28374.0 734.386  24
   2  -5  15 27713.2 729.391  41
   2   5  15 29198.1 712.524  33
   2  -5  15 28850.0 850.182  45
   2  -5  15 28601.4 686.277  13
   2   5  15 27842.4 741.770  26
   2  -5  16 4596.05 350.771  45
   2   5  16 5127.20 318.551  10
   2   5  16 5350.21 302.330  33
   2  -5  16 4901.58 306.722  41
   2   5  16 4892.28 318.212  26
   2  -5  16 5487.64 300.192  13
   2   5  17 2941.47 213.059  33
   2  -5  17 2522.17 207.110  41
   2  -5  17 2972.69 213.797  13
   2   5  17 2577.99 222.641  10
   2  -5  17 2914.78 277.696  45
   2   5  17 2380.57 219.299  26
   2  -5  18 642.901 106.002  41
   2   5  18 399.643 117.761  10
   2  -5  18 185.915 105.190  45
   2   5  18 490.031 118.176  26
   2   5  19 1272.41 143.585  10
   2  -5  19 1162.54 159.438  45
   2  -5  19 1145.40 123.804  26
   2   5  20 2230.56 152.390  10
   2  -5  20 1939.41 131.184  26
   2  -5  20 1733.66 164.268  45
   2   5  20 1814.46 113.034  35
   2   5  21 648.503 73.1774  10
   2  -5  21 584.758 79.0883  45
  -2   6  21 631.626 70.2565  35
  -2  -6  21 409.686 59.9025  26
  -2   6  20 3519.46 177.448  19
  -2  -6  20 3424.59 180.813  13
  -2   6  20 3506.62 184.529  35
  -2  -6  19 234.727 78.2571  13
  -2   6  19 427.153 92.5697  19
  -2  -6  19 314.186 99.2746  45
  -2  -6  18 16.0623 80.5476  13
  -2   6  18 169.351 78.7678  19
  -2  -6  18 54.9342 77.3534  45
  -2   6  18 52.3139 75.6219  31
  -2  -6  18 20.3169 55.8630  18
  -2   6  17 216.871 94.0264  19
  -2   6  17 309.659 103.448  25
  -2  -6  17 289.926 127.139  45
  -2  -6  17 278.142 83.3821  18
  -2   6  17 172.752 85.6112  31
  -2  -6  17 286.081 106.799  13
  -2  -6  17 184.394 81.1884  24
  -2   6  16 23944.2 683.399  34
  -2   6  16 23353.7 659.738  19
  -2  -6  16 23319.2 726.477  45
  -2  -6  16 22777.0 675.995  13
  -2  -6  16 22755.0 599.770  24
  -2   6  16 23246.3 646.916  25
  -2  -6  15 7137.17 358.810  24
  -2   6  15 7636.03 364.429  18
  -2  -6  15 7090.59 411.888  45
  -2   6  15 7468.36 399.415  34
  -2   6  15 7025.84 371.708  19
  -2   6  15 7759.79 392.621  25
  -2   6  14 29963.4 708.574  18
  -2   6  14 29742.7 662.653  21
  -2   6  14 30155.5 803.117   7
  -2   6  14 30210.3 766.439  19
  -2   6  14 30172.8 773.385  25
  -2  -6  14 30230.1 693.068  41
  -2   6  14 29947.4 787.063  34
  -2  -6  14 30758.0 846.305  45
  -2   6  13 1241.50 179.127  25
  -2  -6  13 1198.19 188.618  45
  -2   6  13 1214.16 155.396  18
  -2   6  13 1256.06 160.457  19
  -2   6  13 1109.05 174.301  34
  -2   6  13 1086.56 141.662  21
  -2   6  13 1603.80 212.290   7
  -2   6  12 6391.56 311.670  18
  -2   6  12 6463.17 344.777  19
  -2   6  12 6333.07 363.671   7
  -2   6  12 6643.83 362.614  34
  -2  -6  12 6484.68 375.501  45
  -2   6  12 6193.39 312.455  21
  -2  -6  12 6601.26 331.983  40
  -2  -6  12 6055.68 749.301   4
  -2   6  12 5822.26 666.236   4
  -2   6  12 5935.11 336.868  25
  -2  -6  11 2455.43 217.981  23
  -2  -6  11 2301.52 496.742   4
  -2   6  11 2648.17 210.738  17
  -2   6  11 2429.31 219.190  34
  -2  -6  11 2555.12 404.623   2
  -2   6  11 2200.53 212.029   7
  -2   6  11 2380.16 197.752  21
  -2  -6  11 2355.58 200.467  40
  -2   6  11 3072.57 480.481   4
  -2   6  11 2502.52 215.277  19
  -2   6  11 2467.84 223.034  25
  -2  -6  10 1784.10 425.949   4
  -2   6  10 1895.92 379.379   4
  -2  -6  10 2365.94 392.634   2
  -2  -6   9 44816.1 1639.08   2
   2   6  -9 42647.4 1373.91  46
  -2   6   9 42290.2 1608.62   4
  -2   6   8 477.839 164.424  46
   2   6  -8 402.703 194.423  48
  -2   6   8 431.003 191.552   4
  -2  -6   8 477.665 228.601   2
   2   6  -8 485.554 172.758  46
  -2  -6   7 23671.6 1158.75   2
   2   6  -7 21453.2 962.671  48
   2   6  -7 23940.1 980.709  46
  -2   6   7 24662.6 1005.81  46
  -2   6   7 23119.6 1107.69   4
  -2   6   7 22027.8 1064.86   5
  -2  -6   6 22554.5 1106.94   2
   2   6  -6 23782.0 950.013  46
   2   6  -6 21687.7 933.602  48
  -2   6   6 20274.6 991.591   5
  -2   6   6 22077.0 1038.34   4
  -2   6   6 21370.6 906.426  46
  -2   6   5 21285.1 970.648   5
  -2  -6   5 22850.1 1087.96   2
   2  -6  -5 24669.3 857.512   2
  -2   6   5 22284.7 903.001  46
   2  -6  -5 23772.3 831.046   1
   2   6  -5 21881.3 890.553  48
   2   6  -5 24404.6 944.667  46
  -2   6   5 22843.7 1025.44   4
   2   6  -4 34987.7 1104.44  46
   2   6  -4 34406.7 1077.48  48
  -2   6   4 32354.4 1059.50  46
  -2   6   4 31472.0 1166.15   4
  -2   6   4 33127.6 1169.77   5
  -2  -6   4 34028.3 1293.34   2
   2  -6  -4 33743.3 1045.89   2
  -2  -6   3 51402.1 1545.50   2
   2   6  -3 51800.8 1315.17  46
   2  -6  -3 52051.1 1091.33  47
   2  -6  -3 49729.8 1310.64   2
  -2   6   3 53100.5 1341.46  46
  -2   6   3 53808.1 1442.43   5
  -2   6   3 52310.3 1467.34   4
   2   6  -3 51596.4 1283.07  48
   2   6  -2 13555.9 659.279  48
   2  -6  -2 12121.7 514.084  47
   2   6  -2 11700.2 627.373  46
  -2   6   2 12620.7 682.511   5
   2  -6  -2 12632.5 686.368   2
  -2  -6   2 12181.4 745.728   2
  -2   6   2 12978.7 668.258  46
   2   6  -1 5201.37 430.939  46
  -2  -6   1 5008.26 465.247   2
   2  -6  -1 4905.43 331.833  47
  -2   6   1 4592.24 413.127  46
   2   6  -1 4911.20 404.170  48
   2  -6  -1 4814.24 433.986   2
   2  -6   0 34021.3 1169.98   2
  -2   6   0 34559.6 1123.48  46
   2  -6   0 31778.0 846.404  47
   2   6   0 32136.1 1041.18  46
   2   6   0 33763.9 1035.62  48
  -2  -6   0 31680.8 1120.93   2
  -2  -6  -1 28453.5 1040.51   2
  -2   6  -1 28442.5 1044.05  46
   2   6   1 28390.7 1005.37  46
   2  -6   1 28415.2 826.307  47
   2  -6   1 29392.1 1107.14   2
   2   6   1 30159.2 1000.30  48
   2  -6   2 32654.0 930.041  47
   2   6   2 32271.4 1103.79  46
   2   6   2 33332.2 1092.47  48
  -2  -6  -2 31388.0 1054.50   2
  -2   6  -2 31312.8 1131.89  46
   2  -6   2 32099.2 1185.22   2
  -2  -6  -3 35995.1 1081.83   2
   2   6   3 32531.5 1122.84  48
   2  -6   3 34066.9 995.456  47
   2   6   3 34973.8 1190.92  46
  -2   6  -3 33278.0 1203.12  46
   2  -6   3 34440.3 1251.50   2
  -2  -6  -4 86.3552 84.5499   2
  -2  -6  -4 220.324 150.216   1
   2   6   4 232.399 128.134  48
   2  -6   4 67.2630 129.214   2
  -2   6  -4 94.6205 184.437  46
  -2  -6  -4 81.5051 84.7557   3
   2  -6   4 36.6981 105.038  47
   2   6   4 52.9925 124.774  46
  -2  -6  -5 1797.39 364.960   1
   2   6   5 2343.98 360.376  46
   2  -6   5 2162.10 300.749  47
   2  -6   5 2272.82 354.824   2
  -2   6  -5 2213.48 355.097  46
  -2  -6  -6 24218.3 1186.03   1
   2  -6   6 22476.3 976.244  47
  -2   6  -6 23334.7 1151.47  46
   2   6   6 22844.1 1106.43  46
   2  -6   6 23325.7 1105.70   2
  -2  -6  -7 2947.96 454.276   1
   2  -6   7 3679.07 433.793  47
   2   6   7 2954.36 431.294  46
  -2   6  -7 3339.38 477.641  46
   2  -6   7 3983.48 484.254   2
   2  -6   8 5830.45 574.679   2
   2  -6   8 5774.92 563.141  47
  -2  -6  -8 5733.49 616.801   1
  -2   6  -8 5822.20 647.489  46
   2  -6   9 35488.7 1426.34   2
  -2  -6  -9 34311.1 1553.90   1
  -2   6  -9 34960.4 1586.51  46
   2  -6   9 33533.6 1389.43  47
   2  -6  10 3335.47 466.387  47
  -2  -6 -10 2873.45 493.544   1
  -2   6 -10 2871.65 510.173  46
   2  -6  10 3411.56 249.413  41
   2  -6  10 3062.61 451.108   2
   2  -6  10 3296.72 241.864  24
  -2   6 -11 2249.97 445.442  46
   2  -6  11 3640.67 501.840  47
   2   6  11 2720.61 224.712  26
   2  -6  11 2921.74 258.965  45
   2  -6  11 2051.15 209.882  41
   2   6  11 3147.20 229.628  33
   2  -6  11 2648.68 226.760  24
  -2  -6 -11 2940.42 485.514   1
  -2  -6 -12-191.889 157.390   1
   2  -6  12 333.381 121.047  24
  -2   6 -12 529.620 272.439  46
   2  -6  12 271.841 112.113  41
   2   6  12 296.437 99.6212  33
   2   6  12 261.228 106.341  26
   2  -6  12 283.716 116.666  45
   2  -6  13 4307.03 327.710  45
   2   6  13 4061.41 285.775  10
   2  -6  13 3790.76 287.806  41
   2   6  13 4097.51 274.604  33
   2   6  13 4504.36 307.144  26
   2  -6  13 4103.91 294.352  24
   2  -6  14 34839.9 830.078  24
   2   6  14 31680.8 778.841  10
   2  -6  14 33176.0 821.591  41
   2   6  14 35259.9 782.759  33
   2  -6  14 33911.8 908.483  45
   2   6  14 33009.1 805.408  26
   2  -6  15 124.207 95.9583  41
   2   6  15 84.1733 98.2605  26
   2   6  15 98.6762 116.062  10
   2  -6  15 238.511 149.253  45
   2   6  15 75.4956 80.4607  33
   2  -6  15 122.498 98.5274  24
   2  -6  16 323.867 112.642  41
   2   6  16 383.407 115.347  26
   2  -6  16 241.506 126.140  45
   2   6  16 363.952 118.838  10
   2   6  16 575.706 114.422  33
   2   6  17 2628.58 218.337  10
   2  -6  17 2508.56 209.805  41
   2  -6  17 2133.52 227.519  45
   2  -6  18 92.7831 71.0945  41
   2  -6  18 133.395 111.626  45
   2   6  18 76.6155 91.6826  10
   2   6  19 5212.54 208.231  35
   2  -6  19 5515.10 299.602  45
   2  -6  19 5301.22 217.307  26
   2  -6  20 1427.08 138.348  45
   2  -6  20 1241.67 88.1297  26
  -2  -7  20 4057.36 186.532  45
  -2  -7  20 4260.20 166.123  13
  -2   7  20 4584.51 187.174  35
  -2   7  20 4027.53 159.575  19
  -2  -7  19 1400.88 148.202  45
  -2   7  19 1549.31 129.188  19
  -2   7  19 1486.78 133.061  35
  -2  -7  19 1635.89 137.944  13
  -2   7  18 93.2537 73.7412  19
  -2   7  18 130.628 69.5612  31
  -2  -7  18 134.176 87.5368  45
  -2  -7  18 160.076 88.6246  13
  -2   7  18 35.6373 76.8781  35
  -2   7  17 7251.82 334.175  31
  -2  -7  17 7685.51 391.682  45
  -2  -7  17 7750.96 355.912  13
  -2   7  17 7288.81 342.698  19
  -2  -7  17 7726.97 320.334  24
  -2   7  17 6906.88 334.494  25
  -2   7  16 2300.86 208.797  19
  -2  -7  16 2241.88 220.725  13
  -2  -7  16 2065.73 223.977  45
  -2   7  16 1602.32 178.202  31
  -2  -7  16 2220.40 198.761  24
  -2   7  16 2172.16 211.392  25
  -2  -7  15 249.494 105.405  24
  -2   7  15 318.749 92.8944  21
  -2  -7  15 319.232 126.025  45
  -2   7  15 271.829 116.379  25
  -2   7  15 186.579 81.6947  19
  -2  -7  15 254.201 92.2185  41
  -2   7  14 110.389 113.079  25
  -2   7  14 154.942 81.7772  21
  -2  -7  14 307.215 157.329  45
  -2   7  14 227.478 128.374  34
  -2   7  14 133.882 97.1747  19
  -2   7  13 6075.28 319.335  21
  -2   7  13 6877.68 387.502   7
  -2  -7  13 6717.87 402.375  45
  -2   7  13 6318.85 359.286  19
  -2   7  13 6499.83 377.892  34
  -2   7  13 6598.02 376.770  25
  -2  -7  12 53911.4 1096.88  45
  -2   7  12 55718.1 1046.10   7
  -2   7  12 55616.9 960.830  21
  -2   7  12 54645.6 1040.67  25
  -2  -7  12 53554.8 2242.72   4
  -2   7  12 56018.3 1029.88  19
  -2   7  12 51500.4 1982.88   5
  -2  -7  12 56394.1 1004.82  40
  -2   7  12 55924.7 1048.99  34
  -2   7  12 55479.9 1983.59   4
  -2   7  11 4898.62 287.841  21
  -2   7  11 4953.06 314.989   7
  -2   7  11 4398.83 298.672  34
  -2   7  11 4953.91 315.580  25
  -2  -7  11 4566.21 296.990  40
  -2   7  11 4429.23 564.972   5
  -2  -7  11 3944.84 622.060   4
  -2   7  11 4756.41 301.364  19
  -2  -7  11 4420.65 560.136   2
  -2   7  11 4548.17 594.766   4
  -2   7  10 25172.0 649.711  19
  -2  -7  10 23502.3 1277.20   2
  -2   7  10 21723.8 1224.87   4
  -2   7  10 23994.1 580.639   8
  -2  -7  10 25558.6 652.128  40
  -2   7  10 25364.6 663.174  34
  -2   7  10 24750.6 648.581   7
  -2   7  10 25239.9 665.183  25
  -2   7  10 24310.1 616.441  21
  -2  -7  10 25134.0 664.724  23
  -2   7  10 22978.8 1272.52   5
  -2  -7   9 42662.9 1711.96   2
   2   7  -9 42297.3 1442.84  46
  -2   7   9 39989.4 1623.27   5
  -2   7   9 42281.9 1672.41   4
  -2  -7   8 4617.01 571.504   2
  -2   7   8 4749.82 489.957  46
   2   7  -8 4251.91 473.143  46
  -2   7   8 3568.37 475.937   5
  -2   7   8 4491.18 537.546   4
  -2   7   7 120.141 115.227  46
  -2   7   7 173.318 177.262   4
   2   7  -7 359.070 160.302  46
  -2   7   7 112.925 172.799   5
  -2  -7   7-32.9625 164.187   2
  -2   7   6 1984.18 310.828  46
  -2  -7   6 1557.65 347.981   2
   2   7  -6 1856.62 308.959  46
  -2   7   6 1338.14 295.885   5
  -2   7   6 1590.32 315.374   4
   2   7  -5 612.730 178.459  46
   2  -7  -5 699.157 178.175   1
  -2   7   5 753.305 207.542  46
  -2  -7   5 634.760 258.222   2
   2  -7  -5 440.818 151.500   2
  -2   7   5 324.183 156.799   5
  -2   7   5 682.103 205.711   4
   2   7  -5 689.066 168.559  48
   2   7  -4 8675.90 551.283  48
  -2   7   4 8728.73 612.286  46
   2   7  -4 9296.47 627.952  46
  -2   7   4 8460.75 640.366   5
  -2  -7   4 9058.05 733.219   2
   2  -7  -4 9013.01 593.806   2
  -2  -7   3 31747.6 1320.17   2
  -2   7   3 34049.9 1192.60  46
   2  -7  -3 32590.2 1163.22   2
  -2   7   3 31921.7 1184.35   5
   2   7  -3 33344.6 1060.42  48
   2   7  -3 32397.0 1152.13  46
  -2  -7   2 10977.0 767.972   2
  -2   7   2 9620.03 641.139  46
  -2   7   2 9870.20 646.214   5
   2   7  -2 10215.8 588.591  48
   2  -7  -2 11112.2 696.252   2
   2   7  -2 10582.9 660.398  46
  -2   7   1 403.205 142.553  46
   2  -7  -1 369.770 161.286   2
  -2  -7   1 478.330 197.615   2
   2   7  -1 184.209 120.044  48
   2   7  -1 214.676 150.979  46
   2   7   0 592.695 162.250  48
   2  -7   0 860.940 214.973   2
  -2   7   0 922.624 220.291  46
   2   7   0 1469.91 266.834  46
  -2  -7   0 1259.93 276.590   2
   2   7   1 127976. 2168.95  48
   2   7   1 134701. 2396.33  46
  -2  -7  -1 131902. 2426.23   2
  -2   7  -1 130791. 2438.00  46
   2  -7   1 134579. 2579.86   2
   2  -7   2 20539.2 1035.12   2
   2   7   2 19895.4 896.207  48
  -2   7  -2 18879.6 954.255  46
  -2  -7  -2 22656.1 977.502   2
   2   7   2 19954.6 949.694  46
  -2  -7  -3 92.0311 113.426   2
   2   7   3-31.2286 113.758  48
   2  -7   3-32.4172 147.604   2
   2   7   3-49.1632 124.469  46
   2  -7   3 127.077 77.5459  47
  -2   7  -3-48.3852 133.695  46
  -2   7  -4 2690.28 398.694  46
   2  -7   4 3503.10 467.863   2
   2   7   4 3199.25 426.303  46
   2  -7   4 2914.08 312.685  47
  -2  -7  -4 2587.83 312.737   2
  -2  -7  -4 3328.78 458.567   1
  -2  -7  -4 2680.89 315.993   3
  -2  -7  -5 31070.6 1390.12   1
  -2   7  -5 31835.8 1357.44  46
   2   7   5 32899.9 1350.94  46
   2  -7   5 33021.9 1113.92  47
   2  -7   5 31032.4 1350.73   2
  -2   7  -6 1628.73 377.540  46
   2  -7   6 1419.92 246.348  47
   2   7   6 1212.74 304.601  46
   2  -7   6 1391.16 318.328   2
  -2  -7  -6 1619.38 369.894   1
   2  -7   7 10022.7 687.539  47
  -2   7  -7 8566.51 770.575  46
   2  -7   7 7915.48 719.884   2
   2   7   7 9477.70 792.996  46
  -2  -7  -7 8799.79 798.573   1
   2  -7   8-14.3927 164.893   2
  -2  -7  -8-165.089 162.724   1
   2  -7   8 119.801 164.269  47
  -2   7  -8 98.6600 207.734  46
  -2   7  -9 4497.97 604.884  46
   2  -7   9 5460.16 306.878  24
   2  -7   9 5263.07 564.898  47
  -2  -7  -9 6183.50 695.360   1
   2  -7   9 5719.19 632.119   2
  -2   7 -10 131.245 167.436  46
   2  -7  10 386.013 172.000  47
   2   7  10 323.123 114.992  10
  -2  -7 -10 554.036 217.611   1
  -2   7 -10 150.895 92.4096   6
   2  -7  10 209.218 101.331  24
   2   7  10 387.295 90.8360  33
   2   7  10 185.181 93.1708  26
   2  -7  10 320.898 125.393  41
   2  -7  10 260.906 106.844  45
   2   7  11 1525.18 174.120   8
  -2   7 -11 1052.34 161.951   6
  -2   7 -11 1200.64 346.994  46
   2  -7  11 1151.57 174.435  41
   2   7  11 1521.74 182.240  10
   2   7  11 1545.54 179.265  33
   2  -7  11 1578.45 199.223  45
   2  -7  11 1362.20 180.803  24
  -2  -7 -11 1645.82 376.134   1
   2   7  11 1295.58 169.438  26
   2  -7  12 6258.31 356.374  24
   2   7  12 6218.37 341.130  10
   2   7  12 6871.62 348.526  33
   2  -7  12 6633.80 394.963  45
   2   7  12 5907.71 309.196   8
   2   7  12 5692.33 333.934  26
   2  -7  12 6262.93 367.001  41
   2  -7  13 20502.0 642.262  24
   2   7  13 19861.5 603.261  10
   2   7  13 19397.1 619.192  26
   2  -7  13 19883.9 647.583  41
   2  -7  13 20685.4 702.083  45
   2   7  13 21022.6 608.047  33
   2  -7  14 1543.53 204.740  45
   2  -7  14 1315.40 184.172  24
   2  -7  14 1288.11 186.262  41
   2   7  14 1342.16 180.110  10
   2   7  14 1367.93 167.926  33
   2  -7  15 4692.57 308.913  24
   2   7  15 4464.11 288.670  10
   2   7  15 4716.38 278.449  33
   2  -7  15 4787.38 340.769  45
   2  -7  15 4328.59 294.537  41
   2   7  16 30.2574 89.0612  10
   2  -7  16 117.064 99.2577  41
   2  -7  16 15.7329 117.408  45
   2   7  17 535.422 93.2797  35
   2  -7  17 871.548 131.809  41
   2  -7  17 730.422 152.134  45
   2   7  17 630.759 109.087  21
   2   7  17 830.070 127.924  10
   2   7  18 8806.90 285.778  35
   2  -7  18 9036.40 286.577  26
   2  -7  18 9224.23 320.214  41
   2   7  18 9380.95 335.796  10
   2  -7  18 8851.65 386.897  45
   2   7  19 2229.34 118.183  35
   2  -7  19 2219.46 179.164  45
   2  -7  19 1913.81 111.814  26
   2  -7  20 87.8072 49.5136  45
   2   7  20 209.557 59.3360  10
   2   7  20 94.9153 40.2994  31
  -2  -8  19 694.070 77.1034  13
  -2   8  19 798.255 87.4419  19
  -2  -8  19 833.433 104.969  45
  -2   8  19 908.521 101.213  35
  -2   8  18 52.4322 62.5183  35
  -2  -8  18 80.0289 80.2215  45
  -2   8  18 27.6015 56.0002  31
  -2   8  18 61.7810 67.2944  19
  -2  -8  18-8.86230 53.7673  13
  -2  -8  17 16.3216 69.2595  24
  -2   8  17-91.6273 93.4113  19
  -2  -8  17 147.950 100.749  45
  -2   8  17-8.19803 76.3587  31
  -2   8  17 16.9469 92.0445  35
  -2  -8  17-10.8234 68.5615  13
  -2  -8  16 7796.95 345.297  24
  -2   8  16 8047.59 365.283  31
  -2   8  16 7883.72 356.866  19
  -2  -8  16 7393.96 342.821  13
  -2   8  16 8182.00 372.127  35
  -2  -8  16 8292.82 416.001  45
  -2   8  16 7873.42 369.792  25
  -2   8  15 148.038 101.823  25
  -2  -8  15 63.5399 90.9425  24
  -2  -8  15-49.6775 100.589  45
  -2   8  15 52.9870 78.4226  21
  -2  -8  15-72.3036 90.7433  41
  -2   8  15-29.6982 98.8485  31
  -2   8  15-55.3390 107.172  35
  -2   8  15 51.6777 95.7525  19
  -2  -8  15-160.141 114.525  13
  -2   8  14 21880.5 594.003  21
  -2   8  14 23383.5 667.530  19
  -2  -8  14 22677.3 726.955  45
  -2   8  14 22259.2 670.067  25
  -2   8  13 22252.6 672.144  31
  -2   8  13 23446.8 637.404  21
  -2  -8  13 25072.0 770.631  45
  -2   8  13 24095.5 686.489  19
  -2   8  13 23818.1 699.204  25
  -2   8  12 1585.59 189.866  19
  -2   8  12 1860.63 218.541  25
  -2   8  12 1948.20 203.363  21
  -2   8  12 1796.64 173.793   8
  -2  -8  12 1662.42 194.085  40
  -2   8  12 1777.41 216.748   7
  -2  -8  12 1581.70 202.792  45
  -2   8  11 1026.45 165.908  19
  -2  -8  11 904.262 153.166  40
  -2   8  11 1062.29 177.531   7
  -2   8  11 852.270 123.969   8
  -2  -8  11 854.399 158.556  45
  -2   8  11 1037.65 159.566  21
  -2   8  11 855.440 163.179  25
  -2   8  10 3938.23 261.125   8
  -2   8  10 4326.38 293.570  19
  -2  -8  10 4315.93 302.022  23
  -2   8  10 4466.24 305.320  25
  -2   8  10 3542.56 517.413   4
  -2  -8  10 4172.69 286.642  40
  -2   8  10 4219.16 283.533   7
  -2  -8  10 4247.12 597.749   2
  -2   8  10 3994.55 548.708   5
  -2   8  10 4283.92 285.469  21
  -2   8   9 1190.97 168.459  25
  -2  -8   9 892.744 164.622  23
  -2   8   9 955.929 138.752   8
  -2   8   9 1323.54 171.588  19
  -2   8   9 1248.60 158.029  35
  -2  -8   9 1573.31 416.374   2
  -2   8   9 1355.27 170.251  21
  -2   8   9 934.108 133.527   7
  -2  -8   9 1188.91 175.595  40
  -2   8   9 753.549 255.200   5
  -2   8   9 1047.68 313.826   4
  -2   8   8 3771.49 478.647  46
   2   8  -8 5259.40 549.644  46
  -2   8   8 5169.64 291.748  21
  -2   8   8 5117.41 295.363  19
  -2   8   8 4783.26 279.997  35
  -2  -8   8 5316.73 308.459  23
  -2   8   8 5045.32 280.209   8
  -2   8   8 5033.22 588.425   5
  -2  -8   8 5092.36 305.258  40
  -2  -8   8 4530.39 590.879   2
  -2   8   8 4993.66 609.984   4
  -2   8   8 4819.50 286.634  25
  -2  -8   7 62616.9 2160.80   2
  -2   8   7 58386.0 1923.17   5
   2   8  -7 63362.1 1820.98  46
   2   8  -6 22074.8 1064.39  46
  -2   8   6 21917.1 1078.81  46
  -2   8   6 19984.1 1087.13   5
  -2  -8   6 20112.7 1208.37   2
  -2   8   5 13471.5 865.077   5
   2   8  -5 14897.5 865.527  46
  -2   8   5 14619.0 877.577  46
  -2  -8   5 15128.9 1024.65   2
  -2  -8   4 6528.56 675.551   2
  -2   8   4 7949.92 637.656  46
   2   8  -4 8392.59 639.871  46
  -2   8   4 6585.82 598.659   5
   2  -8  -4 7632.32 582.810   2
  -2  -8   3 8649.65 754.966   2
  -2   8   3 10102.2 716.340  46
  -2   8   3 9956.45 707.521   5
   2   8  -3 9554.32 680.734  46
   2  -8  -3 8337.83 640.361   2
  -2   8   2 2721.73 379.568  46
   2   8  -2 2503.80 368.856  46
   2   8  -2 2226.65 283.915  48
  -2  -8   2 2660.81 433.522   2
   2  -8  -2 3005.41 407.930   2
   2   8  -1 1258.46 235.284  48
   2   8  -1 1021.61 249.725  46
   2  -8  -1 1654.52 327.652   2
  -2  -8   1 1053.07 281.644   2
  -2   8   1 1523.00 280.849  46
   2   8   0 8603.58 571.265  48
  -2  -8   0 8755.22 708.536   2
   2   8   0 8918.40 667.954  46
  -2   8   0 8831.53 687.802  46
   2  -8   0 8954.33 712.631   2
   2   8   1 141.198 118.333  48
  -2  -8  -1-59.5946 111.465   2
   2   8   1 195.250 150.224  46
  -2   8  -1 55.2793 144.381  46
   2  -8   1-162.191 180.225   2
  -2  -8  -2 111674. 2345.18   2
   2  -8   2 110637. 2574.88   2
   2   8   2 107097. 2147.60  48
   2   8   2 108628. 2395.04  46
  -2   8  -2 109142. 2458.89  46
  -2   8  -3 6486.59 634.565  46
   2   8   3 7085.31 635.985  46
  -2  -8  -3 6963.51 565.048   2
   2  -8   3 6069.16 633.032   2
   2   8   4 258.749 175.168  46
   2  -8   4 30.3218 181.858   2
  -2  -8  -4 94.2875 164.663   1
  -2   8  -4 625.675 243.835  46
  -2   8  -5 1304.85 325.941  46
   2   8   5 2031.78 365.632  46
   2  -8   5 1598.92 359.005   2
  -2  -8  -5 1589.56 359.169   1
  -2  -8  -6 211.045 214.228   1
  -2   8  -6 89.2290 167.568  46
   2   8   6-70.9447 165.080  46
   2  -8   6 78.7863 176.794   2
   2   8   7 3197.54 479.919  46
  -2  -8  -7 4207.10 590.982   1
  -2   8  -7 4025.24 553.757  46
   2  -8   7 4080.61 552.589   2
   2  -8   8 4799.30 602.815   2
  -2  -8  -8 3875.15 575.247   1
   2   8   8 4286.66 252.738  10
   2  -8   8 4076.83 258.742  24
  -2   8  -8 4020.82 285.572   6
  -2   8  -8 3033.24 510.396  46
   2   8   8 4285.66 266.383  33
   2   8   9 4182.86 250.397  35
   2  -8   9 4610.67 292.707  24
   2   8   9 3962.85 267.713  33
  -2   8  -9 4191.53 582.278  46
   2  -8   9 4193.38 287.941  45
   2  -8   9 4647.82 609.563   2
  -2   8  -9 4412.86 303.331   6
  -2  -8  -9 3556.32 537.252   1
   2   8   9 4430.99 268.808  10
   2   8  10 12397.0 451.094  10
   2  -8  10 11591.3 473.455  24
   2  -8  10 10940.6 886.231   2
  -2   8 -10 12175.7 1002.09  46
   2   8  10 12927.9 487.181   8
  -2  -8 -10 12802.4 1008.04   1
   2   8  10 12324.7 434.894  35
   2   8  10 13126.2 481.670  33
   2  -8  10 13353.1 517.674  45
   2  -8  10 12372.2 505.057  41
  -2   8 -10 12458.1 500.920   6
   2  -8  11 6950.41 394.139  45
   2  -8  11 6532.25 371.509  41
  -2   8 -11 5816.68 347.369   6
   2   8  11 6671.88 349.720  33
  -2   8 -11 6399.12 317.327  32
   2   8  11 6042.83 326.743  10
   2   8  11 6420.34 325.520  35
   2   8  11 6627.55 350.215   8
   2  -8  11 6357.27 358.299  24
   2  -8  12 25916.9 761.338  45
   2   8  12 24157.6 649.551  10
   2  -8  12 23735.9 709.038  41
   2   8  12 25577.4 660.429   8
   2   8  12 25008.0 672.042  33
   2  -8  12 23925.1 692.362  24
   2   8  12 24593.1 626.135  35
   2  -8  13 1707.13 203.706  24
   2   8  13 1893.71 200.053  10
   2   8  13 1920.96 181.915   8
   2   8  13 1903.33 192.949  33
   2  -8  13 1901.91 216.528  41
   2   8  13 2038.58 191.696  35
   2  -8  13 1998.55 223.181  45
   2  -8  14 22726.9 662.317  24
   2   8  14 21799.5 604.995  10
   2   8  14 21855.6 591.747  33
   2  -8  14 22485.3 720.420  45
   2  -8  14 21419.6 653.740  41
   2   8  14 22862.7 587.820  35
   2  -8  15 356.457 112.041  24
   2   8  15 228.408 110.142  10
   2   8  15 297.486 85.6250  35
   2  -8  15 235.436 115.504  41
   2  -8  15 236.570 115.107  45
   2   8  16 6732.06 318.620  10
   2  -8  16 6950.29 336.023  41
   2   8  16 6505.08 282.406  35
   2   8  16 6516.56 317.189  21
   2  -8  16 5819.23 348.776  45
   2  -8  17 4584.04 286.666  45
   2  -8  17 4646.69 249.249  41
   2   8  17 4213.01 203.407  35
   2   8  17 4715.25 240.610  21
   2   8  17 5297.68 259.725  10
   2  -8  18 26.4994 53.8475  41
   2   8  18 33.7553 60.3225  10
   2   8  18 48.9053 38.8262  35
   2  -8  18 183.101 74.8332  45
   2  -8  19 302.375 76.2268  45
   2   8  19 237.552 61.1114  31
  -2   9  19 353.265 59.3902  35
  -2  -9  19 397.020 71.1105  45
  -2   9  18 508.990 78.6828  19
  -2  -9  18 376.228 88.2345  45
  -2  -9  18 355.848 55.3672  13
  -2   9  18 348.447 71.5283  35
  -2   9  18 423.463 79.8242  31
  -2  -9  17 1192.52 124.513  24
  -2  -9  17 1100.09 110.828  13
  -2   9  17 1203.52 125.618  19
  -2   9  17 1291.08 138.884  35
  -2  -9  17 1313.90 154.295  45
  -2   9  17 964.735 120.257  31
  -2  -9  16 1179.51 142.539  24
  -2  -9  16 1071.64 130.474  13
  -2  -9  16 1104.03 163.184  45
  -2   9  16 1141.93 142.575  19
  -2   9  16 1238.89 155.908  35
  -2   9  16 1263.98 152.896  31
  -2  -9  15 321.827 96.7947  41
  -2  -9  15 368.070 116.994  24
  -2   9  15 221.914 85.8062  19
  -2   9  15 278.818 94.5606  31
  -2   9  15 142.290 89.3953  35
  -2  -9  15 339.372 122.005  45
  -2  -9  15 333.648 100.414  13
  -2   9  15 404.143 100.857  21
  -2   9  15 459.120 130.780  25
  -2   9  14 1319.41 160.261  21
  -2   9  14 1240.16 168.387  19
  -2   9  14 1303.73 175.884  35
  -2   9  14 1100.91 163.057  31
  -2  -9  14 1180.07 176.495  45
  -2   9  14 1602.56 202.078  25
  -2   9  13 7046.36 389.645  25
  -2   9  13 6119.78 353.416  19
  -2   9  13 6756.42 307.307   8
  -2   9  13 6527.24 341.596  21
  -2   9  13 6814.38 371.858  31
  -2   9  13 6727.37 370.289  35
  -2  -9  13 7676.36 431.044  45
  -2   9  12 1944.09 223.767  25
  -2   9  12 1937.29 208.833  35
  -2  -9  12 1737.86 210.888  45
  -2  -9  12 1564.58 193.269  40
  -2   9  12 1722.54 194.887  19
  -2   9  12 1609.14 167.894   8
  -2   9  12 1295.75 176.975  31
  -2   9  12 1912.89 202.790  21
  -2   9  11 2358.66 227.662   7
  -2   9  11 2446.32 214.927   8
  -2   9  11 2002.08 215.779  19
  -2  -9  11 1878.99 209.502  40
   2   9 -11 1901.43 187.617   6
  -2   9  11 2030.37 213.772  35
  -2   9  11 1884.49 213.003  31
  -2  -9  11 1897.40 223.775  45
  -2   9  11 2000.04 221.350  25
  -2   9  11 2333.93 221.504  21
  -2   9  10 836.398 150.749   8
  -2   9  10 1168.00 167.270  35
  -2  -9  10 1222.68 181.703  40
  -2  -9  10 1274.86 186.746  23
  -2   9  10 1342.04 172.684   7
  -2   9  10 1172.53 173.735  21
  -2   9  10 964.046 167.371  25
  -2   9  10 602.656 134.421  31
  -2   9  10 1070.69 161.028  19
  -2  -9   9 3946.21 604.640   2
  -2  -9   9 4105.63 292.822  23
  -2   9   9 3866.23 268.755   8
  -2   9   9 4259.91 290.683  21
  -2   9   9 3940.00 283.536  19
  -2   9   9 4059.64 283.611  35
  -2   9   9 4085.85 264.674   7
  -2  -9   9 4026.53 298.596  40
  -2   9   9 4313.89 304.201  25
  -2   9   9 4190.54 293.308  31
  -2   9   9 3867.28 539.096   5
  -2  -9   8 48390.5 955.571  23
   2   9  -8 47883.3 1655.14  46
  -2  -9   8 48845.8 964.186  40
  -2   9   8 48038.3 846.675  16
  -2  -9   8 48175.6 1999.38   2
  -2   9   8 48845.7 1751.50  46
  -2   9   8 47057.3 923.304  35
  -2   9   8 47268.1 918.719  25
  -2   9   8 49531.0 957.745  19
  -2   9   8 48681.6 923.792   8
  -2   9   8 47145.5 934.701  31
  -2   9   8 49467.3 1864.82   5
  -2   9   8 48307.8 936.087  21
  -2  -9   7 47763.7 931.686  23
  -2  -9   7 48391.9 1990.08   2
  -2   9   7 47523.6 908.086  21
  -2   9   7 48534.8 1734.10  46
  -2  -9   7 46921.0 929.732  40
  -2   9   7 48014.9 845.690  16
  -2   9   7 47806.4 889.609  25
  -2   9   7 48115.8 905.780  35
  -2   9   7 47498.3 908.270  31
  -2   9   7 47994.1 906.663   8
  -2   9   7 45719.3 1745.94   5
   2   9  -7 48890.3 1677.21  46
  -2   9   7 48068.9 914.790  19
  -2  -9   6 1002.05 151.699  23
  -2  -9   6 1333.69 173.045  40
  -2   9   6 1130.34 154.388  21
  -2   9   6 1052.29 146.073  19
  -2   9   6 1058.55 136.637  31
  -2   9   6 1224.14 158.932  35
  -2   9   6 384.675 184.591  46
  -2   9   6 1344.60 162.127  25
  -2   9   6 997.908 145.203   8
  -2   9   6 938.997 275.974   5
   2   9  -6 1538.88 316.795  46
  -2  -9   6 1057.47 364.445   2
   2   9  -6 1094.75 150.379  11
   2   9  -5 4223.69 500.591  46
  -2  -9   5 3867.79 555.684   2
  -2   9   5 3811.23 480.354   5
  -2   9   5 4940.38 548.631  46
   2   9  -4 283.896 156.652  46
  -2  -9   4 263.690 182.562   2
  -2   9   4 371.559 196.129   5
  -2   9   4 237.013 178.935  46
   2   9  -3 152.740 135.409  46
  -2   9   3-62.5527 117.228  46
  -2  -9   3 187.511 162.690   2
   2  -9  -3 167.274 129.878   2
  -2  -9   2 20822.5 1203.38   2
  -2   9   2 20979.0 1107.91  46
   2  -9  -2 21851.0 1129.60   2
   2   9  -2 20385.7 1072.21  46
   2  -9  -1 4209.97 516.166   2
   2   9  -1 4062.28 493.764  46
  -2   9   1 5517.75 582.690  46
  -2  -9   1 4912.00 599.496   2
  -2  -9   0 14381.1 959.168   2
   2   9   0 13832.3 902.357  46
  -2   9   0 13351.0 896.549  46
   2  -9   0 13658.8 943.030   2
  -2   9  -1 4571.79 523.596  46
  -2  -9  -1 4043.60 498.616   2
   2  -9   1 3251.02 463.952   2
   2   9   1 3615.02 479.117  46
   2  -9   2 610.937 216.757   2
  -2   9  -2 1722.68 348.850  46
   2   9   2 1325.13 301.566  46
  -2  -9  -2 1252.21 280.582   2
  -2   9  -3 14349.1 972.917  46
  -2  -9  -3 16055.6 1107.87   1
  -2  -9  -3 16320.2 926.687   2
   2   9   3 15640.9 1005.09  46
   2  -9   3 15680.5 1068.18   2
   2   9   4 33494.9 1492.29  46
  -2  -9  -4 32836.0 1591.07   1
  -2   9  -4 31221.9 1466.16  46
   2  -9   4 31781.7 1534.98   2
   2   9   5 7284.94 718.532  46
  -2   9  -5 8428.83 384.764   6
  -2   9  -5 7888.95 755.176  46
  -2  -9  -5 7204.58 763.003   1
   2  -9   5 8184.87 789.317   2
   2  -9   6 6718.31 745.125   2
   2   9   6 6035.81 330.397  33
   2  -9   6 7281.76 356.235  40
  -2   9  -6 7672.77 760.637  46
  -2   9  -6 6999.50 328.374  20
   2   9   6 7675.60 351.876  22
  -2   9  -6 7667.69 372.792   6
   2   9   6 8077.57 783.047  46
  -2  -9  -6 6570.72 741.616   1
   2   9   7 1622.92 163.652  10
   2  -9   7 1413.06 166.176  24
   2   9   7 1219.45 161.486  33
  -2   9  -7 1354.53 153.612  20
   2   9   7 1586.33 176.866  22
   2   9   7 1559.89 164.975  35
   2  -9   7 1521.69 186.702  40
  -2  -9  -7 1584.94 365.068   1
   2  -9   7 1631.55 401.481   2
  -2   9  -7 1506.65 195.157   6
  -2   9  -7 1550.89 379.467  46
   2   9   7 1253.09 359.111  46
   2   9   8 1491.15 168.711  10
  -2   9  -8 1475.96 194.081   6
   2   9   8 1386.51 164.817  22
   2  -9   8 1199.05 160.786  24
  -2   9  -8 1428.90 355.626  46
  -2  -9  -8 1261.92 430.456   1
   2   9   8 1665.40 167.249  35
   2  -9   8 1189.83 346.496   2
   2   9   8 1263.23 164.950  33
   2   9   9 19534.7 548.154  10
   2  -9   9 18700.8 589.615  24
   2   9   9 19225.3 566.485  22
   2  -9   9 20395.4 615.721  45
  -2   9  -9 18729.2 1235.12  46
  -2  -9  -9 16774.2 1203.07   1
   2   9   9 19432.5 614.031   8
   2   9   9 18927.7 545.463  35
   2   9   9 17839.6 577.188  33
  -2   9  -9 19112.5 624.994   6
   2  -9   9 20516.3 1263.72   2
   2   9  10 286.066 91.0032  35
   2  -9  10 114.606 109.300  41
   2  -9  10 463.042 140.867  24
   2   9  10 358.370 101.179  10
   2   9  10 182.422 86.4973   8
   2   9  10 482.270 122.065  22
   2   9  10 310.916 120.288  33
   2  -9  10 218.476 90.8921  45
  -2   9 -10 295.014 106.144   6
   2   9  11 8385.69 377.411  10
   2  -9  11 9152.04 431.568  24
   2   9  11 8999.28 382.406  35
   2  -9  11 9029.47 439.464  45
  -2   9 -11 8747.31 376.612  32
   2   9  11 8817.07 406.916  33
  -2   9 -11 8014.30 413.673   6
   2  -9  11 8449.53 428.073  41
   2   9  11 9985.75 399.720  22
   2   9  11 9342.18 424.967   8
   2   9  12 2299.70 210.221  10
   2  -9  12 2970.13 261.206  24
   2  -9  12 3069.97 266.508  41
   2   9  12 2788.78 231.045   8
   2   9  12 3051.08 238.694  33
   2  -9  12 2864.60 255.310  45
   2   9  12 2629.71 207.950  22
   2   9  12 2346.98 197.048  35
   2  -9  13 15439.4 543.095  24
   2   9  13 14710.0 476.552   8
   2  -9  13 15039.2 565.814  45
   2   9  13 14985.8 473.219  35
   2   9  13 13756.8 473.465  33
   2   9  13 13997.9 478.733  10
   2  -9  13 14579.9 547.419  41
   2  -9  14 670.680 149.294  24
   2   9  14 679.166 128.298  10
   2   9  14 646.513 125.999  21
   2  -9  14 864.331 158.890  45
   2  -9  14 552.283 138.408  41
   2   9  14 703.694 111.285  35
   2  -9  15 642.324 131.865  24
   2   9  15 462.108 104.881  21
   2   9  15 631.842 117.703  10
   2  -9  15 671.690 129.492  45
   2  -9  15 829.996 150.120  41
   2   9  15 600.981 101.751  35
   2  -9  16 5194.45 274.231  41
   2   9  16 5317.70 253.621  10
   2  -9  16 4669.71 284.571  45
   2   9  16 5106.44 226.852  35
   2   9  16 5067.66 263.076  21
   2   9  17 39.9903 65.2078  10
   2  -9  17 10.3190 78.8538  45
   2   9  17-64.0789 54.4857  21
   2   9  17 52.7217 41.9799  35
   2  -9  17 7.58568 61.5175  41
   2   9  18 684.594 86.5917  31
   2  -9  18 730.264 98.9251  45
   2  -9  18 724.598 80.8266  41
  -2  10  18 104.314 48.3786  35
  -2  10  18 82.4138 41.4806  31
  -2 -10  18 150.983 64.2524  45
  -2 -10  17 591.474 84.7648  24
  -2  10  17 653.576 88.5953  19
  -2  10  17 705.635 99.8145  35
  -2  10  17 730.046 96.5653  31
  -2 -10  17 420.809 86.4797  45
  -2 -10  16 19.5321 75.6671  45
  -2  10  16-6.00747 67.9799  19
  -2  10  16 103.102 75.7000  35
  -2 -10  16-17.3683 65.6169  24
  -2  10  16 34.3900 77.7504  31
  -2 -10  15 211.768 97.2267  45
  -2 -10  15 175.064 90.7333  24
  -2  10  15-34.4347 100.123  29
  -2  10  15 54.6722 84.2351  31
  -2  10  15 194.100 79.2103  21
  -2  10  15 138.119 86.3205  35
  -2  10  15 1.94719 88.1636  19
  -2 -10  15 96.7327 50.4609  13
  -2 -10  15 204.521 78.2967  41
  -2  10  14 341.143 90.9459  21
  -2  10  14 233.639 93.2126  19
  -2 -10  14 381.095 124.507  45
  -2 -10  14 358.263 98.2094  41
  -2 -10  14 208.413 107.455  24
  -2  10  14 357.946 115.890  31
  -2  10  14 314.831 118.982  35
  -2 -10  14 118.196 67.7221  13
  -2  10  13 10160.7 428.910  19
  -2 -10  13 10627.7 478.046  45
  -2  10  13 9322.24 396.595  21
  -2  10  13 9999.29 431.068  35
  -2  10  13 9513.64 433.599  25
  -2  10  13 9886.10 430.402  31
  -2  10  12 9992.82 444.291  35
  -2  10  12 9546.86 436.736  31
  -2  10  12 9786.88 426.817  21
  -2 -10  12 9615.96 437.900  40
  -2  10  12 10111.0 443.928  19
  -2 -10  12 9751.29 469.049  45
   2  10 -12 9571.23 378.988   6
  -2  10  12 9887.42 391.497   8
  -2  10  12 9752.94 449.509  25
   2  10 -11 2168.93 205.163   6
  -2  10  11 1907.70 209.233  21
  -2 -10  11 1810.49 212.208  40
  -2 -10  11 2058.95 230.536  45
  -2  10  11 2087.69 217.014  19
  -2  10  11 2001.96 219.091  35
  -2  10  11 1755.25 207.297  31
  -2  10  11 2044.79 201.746   8
  -2  10  11 2046.04 218.528  25
  -2  10  10 123.952 124.586  25
  -2  10  10 127.615 104.190  31
  -2 -10  10 158.936 111.816  40
  -2  10  10 216.221 115.887  21
  -2  10  10 242.639 117.989  35
  -2  10  10 130.069 87.1970   8
  -2  10  10 72.1941 94.7865  19
   2  10 -10 222.950 112.374   6
  -2 -10  10 161.965 93.2903  45
  -2  10   9 3286.52 264.602  31
  -2  10   9 3126.97 250.993   8
  -2 -10   9 3294.66 277.143  23
  -2  10   9 3328.49 268.359  21
  -2  10   9 3078.62 260.760  35
  -2 -10   9 3478.38 279.378  40
  -2  10   9 3067.77 264.056  19
  -2  10   9 3133.57 273.203  25
  -2  10   8 1164.42 176.210  35
  -2  10   8 940.628 151.087  19
  -2  10   8 1072.94 171.076  21
  -2 -10   8 1124.46 163.130  23
  -2  10   8 930.805 151.395   8
  -2  10   8 1275.67 175.883  25
  -2 -10   8 944.118 164.897  40
  -2  10   8 910.122 159.470  31
  -2  10   7 22981.5 1232.96  46
  -2  10   7 22195.7 653.192  21
  -2 -10   7 22088.1 1402.43   2
  -2  10   7 21295.7 1200.35   5
  -2 -10   7 21314.0 646.615  23
  -2  10   7 22183.0 657.382  19
  -2 -10   7 21670.3 668.456  40
  -2  10   7 22033.6 595.264  16
  -2  10   7 21248.5 641.536  35
  -2  10   7 22574.4 649.586  31
  -2  10   7 22693.1 653.020   8
  -2  10   7 21657.1 622.016  25
   2  10  -7 22402.0 1171.44  46
  -2  10   6 24468.6 680.622  19
  -2 -10   6 24690.9 1464.87   2
  -2  10   6 23307.1 661.399  21
  -2  10   6 22921.0 653.861   8
   2  10  -6 22222.0 1168.56  46
  -2 -10   6 24077.6 679.645  23
  -2  10   6 25041.3 1278.90  46
  -2  10   6 23394.4 616.721  16
  -2  10   6 23741.3 1241.94   5
  -2  10   6 23313.7 660.039  35
  -2 -10   6 23671.0 686.669  40
  -2  10   6 23598.5 650.755  31
   2  10  -6 22410.5 654.292  11
  -2  10   6 22428.9 615.269  25
  -2  10   5 199.641 110.625  25
  -2  10   5-209.155 143.168  46
  -2 -10   5 81.9358 105.371  23
  -2  10   5 266.359 131.990  19
   2  10  -5 340.422 195.141  46
  -2  10   5 133.399 99.8447  21
  -2 -10   5 215.223 232.993   2
  -2  10   5 250.417 107.638  31
  -2  10   5 189.146 114.329   8
  -2  10   5 255.284 124.079  35
  -2  10   5 45.7061 77.3071  20
   2  10  -5 200.348 96.8960  11
  -2  10   4 28480.6 706.072  35
  -2  10   4 28970.7 701.898  21
  -2  10   4 29720.2 722.850   8
  -2  10   4 28134.7 659.386  20
  -2  10   4 29467.3 728.499  19
   2  10  -4 28508.9 1335.78  46
  -2 -10   4 30768.0 1598.89   2
  -2  10   4 30070.1 1397.44  46
  -2  10   4 29000.7 677.822  31
  -2 -10   4 29079.6 710.426  23
   2  10  -4 28641.2 717.672  11
  -2  10   4 28914.9 644.129  25
  -2  10   3 84.9664 95.6813  21
  -2 -10   3 457.183 259.680   2
  -2  10   3-40.6328 84.1142   8
  -2  10   3 137.664 100.121  31
  -2  10   3-405.928 202.994  46
  -2  10   3 292.331 145.096  19
   2  10  -3 250.860 174.341  46
  -2 -10   3-60.9707 80.0830  23
   2 -10  -3-777.141 239.826   2
   2  10  -3 56.8173 81.8951  11
  -2  10   2 47169.3 1763.10  46
   2 -10  -2 48696.0 1777.94   2
   2  10  -2 48232.8 1759.10  46
  -2 -10   2 48462.7 873.810  23
  -2 -10   2 49801.3 1962.38   2
  -2  10   2 52321.6 914.800   8
   2  10  -2 49519.6 927.957  11
  -2  10   2 50029.5 883.097  21
   2 -10  -1 15352.6 1026.78   2
  -2  10   1 17909.4 1088.92  46
   2  10  -1 16769.8 1050.19  46
  -2  10   1 16908.8 512.046   8
  -2 -10   1 16449.8 1103.58   2
  -2  10   1 17504.2 510.995  21
   2  10  -1 17243.7 548.704  11
  -2  10   0 159.392 145.903  46
   2 -10   0 65.5253 124.746   2
  -2 -10   0-86.0091 166.293   2
   2  10   0-37.9440 87.0759  22
   2  10   0 37.0704 145.250  46
   2  10   0 72.6889 84.4100  11
  -2  10  -1 13994.1 982.285  46
   2  10   1 14981.0 1012.43  46
   2  10   1 13224.7 480.187  22
  -2 -10  -1 13986.7 964.776   2
   2 -10   1 13306.7 994.860   2
  -2  10  -2 7649.84 364.950  20
   2 -10   2 7697.39 776.312   2
   2  10   2 7204.86 353.097  22
  -2  10  -2 7426.94 356.374   6
   2  10   2 6866.65 708.225  46
  -2 -10  -2 6992.09 654.931   2
  -2  10  -2 7831.08 747.383  46
  -2  10  -3 298.122 93.4254  20
  -2  10  -3 228.389 175.502  46
   2  10   3 488.793 116.675  22
   2  10   3 274.512 210.570  46
  -2  10  -3 511.228 130.756   6
   2 -10   3 366.387 203.077   2
  -2  10  -4 805.201 312.677  46
  -2 -10  -4 66.6454 166.403   1
  -2  10  -4 632.206 131.622  20
   2  10   4 729.769 131.410  22
   2  10   4 1030.12 293.951  46
  -2  10  -4 877.455 151.042   6
   2 -10   4 635.199 143.603  40
   2 -10   4 405.437 259.153   2
   2  10   4 744.984 128.366  21
  -2  10  -5 10089.4 443.706   6
  -2  10  -5 9353.67 402.785  20
  -2  10  -5 8420.17 801.298  46
   2 -10   5 8912.60 880.890   2
   2  10   5 7953.09 793.852  46
   2 -10   5 9355.98 407.238  40
   2  10   5 9334.89 408.588  22
  -2 -10  -5 10567.9 965.836   1
   2 -10   6 88.0972 90.0941  24
  -2  10  -6 199.331 161.671  46
   2  10   6 46.3805 115.921  46
  -2  10  -6 172.958 133.165   6
  -2  10  -6 31.6804 87.0042  20
   2 -10   6-73.4512 101.303  40
   2  10   6 2.67848 101.815  22
   2 -10   6-411.454 272.301   2
   2  10   6-78.7965 109.650   8
   2  10   6 76.7527 108.372  35
   2 -10   7 24757.6 1461.48   2
   2 -10   7 23309.0 620.993  24
   2  10   7 24306.6 704.519   8
   2  10   7 22655.0 593.611  35
   2  10   7 21531.3 1327.22  46
   2  10   7 23978.9 646.662  22
  -2  10  -7 23504.4 1365.81  46
  -2  10  -7 24408.3 715.232   6
  -2  10  -7 23360.2 615.277  20
  -2 -10  -7 24577.3 1466.31   1
   2  10   8 4213.61 250.941  10
  -2  10  -8 3941.13 255.005  20
   2  10   8 4018.25 269.539  22
   2 -10   8 3582.85 263.146  24
   2  10   8 4086.45 262.773  35
  -2  10  -8 3777.69 299.954   6
   2  10   8 3868.33 299.964   8
   2 -10   9 3751.57 276.437  24
   2  10   9 3593.30 246.609  10
   2  10   9 3579.43 251.047  35
   2  10   9 3539.18 278.374   8
   2  10   9 3428.72 247.144  22
  -2  10  -9 3417.06 287.905   6
   2  10  10 174.206 90.8590  10
   2  10  10 410.234 112.540  35
   2  10  10 221.745 96.8484  22
  -2  10 -10 211.435 102.488   6
   2  10  10 122.682 100.468   8
   2 -10  10 88.4454 87.9868  41
   2 -10  10 104.230 87.7939  45
   2 -10  10 147.504 104.807  24
   2  10  11 14729.9 470.511  10
   2 -10  11 14199.9 518.023  24
   2 -10  11 14105.2 547.611  41
   2  10  11 14690.3 532.480   8
   2  10  11 14344.7 462.280  22
   2 -10  11 15794.1 555.755  45
  -2  10 -11 14471.3 476.608  32
  -2  10 -11 13052.2 521.687   6
   2  10  11 14732.5 478.145  35
   2  10  12 9957.81 385.605  10
   2 -10  12 9893.75 430.301  24
   2 -10  12 9906.31 436.018  45
   2  10  12 10436.7 421.365   8
  -2  10 -12 9759.78 367.768  32
   2 -10  12 9945.50 452.971  41
   2  10  12 9397.16 428.635  21
   2  10  12 9996.27 384.701  35
   2  10  13 250.682 104.580  21
   2 -10  13 390.516 124.409  24
   2 -10  13 483.717 124.296  41
   2 -10  13 593.544 129.106  45
   2  10  13 334.283 93.8419  10
   2  10  13 246.722 75.7387  35
   2  10  13 486.538 98.1708   8
   2 -10  14 20758.0 573.365  24
   2 -10  14 21361.6 593.541  41
   2  10  14 21380.7 580.484  21
   2 -10  14 20657.8 592.220  45
   2  10  14 19285.2 468.920  35
   2  10  14 21160.9 507.041  10
   2  10  15 850.871 102.778  35
   2 -10  15 723.642 122.348  45
   2 -10  15 959.202 136.206  41
   2  10  15 734.237 122.896  21
   2 -10  16 103.579 67.5079  41
   2  10  16 181.190 67.6829  21
   2 -10  16 326.564 87.4955  45
   2  10  17 356.527 73.8862  21
   2 -10  17 425.286 81.5948  45
   2  10  17 230.011 62.7544  31
   2 -10  17 349.192 72.3174  41
  -2  10 -17 192.200 43.8800  12
  -2 -11  17 13136.1 265.327  24
  -2 -11  17 13354.8 313.892  45
  -2  11  17 14010.7 289.449  31
  -2  11  16 3830.70 179.754  19
  -2 -11  16 3908.18 189.141  24
  -2 -11  16 3814.82 207.145  45
  -2  11  16 4235.66 200.858  31
  -2  11  16 3950.01 194.816  35
  -2 -11  15 4279.45 224.957  24
  -2  11  15 4293.71 223.781  19
  -2 -11  15 4253.44 247.499  45
  -2  11  15 4556.77 235.866  31
  -2  11  15 4366.08 230.637  35
  -2  11  15 3603.27 208.290  29
  -2 -11  14 3445.00 229.834  24
  -2  11  14 3296.49 210.994  21
  -2  11  14 3528.92 233.180  31
  -2  11  14 3331.14 226.961  35
  -2  11  14 2789.21 203.661  29
  -2 -11  14 3542.08 223.191  41
  -2 -11  14 3577.40 247.468  45
  -2  11  14 3332.51 219.385  19
  -2  11  13 334.530 113.814  19
  -2  11  13 76.7971 97.9028  35
  -2 -11  13-12.5482 82.6115  45
  -2  11  13 148.018 101.759  31
  -2 -11  13-55.9809 92.0680  24
  -2  11  13 9.39919 80.6240  21
  -2  11  12 3131.68 245.309  31
  -2  11  12 3024.32 218.163   8
  -2  11  12 2750.02 225.634  21
  -2 -11  12 2957.48 252.188  45
   2  11 -12 2641.78 196.886   6
  -2  11  12 2699.10 236.074  35
  -2  11  12 2983.28 236.656  19
  -2 -11  11 2115.59 223.794  45
  -2 -11  11 1873.87 206.631  40
  -2  11  11 2223.76 222.860  35
  -2  11  11 2118.07 207.547  21
  -2  11  11 2282.79 205.550   8
  -2  11  11 2390.04 228.772  31
   2  11 -11 2547.10 211.266   6
  -2  11  11 2096.67 213.598  19
  -2  11  10 472.199 124.314   8
  -2  11  10 518.574 136.229  19
  -2 -11  10 367.390 131.288  40
  -2  11  10 502.229 136.672  35
  -2  11  10 609.768 137.994  31
   2  11 -10 616.293 135.142   6
  -2  11  10 359.709 113.808  21
  -2 -11  10 336.898 111.979  45
  -2  11   9 23690.7 693.441  35
  -2  11   9 23877.3 697.291  19
  -2  11   9 23299.0 666.470   8
  -2 -11   9 23124.0 699.287  40
  -2 -11   9 24865.5 722.635  45
  -2  11   9 23110.6 675.815  21
  -2  11   9 23954.7 684.717  31
  -2  11   8 4462.24 310.643  21
  -2  11   8 4197.56 305.220  19
  -2 -11   8 4560.16 317.171  23
  -2  11   8 4594.61 305.813  31
  -2 -11   8 4481.90 326.498  40
  -2  11   8 4534.55 315.624  35
  -2  11   8 4151.03 293.245   8
  -2  11   7 408.974 140.630   8
  -2  11   7 427.799 128.442  35
  -2 -11   7 398.349 124.341  23
  -2  11   7 291.730 118.655  31
  -2 -11   7 348.877 127.528  40
  -2  11   7 413.104 132.677  21
  -2  11   7 421.032 138.304  19
  -2  11   6 5775.17 300.909  20
  -2  11   6 5330.57 332.200  21
  -2  11   6 6032.66 340.038  31
  -2  11   6 5632.91 353.184  19
  -2  11   6 5134.63 330.960   8
  -2  11   6 5783.81 317.562  16
  -2 -11   6 5463.55 355.563  40
  -2 -11   6 5386.62 337.371  23
  -2  11   5 15272.5 541.458  21
  -2  11   5 14800.8 492.215  20
  -2  11   5 15271.0 548.361   8
  -2  11   5 14497.8 551.177  19
   2  11  -5 15265.3 557.645  11
  -2 -11   5 14921.9 563.676  40
  -2  11   5 15280.2 514.756  31
  -2 -11   5 15256.2 546.964  23
  -2  11   4 1546.82 182.789  20
  -2  11   4 1357.17 177.849  21
  -2 -11   4 1618.75 418.450   2
  -2  11   4 1088.31 291.144  46
   2  11  -4 1604.89 194.669  11
  -2  11   4 1531.83 195.641   8
  -2  11   4 1728.47 187.051  31
  -2 -11   4 1505.44 188.849  23
   2  11  -4 1748.05 396.780  46
  -2 -11   3 12326.3 1041.52   2
  -2  11   3 14375.9 1015.79  46
  -2  11   3 13744.3 498.741  21
   2  11  -3 13374.5 955.016  46
  -2  11   3 13101.9 483.602  20
  -2  11   3 13274.5 464.153  31
  -2 -11   3 13396.7 497.459  23
  -2  11   3 13242.1 498.114   8
   2  11  -3 13809.6 527.999  11
   2 -11  -2 27619.8 1384.02   2
  -2  11   2 29991.9 739.377  20
  -2  11   2 31700.6 1502.74  46
   2  11  -2 30278.4 1451.57  46
  -2  11   2 30834.1 738.146   8
  -2 -11   2 30235.7 716.842  23
  -2  11   2 29714.8 665.015  31
  -2 -11   2 31752.2 1612.27   2
   2  11  -2 30900.2 779.167  11
  -2  11   1 1060.51 289.626  46
   2  11  -1 780.067 122.463   8
  -2 -11   1 890.746 144.734  23
  -2 -11   1 1401.17 341.286   2
   2  11  -1 896.623 283.664  46
   2  11  -1 949.227 163.013  11
  -2  11   1 815.566 124.691   6
  -2  11   1 618.136 126.668   8
  -2  11   1 867.442 152.267  20
   2  11   0 18809.2 1170.05  46
  -2 -11   0 16897.2 1122.01   2
  -2  11   0 18518.0 588.914  20
  -2  11   0 17498.5 1131.92  46
   2  11   0 18457.6 556.693   8
  -2  11   0 20253.8 578.185   6
   2 -11   0 19537.3 1227.90   2
   2  11   0 18053.0 593.634  11
  -2  11   0 18236.4 545.176   8
   2 -11   1 9679.09 896.303   2
  -2  11  -1 9497.69 838.202  46
   2  11   1 8657.61 400.968   8
  -2  11  -1 8886.89 394.436   6
   2  11   1 8885.74 419.677  11
  -2  11  -1 8783.03 369.680   8
  -2 -11  -1 7815.22 731.790   2
  -2  11  -1 8635.52 407.473  20
   2  11   1 8530.25 791.799  46
  -2  11  -2 1107.07 313.351  46
   2  11   2 739.322 248.152  46
  -2  11  -2 668.500 132.764  20
   2 -11   2 1273.87 356.070   2
   2  11   2 476.089 113.310  22
   2  11   2 715.063 144.453   8
  -2  11  -2 608.126 143.583   6
  -2 -11  -2 541.609 238.610   1
   2  11   2 887.733 147.354  11
   2 -11   3 9429.24 394.175  40
   2 -11   3 9038.99 891.980   2
   2  11   3 8759.09 417.241  22
   2  11   3 9032.84 425.004   8
  -2  11  -3 8888.88 414.787  20
   2  11   3 8983.67 838.618  46
  -2  11  -3 9077.22 832.216  46
  -2 -11  -3 7289.80 841.975   1
  -2  11  -3 9320.58 432.646   6
   2  11   3 9164.34 419.139  11
   2  11   4 28.7606 111.964   8
   2  11   4-144.982 102.036  21
   2  11   4-35.6127 90.2626  22
  -2  11  -4 21.1999 93.7891   6
   2 -11   4 178.385 104.751  40
  -2  11  -4 2.05625 97.2038  20
   2  11   5 2681.10 223.202  21
  -2  11  -5 3301.95 284.392   6
   2  11   5 2917.06 254.682   8
   2  11   5 2725.30 234.227  22
   2 -11   5 2895.61 244.340  40
  -2  11  -5 3206.34 258.254  20
   2 -11   6 6327.68 322.343  24
   2  11   6 5994.82 341.298  22
   2  11   6 6226.80 342.337  21
   2  11   6 5962.72 363.446   8
  -2  11  -6 6481.91 385.237   6
  -2  11  -6 5787.90 329.097  20
   2 -11   7 4865.44 288.666  24
   2  11   7 4409.66 290.712  22
  -2  11  -7 4506.01 282.611  20
  -2  11  -7 4545.61 320.891   6
   2  11   7 4599.78 326.956   8
   2  11   7 4478.22 295.919  21
   2 -11   8 5447.13 309.879  24
   2  11   8 5042.56 302.783  22
   2  11   8 5206.91 322.086  21
  -2  11  -8 5183.36 293.028  20
   2  11   8 4973.80 334.445   8
  -2  11  -8 5381.29 350.714   6
   2 -11   9 3219.94 248.839  24
   2  11   9 2628.76 213.184  22
   2 -11   9 3473.38 284.928  41
   2  11   9 3204.42 235.066  35
  -2  11  -9 2694.08 252.603   6
   2  11   9 3072.08 267.158   8
   2  11   9 2933.50 247.033  21
   2 -11  10 6710.28 345.130  24
   2  11  10 6479.57 367.076   8
   2  11  10 6707.56 363.208  21
   2  11  10 5891.57 301.243  22
   2  11  10 6288.23 309.823  35
  -2  11 -10 5609.34 347.198   6
   2 -11  10 6370.88 366.285  41
  -2  11 -10 6576.11 336.660  32
   2 -11  11 13123.8 502.172  41
  -2  11 -11 13560.4 451.067  32
   2  11  11 14313.9 442.474  35
   2 -11  11 14328.1 491.562  24
   2  11  11 13552.2 495.972   8
   2  11  11 13347.3 495.222  21
   2  11  12 723.509 116.813  35
   2 -11  12 877.997 147.075  24
   2  11  12 932.195 141.176   8
  -2  11 -12 940.988 125.988  32
   2 -11  12 706.750 121.749  45
   2  11  12 627.866 124.386  21
   2 -11  12 556.783 122.520  41
   2 -11  13 1997.91 183.667  24
   2 -11  13 1695.71 182.559  41
   2 -11  13 1714.58 171.543  45
   2  11  13 1854.45 181.971  21
   2  11  14 167.108 85.2231  21
   2  11  14 233.632 72.6791  31
   2 -11  14 317.052 94.9919  41
   2 -11  14 287.865 86.6655  45
   2 -11  15 8937.56 313.833  41
   2  11  15 9198.04 315.240  21
   2 -11  15 8170.64 291.473  45
  -2  11 -15 7981.96 232.457  30
   2  11  15 8206.20 286.347  31
   2  11  16 53.7134 45.3053  31
   2 -11  16 133.611 58.0149  41
   2  11  16 23.8253 49.6092  21
   2 -11  16 13.9523 42.0272  45
  -2 -12  16 1316.81 88.1837  24
  -2  12  16 1082.39 82.9836  31
  -2 -12  15 87.5391 58.2411  24
  -2 -12  15 182.218 61.0394  45
  -2  12  15 87.4640 49.5918  31
  -2  12  15 66.1233 50.5576  29
  -2 -12  14 417.181 93.6537  45
  -2 -12  14 294.492 75.3948  41
  -2 -12  14 271.429 82.9573  24
  -2  12  14 344.357 93.4664  31
  -2  12  14 217.328 71.7915  29
  -2  12  13 432.695 108.296  31
  -2 -12  13 264.763 82.2108  41
  -2 -12  13 171.501 71.4458  45
  -2  12  13 92.2199 81.1976  29
  -2 -12  13 226.914 85.7116  24
  -2  12  12 760.697 131.996  21
  -2 -12  12 928.901 141.312  45
  -2  12  12 866.321 142.749  19
  -2  12  12 974.770 128.342   8
   2  12 -12 667.171 99.7797   6
  -2  12  12 842.115 133.207  31
  -2 -12  11 4639.29 291.890  45
  -2  12  11 4264.09 277.405  19
  -2 -12  11 4411.00 284.286  40
  -2  12  11 4491.26 275.882  31
  -2  12  11 4478.99 262.608   8
   2  12 -11 4059.37 246.480   6
  -2  12  11 4569.29 282.747  21
  -2 -12  10 6167.27 349.740  40
  -2  12  10 6215.61 338.116  21
  -2  12  10 6262.72 346.732  19
  -2  12  10 6077.25 324.624   8
   2  12 -10 6692.04 336.261   6
  -2  12  10 6158.49 328.044  31
  -2 -12  10 6173.73 336.441  45
  -2  12   9 812.162 157.835  21
  -2  12   9 929.525 170.908  19
  -2 -12   9 505.618 133.421  40
  -2 -12   9 616.211 128.458  45
  -2  12   9 812.601 151.307  31
   2  12  -9 751.440 144.989   6
  -2  12   9 554.803 132.022   8
  -2  12   8 8972.35 416.368   8
  -2  12   8 9248.63 427.360  21
  -2 -12   8 9063.43 416.228  45
  -2 -12   8 9001.05 440.479  40
  -2  12   8 9353.21 417.129  31
  -2  12   8 9276.44 435.558  19
  -2 -12   7 7723.28 385.044  45
  -2 -12   7 7623.00 405.909  40
  -2  12   7 7366.30 388.547   8
  -2 -12   7 7285.56 386.517  23
  -2  12   7 7071.11 379.956  21
  -2  12   7 7399.23 370.947  31
  -2  12   6 19480.7 617.095  21
  -2  12   6 19117.2 617.687   8
  -2  12   6 18676.4 575.843  31
  -2  12   6 17788.5 536.780  16
  -2 -12   6 18221.7 628.346  40
  -2  12   6 18744.3 533.406  20
  -2 -12   6 18499.2 606.158  23
  -2  12   5 568.981 120.664  16
  -2  12   5 577.524 145.288  21
  -2  12   5 444.775 111.907  31
  -2 -12   5 648.853 152.474  40
  -2  12   5 490.981 131.990   8
  -2 -12   5 240.565 89.7410  23
  -2  12   5 588.280 131.504  20
  -2  12   4 10935.7 469.768   8
  -2  12   4 10516.4 436.789  20
  -2  12   4 10968.5 429.086  31
  -2 -12   4 10937.0 483.450  40
  -2 -12   4 11147.3 458.769  23
   2  12  -4 10143.9 467.651  11
  -2 -12   3 9130.96 439.435  40
  -2  12   3 8733.68 371.940  31
  -2 -12   3 8394.04 392.307  23
  -2  12   3 9237.17 415.831  20
  -2  12   3 9001.56 420.004   8
   2  12  -3 9103.82 445.164  11
   2  12  -2 595.937 148.758  11
  -2  12   2 469.097 130.867  20
  -2  12   2 715.533 149.751   8
  -2  12   2 550.092 130.185  31
  -2  12   2 373.254 92.9735  29
  -2 -12   2 561.109 118.765  23
  -2  12   1 20554.8 636.231  20
  -2  12   1 22494.5 599.486   6
  -2  12   1 21230.2 613.414   8
   2  12  -1 20182.0 653.438  11
   2  12  -1 20504.7 568.805   8
   2  12   0 12992.6 477.350   8
  -2  12   0 12932.7 472.195   6
  -2  12   0 12219.1 457.063   8
   2  12   0 12263.8 508.605  11
  -2  12   0 12111.5 497.912  20
  -2  12  -1 987.699 149.400   8
  -2  12  -1 1161.23 170.439   6
   2  12   1 865.558 149.540   8
  -2  12  -1 1190.98 169.798  20
   2  12   1 1223.45 184.939  11
  -2  12  -2 5163.31 326.084   6
   2  12   2 5309.54 341.850  11
  -2  12  -2 5045.06 328.704  20
   2  12   2 5120.80 321.617   8
  -2  12  -3 10039.9 453.155  20
   2  12   3 9875.17 457.603   8
   2  12   3 9768.51 442.496  11
  -2  12  -3 10072.2 451.051   6
   2  12   4 22163.2 680.936   8
   2  12   4 21401.8 573.778  21
  -2  12  -4 21752.4 648.136  20
  -2  12  -4 21701.3 671.251   6
   2  12   4 20399.8 626.115  11
   2 -12   4 22278.3 621.193  40
   2  12   5 6947.53 341.240  21
  -2  12  -5 6831.44 367.056  20
  -2  12  -5 7790.56 413.248   6
   2  12   5 7406.30 374.264  11
   2  12   5 7112.25 397.827   8
   2  12   6 2701.38 258.089   8
  -2  12  -6 2870.90 235.920  20
   2  12   6 2467.35 216.276  11
   2  12   6 2800.55 229.871  21
  -2  12  -6 2715.87 263.557   6
   2  12   6 2292.26 218.150  22
  -2  12  -7 505.681 126.351  20
   2  12   7 433.300 104.368  21
   2  12   7 508.925 120.981  11
  -2  12  -7 640.093 164.236   6
   2  12   7 475.989 141.391   8
   2  12   7 330.954 99.6800  22
   2 -12   7 533.701 112.301  24
   2  12   8 3666.13 250.270  22
   2 -12   8 4570.29 268.789  24
  -2  12  -8 3932.14 294.381   6
  -2  12  -8 4067.84 255.500  20
   2  12   8 4196.71 283.705  21
   2 -12   8 4721.91 308.771  41
   2  12   8 4124.27 249.807  11
   2  12   8 4135.78 302.074   8
   2 -12   9 99.6552 82.1206  24
   2  12   9 74.4429 93.5222  21
   2 -12   9 291.376 118.850  41
   2  12   9 234.502 114.285   8
   2  12   9 126.554 69.0240  31
   2  12   9 98.6111 65.0424  22
  -2  12  -9-26.3044 113.901   6
   2  12  10 4687.94 249.546  31
   2  12  10 4817.15 286.926  21
   2 -12  10 4968.19 276.663  24
   2  12  10 4959.03 302.010   8
   2 -12  10 4620.42 292.081  41
  -2  12 -10 4130.63 288.368   6
  -2  12 -10 4894.85 282.894  32
   2 -12  11-18.7595 81.7194  41
   2 -12  11-63.2415 87.4591  24
   2  12  11-0.53619 82.5264   8
   2  12  11 106.071 72.6734  31
   2  12  11-69.5603 85.3424  21
  -2  12 -11 65.1811 77.6307  32
   2  12  12 508.630 104.781   8
   2  12  12 363.602 99.0729  21
   2 -12  12 465.856 96.1058  24
   2 -12  12 437.099 108.687  41
  -2  12 -12 492.957 91.6259  32
   2  12  12 268.456 71.2732  31
   2  12  13 1650.56 136.663  31
   2  12  13 1824.03 159.133  21
   2 -12  13 1630.39 154.363  41
   2 -12  14 14690.2 383.913  41
   2  12  14 14538.6 375.822  21
   2  12  14 14357.4 335.319  31
   2 -12  15 7490.35 237.018  41
   2  12  15 8183.12 244.833  21
  -2 -13  14 67.0805 49.4468  24
  -2  13  14-62.8588 48.3109  29
  -2 -13  14 76.6797 47.1091  41
  -2  13  14 100.931 50.1594  31
  -2 -13  13 86.3499 53.7691  45
  -2 -13  13 55.6413 62.2043  24
  -2  13  13 135.736 60.7707  31
  -2 -13  13 119.582 65.3310  41
  -2  13  13-31.2256 70.0850  29
  -2  13  12 19185.9 419.098   8
  -2 -13  12 19148.5 451.210  45
  -2 -13  12 18987.0 461.428  24
  -2 -13  12 19793.6 479.110  41
  -2  13  12 19372.1 452.325  31
  -2  13  12 19086.1 478.003  29
  -2  13  11 2223.62 173.819   8
  -2  13  11 2112.59 171.767  31
  -2 -13  11 2293.39 173.267  45
   2  13 -11 2373.54 172.255   6
  -2 -13  11 2196.36 177.579  24
  -2  13  11 1588.98 159.502  29
  -2  13  10 87.9827 82.2839   8
  -2  13  10-117.446 102.830  29
  -2 -13  10 53.8730 90.2549  40
   2  13 -10 21.5452 79.3034   6
  -2 -13  10-40.9733 66.6212  45
  -2  13  10-12.4578 81.9057  31
  -2 -13   9 2406.63 197.499  45
  -2  13   9 2318.47 193.799  31
  -2  13   9 2303.37 206.936   8
   2  13  -9 2775.11 216.540   6
  -2 -13   9 2272.55 218.980  40
   2  13  -8 1626.99 157.108  20
  -2 -13   8 1705.01 167.725  45
  -2  13   8 1366.46 154.210  31
  -2 -13   8 1502.22 186.101  40
   2  13  -8 1522.80 176.149   6
  -2  13   8 1637.75 185.820   8
  -2 -13   7 633.316 141.512  40
  -2  13   7 865.754 150.437   8
  -2  13   7 725.450 127.925  31
  -2  13   6 20816.2 562.129  31
  -2  13   6 20654.3 614.256   8
  -2 -13   6 21629.2 655.955  40
  -2  13   6 19246.3 515.588  20
  -2 -13   5 38.6730 80.4892  23
  -2  13   5 105.381 74.4706  16
  -2  13   5-79.3107 92.5877  20
  -2  13   5 85.3752 103.207   8
  -2  13   5 105.835 80.5351  31
  -2 -13   5 142.274 91.7273  40
  -2  13   4 64.2517 91.5526  20
  -2 -13   4 222.418 104.162  23
  -2 -13   4 107.661 96.1390  40
  -2  13   4 170.090 104.068  31
  -2  13   4 191.159 91.1889  16
  -2  13   4 109.519 107.165   8
  -2  13   4-101.563 114.557  29
  -2  13   3 2518.58 226.610  20
  -2  13   3 2227.73 202.266  29
  -2 -13   3 2706.36 248.174  40
  -2 -13   3 2763.26 225.907  23
  -2  13   3 2729.75 235.520   8
   2  13  -3 2034.70 215.221  11
  -2 -13   2 1809.64 187.281  23
  -2  13   2 1676.67 189.366   8
  -2 -13   2 1681.16 203.152  40
  -2  13   2 1693.08 189.304  20
   2  13  -2 1502.78 192.260  11
  -2  13   1 2530.76 207.078   6
  -2  13   1 2763.80 241.674  20
  -2 -13   1 2231.22 223.184  40
  -2  13   1 2299.76 207.217   8
   2  13  -1 2345.29 239.389  11
  -2 -13   0 13197.9 500.702  40
  -2  13   0 13008.0 456.890   8
  -2  13   0 12838.4 503.677  20
   2  13   0 14260.4 483.467   8
  -2  13   0 13514.6 478.602   6
   2  13   0 12541.2 510.782  11
  -2  13  -1 2051.93 208.309   6
  -2  13  -1 1801.11 205.331  20
  -2  13  -1 1712.00 173.474   8
   2  13   1 1948.07 196.683   8
   2  13   1 1882.90 210.326  11
   2  13   2 3647.98 273.563   8
  -2  13  -2 3701.86 288.630  20
  -2  13  -2 3660.30 275.996   6
   2  13   2 3428.19 273.448  11
  -2  13  -3 1664.96 204.066  20
   2  13   3 2309.59 223.487   8
  -2  13  -3 1882.02 215.260   6
   2  13   3 1767.10 195.110  11
   2  13   4 6002.27 352.169   8
  -2  13  -4 5522.23 332.023  20
  -2  13  -4 6310.24 364.208   6
   2  13   4 5946.76 337.041  11
  -2  13  -5 2852.89 238.515  20
   2  13   5 2568.70 203.948  21
  -2  13  -5 2475.69 236.147   6
   2  13   5 2424.07 229.192   8
   2  13   5 2023.11 198.384  11
   2  13   6 146.587 75.9504  21
   2  13   6 133.440 104.520   8
  -2  13  -6 79.5966 108.838  20
  -2  13  -6-38.3675 96.7727   6
   2  13   6 61.7786 77.4195  11
   2 -13   7 2227.32 200.064  41
   2  13   7 2853.14 244.153   8
   2  13   7 2486.37 206.427  21
  -2  13  -7 2517.47 204.960  20
  -2  13  -7 2394.41 234.619   6
   2 -13   8 2069.09 192.476  41
  -2  13  -8 2048.98 175.540  20
   2  13   8 2224.76 214.098   8
  -2  13  -8 1691.73 191.970   6
   2  13   8 2151.06 190.776  21
   2 -13   9 6.55982 66.8795  24
   2  13   9 20.7126 73.2312  21
   2  13   9 62.2967 84.5172   8
   2 -13   9 18.8932 75.9550  41
  -2  13  -9-90.2579 105.775   6
  -2  13  -9 54.6086 87.4066  32
   2 -13  10 1160.61 122.658  24
   2  13  10 1119.66 136.491  21
   2 -13  10 935.646 130.804  41
   2  13  10 1255.87 150.046   8
  -2  13 -10 1118.91 130.129  32
   2 -13  11 731.630 95.6491  24
   2  13  11 749.648 114.243  21
   2  13  11 654.558 105.550   8
   2 -13  11 809.901 117.369  41
  -2  13 -11 789.309 106.512  32
   2  13  12 3075.25 183.571  21
   2  13  12 2934.50 171.923   8
   2 -13  12 2776.21 178.855  41
  -2  13 -12 2780.08 144.898  32
   2 -13  13 2436.60 150.460  41
   2  13  13 2423.22 148.107  21
   2  13  14 4542.90 165.088  21
   2 -13  14 4359.32 164.284  41
  -2 -14  12 315.155 65.5270  24
  -2 -14  12 513.749 76.1327  41
  -2  14  12 347.789 58.6677  31
  -2  14  12 285.082 67.0470  29
  -2 -14  11 2654.89 158.559  24
  -2  14  11 2257.87 144.178   8
  -2 -14  11 2827.62 173.685  41
   2  14 -11 2029.23 132.994   6
  -2  14  11 2631.45 148.402  31
  -2  14  11 2399.48 160.628  29
  -2 -14  10 1944.56 151.611  24
  -2  14  10 2113.50 158.925   8
  -2  14  10 2075.03 164.152  29
   2  14 -10 2069.19 152.132   6
  -2  14  10 2161.37 150.492  31
  -2 -14   9 2648.88 204.298  40
  -2  14   9 2905.99 197.999   8
   2  14  -9 2552.81 189.196   6
  -2  14   9 2769.23 173.779  31
  -2  14   9 2438.28 183.052  29
  -2  14   8-57.4006 92.5406  29
   2  14  -8-4.98342 70.9885   6
  -2  14   8 37.6425 65.0167  31
  -2 -14   8-41.1995 87.7811  40
  -2  14   8 142.861 92.5292   8
   2  14  -7 1155.95 125.586  20
  -2  14   7 941.312 131.636   8
   2  14  -7 1267.57 155.337   6
  -2  14   7 876.306 127.178  29
  -2 -14   7 1227.75 160.086  40
  -2  14   7 1194.75 130.624  31
  -2  14   6 2139.63 170.632  31
  -2  14   6 1757.11 166.435  29
   2  14  -6 1718.96 158.299  20
   2  14  -6 2247.26 207.981   6
  -2 -14   6 2025.57 203.290  40
  -2  14   6 2072.38 196.257   8
  -2  14   5 1148.52 135.393  20
  -2  14   5 1167.46 134.633  31
  -2  14   5 889.095 129.412  29
  -2  14   5 1043.91 149.395   8
  -2 -14   5 1186.12 156.095  40
  -2  14   4 1784.67 188.878   8
  -2 -14   4 1410.11 179.704  40
  -2  14   4 1832.79 184.697  20
  -2  14   4 1601.68 160.142  29
  -2  14   3 228.035 101.030   8
  -2 -14   3 298.358 120.454  40
  -2  14   3 233.169 93.1387  20
  -2  14   2 1939.48 189.871  20
  -2 -14   2 2178.80 217.208  40
  -2  14   2 2349.84 202.429   8
  -2  14   1 7209.83 329.521   8
  -2 -14   1 7596.12 366.460  40
  -2  14   1 7315.19 362.669  20
   2  14   0 1770.30 165.785   8
  -2  14   0 2156.98 186.727   8
  -2 -14   0 2072.00 200.447  40
  -2  14   0 2066.61 208.102  20
  -2  14   0 2187.67 191.545   6
   2  14   0 2017.53 207.282  11
   2  14   1-8.63497 85.9232   8
  -2  14  -1-109.611 101.724   6
  -2 -14  -1-5.26260 78.6726  40
  -2  14  -1-44.8411 91.2295  20
   2  14   1-45.7808 87.1301  11
  -2  14  -2 19.0945 95.9430  20
  -2  14  -2 67.5702 86.0881   6
  -2 -14  -2 114.667 66.9767  40
   2  14   2 134.284 94.3791   8
   2  14   2 59.9264 83.4441  11
  -2  14  -3 1942.80 197.517  20
   2  14   3 2143.81 203.984   8
  -2  14  -3 1416.78 166.923   6
   2  14   3 1781.36 183.242  11
   2  14   4-9.28835 74.2310   8
  -2  14  -4 13.6784 94.7053   6
  -2  14  -4 35.5766 85.0781  20
   2  14   4-10.6720 77.9451  11
  -2  14  -5 521.772 118.419  20
   2  14   5 572.508 131.133   8
  -2  14  -5 435.505 119.700   6
   2  14   5 633.682 118.463  11
   2 -14   5 318.613 73.1549  41
  -2  14  -6 841.327 120.210  20
   2  14   6 1099.13 151.261   8
   2 -14   6 812.085 112.925  41
  -2  14  -6 740.366 139.669   6
   2  14   6 838.656 113.202  21
  -2  14  -7 722.583 129.968  32
   2  14   7 662.669 124.893   8
   2  14   7 542.198 95.3126  21
   2 -14   7 491.219 98.7466  41
  -2  14  -7 306.246 87.1879   6
  -2  14  -7 533.130 97.5606  20
   2  14   8 2647.65 203.706   8
   2  14   8 2768.71 179.014  21
   2 -14   8 2626.37 185.451  41
  -2  14  -8 2224.14 198.034   6
  -2  14  -8 2613.00 192.355  32
  -2  14  -8 2633.51 162.251  20
   2  14   9 1920.98 147.550  21
   2 -14   9 1678.23 143.900  41
  -2  14  -9 1833.33 151.020  32
   2  14   9 1862.64 160.860   8
   2 -14  10 1143.70 113.295  41
   2  14  10 1208.62 115.220  21
  -2  14 -10 1345.61 119.866  32
   2  14  10 1356.45 131.034   8
   2  14  11 336.890 72.3790  21
   2  14  11 171.438 59.1359   8
  -2  14 -11 340.232 62.4336  32
   2 -14  11 269.493 67.3367  41
   2 -14  12 3046.77 138.259  41
  -2  14 -12 3291.87 146.153  30
   2  14  12 3159.54 138.626  21
  -2  15  10 4193.36 164.482  29
  -2  15  10 4137.63 163.477   8
  -2 -15  10 4129.77 174.684  41
  -2 -15   9 842.432 86.8970  24
  -2  15   9 850.325 96.1082   8
   2  15  -9 746.109 88.2217   6
  -2  15   9 960.314 96.7205  29
  -2 -15   8 2596.64 144.371  24
   2  15  -8 3231.62 189.060   6
  -2  15   8 2903.75 173.989   8
  -2  15   8 2806.63 159.785  29
   2  15  -7 2867.56 151.397  20
   2  15  -7 3138.20 200.173   6
  -2 -15   7 3291.06 205.055  40
  -2 -15   7 2551.78 148.999  24
  -2  15   7 2734.69 176.219   8
  -2  15   7 3142.64 175.047  29
  -2  15   6 483.592 82.5044  29
  -2 -15   6 362.058 95.1352  40
  -2  15   6 302.169 84.3967   8
   2  15  -6 222.775 66.9791  20
   2  15  -5 1068.99 124.425  20
  -2  15   5 885.932 103.169  29
   2  15  -5 935.072 132.448   6
  -2  15   5 728.631 113.182   8
  -2 -15   5 1039.36 132.032  40
  -2  15   4 50.9587 72.7546   8
  -2  15   4 37.8613 64.9830  20
   2  15  -4 89.3375 76.1144  20
  -2 -15   4 45.2097 68.5325  40
   2  15  -4 95.9855 88.3596   6
  -2 -15   3 1681.59 163.889  40
  -2  15   3 1351.97 141.794  20
  -2  15   3 1422.73 149.313   8
   2  15  -3 1375.92 159.214   6
  -2 -15   2 8553.49 342.003  40
  -2  15   2 9197.64 354.838  20
  -2  15   2 8681.35 318.381   8
  -2  15   1 1947.96 155.933   8
  -2  15   1 2067.67 185.076  20
  -2 -15   1 1749.23 159.658  40
  -2  15   0 757.160 101.778   8
  -2 -15   0 714.473 117.573  40
  -2  15   0 717.541 124.821  20
  -2 -15  -1 12.0619 59.4418  40
  -2  15  -1-18.8080 81.7465  20
   2  15   1 57.2141 65.3441   8
   2  15   2 93.5746 65.7175   8
  -2  15  -2 118.087 88.8755  20
  -2  15  -3 904.213 125.249   6
   2  15   3 877.672 113.794   8
  -2  15  -3 792.921 124.307  20
   2  15   4 16.0644 64.1507   8
  -2  15  -4 104.698 91.7101  32
  -2  15  -4 45.5882 69.4697   6
  -2  15  -4-11.7286 68.0099  20
  -2  15  -5 236.647 78.9321  20
   2  15   5 234.292 73.2129   8
  -2  15  -5 233.096 96.6323  32
  -2  15  -5 171.625 72.1197   6
  -2  15  -6 5004.38 208.364  36
   2  15   6 5743.50 259.568   8
  -2  15  -6 5390.96 235.527  20
  -2  15  -6 5654.22 261.609  32
  -2  15  -7 1206.47 112.324  20
   2  15   7 920.978 111.915   8
   2 -15   7 1028.13 96.3017  41
  -2  15  -7 1203.64 122.108  32
  -2  15  -8 4775.78 211.944  32
   2  15   8 4547.28 209.699   8
  -2  15  -9 27.7778 46.2459  32
   2  15   9 77.0937 51.4771   8
   2  15  10 443.535 65.6695   8
  -2  15 -10 437.794 66.3716  30
  -2  16   7 666.034 74.3928   8
  -2 -16   7 541.949 67.4847  41
   2  16  -7 640.182 75.3303   6
  -2  16   6 337.675 67.0009   8
   2  16  -6 297.596 67.3361   6
   2  16  -5 2149.56 150.829   6
  -2  16   5 1775.69 122.062   8
   2  16  -5 1873.44 120.224  20
  -2  16   4 246.412 63.9182  36
  -2 -16   4 25.6443 53.4481  40
  -2  16   4 126.482 59.2144   8
   2  16  -4 170.001 63.2489  20
   2  16  -4 281.261 80.6736   6
  -2  16   3 1029.01 98.3389   8
   2  16  -3 1084.29 113.950  20
  -2 -16   3 978.177 102.804  40
   2  16  -2 3433.74 191.590  20
   2  16  -2 3817.97 201.208   6
  -2 -16   2 3064.76 160.396  40
  -2  16   2 3396.86 184.135  20
  -2  16   2 3285.60 155.403   8
   2  16  -1 1019.64 116.768   6
   2  16  -1 881.962 113.136  20
  -2 -16   1 732.526 80.5908  40
  -2  16   1 1003.53 114.941  20
   2  16   0 8411.04 301.113  20
  -2  16   0 8267.11 292.934  20
  -2  16  -1 181.373 74.8687  20
   2  16   1-56.5850 69.6463  20
   2  16   2 7694.63 275.300  20
  -2  16  -2 7778.06 265.398  32
  -2  16  -2 7748.23 280.456  20
  -2  16  -3 1269.73 122.968  20
  -2  16  -3 1202.82 110.844  36
   2  16   3 1222.14 112.802  20
  -2  16  -3 1305.68 119.901  32
   2  16   3 1129.90 98.3379   8
  -2  16  -4 1195.11 114.145  32
   2  16   4 1176.48 101.725   8
  -2  16  -4 1383.88 120.520  20
  -2  16  -4 997.173 98.0089  36
  -2  16  -5 3090.24 162.729  32
   2  16   5 2943.18 147.757   8
  -2  16  -5 2624.98 143.296  20
   2  16   6 858.023 81.8944   8
  -2  16  -6 759.730 82.9166  32
   2  16   7 1582.23 100.247   8
  -2  16  -7 1403.34 98.1812  32
  -2  17   1 1258.51 87.6396  36
   2  17  -1 1238.63 87.5267  20
   2  17   0 316.677 54.5977  20
  -2  17   0 252.751 47.8961  36
  -3   0  22 454.606 63.5510  19
  -3   0  21-53.1496 61.4718  19
  -3   0  21 4.15663 56.2082  18
  -3   0  21 1.75740 61.1831  13
  -3   0  20 7090.82 319.534  18
  -3   0  20 7303.09 265.485  34
  -3   0  20 7156.97 312.756  13
  -3   0  19-61.7412 74.5890  34
  -3   0  19 34.8341 94.5846  13
  -3   0  19 78.7112 102.643  18
  -3   0  19-17.0160 75.4052  26
  -3   0  18 1054.12 165.201  18
  -3   0  18 921.256 139.268  34
  -3   0  18 939.324 161.552  13
  -3   0  17-59.2213 90.2716  18
  -3   0  17 34.6165 93.2675  34
  -3   0  17 48.5086 107.824  13
  -3   0  16 4744.26 319.181  13
  -3   0  16 5185.54 325.306  34
  -3   0  15 45.9410 104.772  34
  -3   0  15-78.7699 106.623  13
  -3   0  14 29662.2 1496.28   4
  -3   0  14 29318.9 747.957  13
  -3   0  14 29819.4 706.855   7
   3   0 -14 30441.4 1656.15  48
  -3   0  14 30696.6 773.509  34
  -3   0  14 28550.3 663.245  25
  -3   0  13 13.4167 203.728   4
  -3   0  13 69.7159 88.1091   7
   3   0 -13 103.667 216.390  48
  -3   0  13 33.1357 105.952  17
  -3   0  13 103.306 94.3137  34
   3   0 -12 862.471 309.753  48
  -3   0  12 1227.04 296.981   4
   3   0 -11 30.8327 172.668  48
  -3   0  11-55.2936 159.527   4
  -3   0  10-23.6993 117.572   4
   3   0 -10-164.850 169.963  48
   3   0  -9 144.620 170.482  48
  -3   0   9-77.4475 133.784   4
  -3   0   8 31286.9 864.101   3
   3   0  -8 31451.6 1267.89  48
  -3   0   8 29835.9 1150.40   4
  -3   0   7 178.156 134.698   4
   3   0  -7-62.6732 169.342  48
  -3   0   7 49.5606 82.1090   3
  -3   0   6 17585.0 770.067   4
  -3   0   6 17763.5 650.913   3
   3   0  -6 16770.9 837.301  48
  -3   0   5-22.6268 107.716   4
  -3   0   5 13.6048 80.7076   3
   3   0  -5 164.035 135.227  48
  -3   0   5 78.0656 71.9693   5
  -3   0   4 205684. 2228.99   4
   3   0  -4 200948. 2555.71  48
  -3   0   4 205419. 2164.84   3
  -3   0   4 202192. 1912.70   5
   3   0  -3 24.2660 131.815  48
  -3   0   3 23.1669 73.4557   4
  -3   0   3 7.92990 63.3101   5
  -3   0   3 19.7141 93.8335   3
  -3   0   2 89.6447 101.522   3
  -3   0   2 25.6012 72.2408   4
  -3   0   1 14.1876 52.2683   4
  -3   0   1-91.4981 111.177   3
  -3   0   1 25.7058 55.9233   1
   3   0  -1 98.8239 133.855  48
  -3   0   0 366169. 2276.60   1
   3   0   0 369908. 2930.15  48
  -3   0  -1 65.5221 105.102   3
   3   0   1 30.9485 115.659  47
   3   0   1 66.6637 102.253  48
  -3   0  -1 6.01116 76.4060   1
   3   0   2 6413.68 406.942  47
  -3   0  -2 6464.21 409.124   3
   3   0   2 6605.82 380.487  48
  -3   0  -2 6691.73 391.941   1
  -3   0  -3 29.8813 109.012   1
   3   0   3-60.0779 109.449  47
  -3   0  -3 82.8621 96.7994   3
   3   0   3-28.7397 83.0420  48
  -3   0  -4 5945.28 442.251   1
  -3   0  -4 4973.66 381.034   3
   3   0   4 5691.61 376.178  48
   3   0   4 5934.04 435.844  47
   3   0   5 68.9865 105.082  48
  -3   0  -5 73.0252 96.0120   3
   3   0   5 21.4937 115.772  47
  -3   0  -5 11.6965 129.269   1
   3   0   6 273635. 3207.49  47
  -3   0  -6 275933. 3400.03   1
  -3   0  -6 266939. 2871.69   3
  -3   0  -7 43.8836 165.094   1
  -3   0  -7-55.8145 109.886   3
   3   0   7 47.9402 145.547  47
   3   0   8 6465.29 567.947  47
  -3   0  -8 7201.64 645.597   1
  -3   0  -8 6199.44 467.403   3
   3   0   9 227.452 170.868  47
  -3   0  -9 51.4418 214.292   1
   3   0  10 21921.1 1146.67  47
  -3   0 -10 22858.8 1241.61   1
  -3   0 -11 50.4390 176.763   1
   3   0  11 78.5564 161.193  47
   3   0  12 17035.8 1095.37  47
  -3   0 -12 17386.2 1174.72   1
  -3   0 -13 189.478 188.302   1
   3   0  13 47.9814 83.2525  41
   3   0  13-17.3450 91.0339  45
   3   0  13 396.461 220.459  47
   3   0  13-8.78880 88.8000  13
   3   0  13 22.6773 92.7246  26
   3   0  14 6426.64 403.785  45
   3   0  14 5796.29 313.109  41
   3   0  14 6513.29 349.510  26
   3   0  14 6002.78 347.923  13
   3   0  15-62.1794 105.422  45
   3   0  15 35.4478 89.5133  26
   3   0  16 69990.6 1142.22  26
   3   0  16 70676.0 1064.57  42
   3   0  17-59.3171 64.8988  42
   3   0  17-81.0855 98.0918  45
   3   0  17-57.9546 96.0368  26
   3   0  18 8342.05 340.407  10
   3   0  18 7847.89 413.698  45
   3   0  18 8748.27 382.755  26
   3   0  19 44.1340 61.9705  10
   3   0  19-37.2454 71.2618  26
   3   0  19-40.0389 86.9690  45
   3   0  20 4246.29 184.298  10
   3   0  20 4115.12 216.607  26
   3   0  21-73.3669 50.8723  26
  -3  -1  22 2402.84 128.909  19
  -3   1  22 2530.15 129.913  19
  -3  -1  21 830.447 107.943  18
  -3   1  21 624.138 97.1200  18
  -3  -1  21 679.427 98.6044  13
  -3   1  21 584.017 92.6489  19
  -3  -1  20 60.7771 77.8063  13
  -3   1  20 126.720 71.9255  34
  -3  -1  20 101.480 71.7593  18
  -3  -1  20 189.114 69.7529  26
  -3   1  20 208.984 76.1945  18
  -3   1  20 40.0843 73.1139  13
  -3  -1  19 24639.1 642.839  18
  -3   1  19 24364.0 587.622  34
  -3   1  19 26119.7 664.491  18
  -3   1  19 25133.1 612.334  13
  -3  -1  19 25662.2 654.956  13
  -3  -1  18 26427.8 710.295  13
  -3   1  18 25643.0 610.003  26
  -3   1  18 25647.2 699.403  18
  -3  -1  18 27177.9 720.929  18
  -3   1  18 27327.7 682.047  34
  -3  -1  18 26942.8 647.143  34
  -3   1  18 26261.1 673.689  13
  -3   1  17 2175.54 225.642  18
  -3  -1  17 2411.58 215.198  34
  -3   1  17 2373.87 226.999  34
  -3  -1  17 1975.86 216.531  13
  -3   1  17 2531.17 229.392  13
  -3   1  16 138.982 77.5272  25
  -3   1  16 248.685 102.895  34
  -3   1  16 289.272 116.206  13
  -3  -1  16 207.875 112.206  13
  -3  -1  16 471.385 130.531  34
  -3   1  15 3414.92 267.499  13
  -3   1  15 3446.29 244.480  25
  -3   1  15 3536.29 280.305  34
  -3  -1  15 3817.85 283.265  34
  -3  -1  15 3516.25 283.328  13
  -3  -1  14 26852.9 1447.31   4
  -3  -1  14 26648.7 719.949  34
  -3   1  14 24261.8 663.273  13
  -3   1  14 26504.2 688.709   7
   3   1 -14 26071.8 1532.58  48
  -3   1  14 25493.6 1382.44   4
   3  -1 -14 26020.3 1538.99  48
  -3   1  14 27019.4 733.581  34
  -3   1  14 26482.1 701.079  17
  -3   1  14 25103.3 641.805  25
  -3   1  13 105.099 68.6471  25
   3  -1 -13 361.838 191.013  48
  -3   1  13-155.300 140.582   4
  -3  -1  13 114.991 130.951   4
  -3   1  13 200.113 108.701  17
  -3  -1  13 37.8901 90.2728  34
  -3   1  13 229.102 117.950   7
  -3   1  13 19.2833 86.9874  34
   3   1 -13-119.500 233.103  48
  -3  -1  13 188.027 101.071  17
  -3   1  13 35.0257 79.6610  13
  -3   1  12 2718.06 449.587   4
  -3  -1  12 2380.37 404.668   4
   3  -1 -12 2058.99 427.604  48
   3   1 -12 2028.90 408.731  48
  -3  -1  11 6439.66 648.296   4
   3   1 -11 6052.77 670.500  48
   3  -1 -11 5876.24 664.093  48
  -3   1  11 5495.05 582.622   4
  -3  -1  10 49350.2 1680.35   4
  -3   1  10 46828.0 1600.63   4
   3   1 -10 48541.7 1768.00  48
   3  -1 -10 48672.8 1775.25  48
  -3   1   9 5530.47 527.130   4
  -3  -1   9 5340.25 528.311   4
  -3  -1   9 4767.52 393.749   3
   3   1  -9 4965.02 548.368  48
   3  -1  -9 5365.21 572.119  48
   3  -1  -8 1279.43 285.933  48
  -3  -1   8 1251.85 220.601   3
  -3  -1   8 850.474 237.008   4
   3   1  -8 1313.19 306.518  48
  -3   1   8 1099.86 238.184   4
  -3   1   7 52440.9 982.177   3
  -3  -1   7 53286.8 1461.48   4
   3  -1  -7 54451.5 1577.46  48
  -3   1   7 52544.0 1422.50   4
   3   1  -7 51789.7 1566.21  48
  -3  -1   6 5263.89 439.964   4
   3   1  -6 5575.06 498.252  48
  -3   1   6 5227.38 427.478   4
  -3   1   6 5290.58 327.534   3
   3  -1  -6 5066.51 463.233  48
   3   1  -5 459.177 184.573  48
  -3   1   5 787.747 161.569   4
  -3  -1   5 531.002 139.777   4
   3  -1  -5 557.536 193.125  48
  -3   1   5 632.437 143.291   5
  -3  -1   5 652.113 122.217   5
  -3   1   5 767.076 151.931   3
  -3  -1   4 26603.8 827.408   4
  -3  -1   4 27231.5 849.444   3
  -3   1   4 25024.1 716.989   3
  -3  -1   4 27810.3 616.039   5
   3  -1  -4 26001.6 903.261  48
  -3   1   4 25301.5 754.048   5
   3   1  -4 24842.8 934.567  48
  -3   1   4 25433.3 796.221   4
  -3   1   3 192098. 2002.97   4
   3  -1  -3 193806. 2320.23  48
  -3   1   3 193007. 1985.46   5
   3   1  -3 190278. 2457.42  48
  -3  -1   3 198925. 2261.71   3
  -3   1   3 197430. 2027.37   3
  -3  -1   3 196871. 2036.81   4
  -3  -1   2 212698. 1878.78   4
  -3   1   2 214722. 2150.72   3
  -3   1   2 209384. 2039.02   5
   3   1  -2 207170. 2487.09  48
  -3  -1   2 212217. 1561.79   1
   3  -1  -2 209205. 2283.76  48
  -3   1   2 211541. 1904.00   4
  -3  -1   1 40837.7 707.512   4
   3  -1  -1 39111.8 943.197  48
  -3   1   1 41308.8 958.695   3
  -3   1   1 39107.7 550.610  46
  -3  -1   1 40548.9 1004.77   3
  -3   1   1 38514.7 569.449   1
   3   1  -1 38794.9 1044.62  48
  -3  -1   1 37870.4 728.439   1
  -3   1   1 38756.0 738.199   4
  -3  -1   0 174320. 1138.81   4
   3  -1   0 171280. 1867.42  48
  -3  -1   0 170469. 2045.96   3
   3   1   0 169915. 2105.45  48
  -3   1   0 167534. 1481.84   1
   3  -1   0 171379. 2025.03  47
  -3   1   0 172636. 1402.12   4
  -3  -1   0 169113. 1687.58   1
   3  -1   1 323115. 2427.60  48
  -3  -1  -1 317895. 2796.59   3
  -3   1  -1 326659. 2834.54   3
  -3  -1  -1 320893. 2539.14   1
   3   1   1 329318. 2680.08  47
   3   1   1 325354. 2824.24  48
  -3   1  -1 313744. 2345.90   1
   3  -1   1 338498. 2892.19  47
  -3  -1  -2 74952.1 1331.63   1
   3  -1   2 73803.4 1147.62  48
   3   1   2 75688.2 1368.20  48
  -3  -1  -2 72567.2 1350.80   3
  -3   1  -2 74444.2 1280.42   1
  -3   1  -2 73769.8 1388.64   3
   3   1   2 73953.3 1314.76  47
   3  -1   2 77955.1 1436.01  47
  -3   1  -3 24853.1 814.429   1
   3  -1   3 25056.4 673.883  48
  -3  -1  -3 25186.1 807.390   3
  -3   1  -3 24467.7 829.385   3
   3   1   3 25888.4 807.364  47
  -3  -1  -3 25629.7 847.931   1
   3  -1   3 26326.0 878.686  47
   3   1   3 25040.1 805.871  48
   3  -1   4 26697.8 737.621  48
   3  -1   4 28623.7 966.020  47
  -3  -1  -4 28008.0 963.939   1
   3   1   4 27594.9 879.849  48
  -3   1  -4 27534.9 908.021   3
  -3  -1  -4 27537.0 858.057   3
  -3   1  -4 28801.4 959.567   1
   3   1   4 28672.4 897.618  47
   3  -1   5 46575.3 1294.24  47
  -3   1  -5 45228.8 1197.53   3
  -3   1  -5 43992.7 1278.74   1
  -3  -1  -5 48186.5 1344.09   1
  -3  -1  -5 43451.4 1093.08   3
   3  -1   5 44228.8 1006.14  48
   3   1   5 43706.1 1161.47  48
   3   1   5 46010.3 1200.83  47
  -3   1  -6 3776.16 375.548   3
   3   1   6 10726.1 740.668  48
  -3  -1  -6 5446.79 546.203   1
  -3   1  -6 3682.81 415.302   1
   3  -1   6 3987.58 424.500  47
  -3  -1  -6 4801.25 463.576   3
  -3  -1  -7 53718.0 1619.87   1
  -3   1  -7 53299.0 1389.92   3
  -3  -1  -7 56862.6 1307.47   3
  -3   1  -7 52849.0 1597.53   1
   3  -1   7 54835.3 1205.28   2
   3   1   7 53822.3 1465.23  47
   3  -1   7 55103.5 1566.98  47
  -3  -1  -8 47596.0 1618.91   1
  -3   1  -8 47066.0 1352.32   3
   3   1   8 44832.5 1439.71  47
   3  -1   8 44600.1 1499.02  47
  -3  -1  -8 45719.4 1195.70   3
  -3   1  -8 44513.4 1553.32   1
   3  -1   8 47618.6 1109.85   2
  -3  -1  -9 156.550 185.594   1
   3   1   9-413.853 178.168  47
   3  -1   9-17.8457 166.260  47
  -3   1  -9 94.8061 195.806   1
   3   1  10 5768.55 578.714  47
  -3  -1 -10 5511.21 628.698   1
  -3   1 -10 5055.55 589.587   1
   3  -1  10 5628.93 608.464  47
  -3   1 -11-58.8000 197.567   1
   3   1  11 179.855 152.940  47
   3  -1  11 93.7294 172.583  47
  -3  -1 -11 42.9192 182.195   1
   3  -1  12 1356.61 184.544  45
  -3  -1 -12 1190.03 351.489   1
   3   1  12 1258.79 160.082  13
  -3   1 -12 955.413 309.422   1
   3   1  12 1064.59 263.780  47
   3  -1  12 1410.76 346.513  47
   3   1  12 1508.23 171.051  26
   3   1  13 21209.7 694.297  45
   3  -1  13 21821.0 1311.34  47
   3  -1  13 22646.8 625.770  13
  -3  -1 -13 22150.6 1367.39   1
   3  -1  13 23420.1 621.484  41
   3  -1  13 21938.8 715.087  45
  -3   1 -13 21232.6 1341.24   1
   3   1  13 22632.4 616.711  26
  -3  -1 -14 413.410 294.270   1
   3   1  14 1171.23 188.447  45
   3  -1  14 1179.66 196.918  45
   3  -1  14 1184.65 163.854  41
  -3   1 -14 1116.07 324.399   1
   3   1  14 1088.08 150.172  42
   3  -1  14 882.627 140.279  13
   3   1  14 1089.13 166.478  26
   3  -1  15 2169.07 211.027  41
   3  -1  15 2625.55 274.479  45
   3   1  15 2861.89 225.651  42
   3   1  15 2070.35 247.472  45
   3  -1  15 2488.63 232.529  13
   3   1  15 2219.57 224.512  26
   3  -1  15 2495.25 230.783  26
   3   1  16 148.625 98.6485  26
   3  -1  16 138.460 119.624  45
   3   1  16 203.907 99.9450  45
   3   1  16 321.918 99.0215  42
   3  -1  16 291.252 106.725  26
   3  -1  17 16829.3 512.531  42
   3  -1  17 16524.3 635.315  45
   3   1  17 15348.3 594.037  45
   3   1  17 17559.4 569.386  26
   3  -1  17 17084.1 548.915  26
   3   1  18 9908.14 449.879  45
   3   1  18 9523.56 376.229  10
   3  -1  18 9649.99 344.016  10
   3  -1  18 8453.90 436.141  45
   3   1  18 10168.7 418.055  26
   3  -1  18 9807.96 399.178  26
   3  -1  19 1419.08 121.254  10
   3   1  19 1628.81 151.689  10
   3  -1  19 1791.16 193.542  45
   3   1  19 1645.89 168.679  26
   3  -1  19 1461.27 152.582  26
   3   1  20 1914.95 141.393  10
   3   1  20 1923.60 155.556  26
   3  -1  20 1700.87 145.340  26
   3  -1  20 1801.44 162.959  45
   3   1  21 749.427 70.5446  10
   3   1  21 691.334 82.4558  26
   3  -1  21 757.638 83.6386  26
  -3  -2  22 5074.61 176.957  19
  -3   2  22 5235.53 174.455  19
  -3  -2  21 5311.49 226.671  18
  -3  -2  21 5160.67 231.879  13
  -3   2  21 5057.89 225.513  19
  -3   2  20 24691.2 516.429  34
  -3  -2  20 23699.6 552.727  18
  -3   2  20 23290.1 552.684  19
  -3   2  20 25437.1 576.206  18
  -3  -2  20 25719.0 589.364  13
  -3   2  19 6736.39 305.525  13
  -3   2  19 6236.27 303.768  34
  -3   2  19 6604.38 330.595  18
  -3  -2  19 6492.73 338.462  13
  -3  -2  19 5725.15 311.821  18
  -3   2  18 580.189 128.091  34
  -3   2  18 1052.81 146.294  13
  -3   2  18 672.599 135.314  18
  -3  -2  18 599.048 108.022  34
  -3  -2  18 766.973 148.498  18
  -3  -2  18 766.878 154.609  13
  -3   2  17 7019.69 379.076  18
  -3  -2  17 7501.68 407.085  13
  -3   2  17 7371.88 388.386  34
  -3   2  17 7887.54 375.092  13
  -3   2  17 7182.84 326.470  26
  -3   2  17 7206.21 336.308  25
  -3  -2  17 7288.14 355.211  34
  -3   2  16 1702.53 212.494  34
  -3  -2  16 1629.29 192.796  34
  -3   2  16 1346.45 184.998  18
  -3   2  16 1792.97 195.719  13
  -3  -2  16 1347.36 188.613  13
  -3   2  16 1395.90 169.496  25
  -3  -2  15 4319.06 288.844  45
  -3   2  15 4577.52 319.472  34
  -3   2  15 4482.12 322.637   7
  -3   2  15 4176.71 272.647  25
  -3  -2  15 4164.30 288.863  34
  -3   2  15 4307.51 286.396  13
   3   2 -14 8488.72 850.833  48
  -3   2  14 9205.90 838.813   4
  -3  -2  14 8606.00 837.604   4
   3  -2 -14 8544.23 889.408  48
  -3  -2  14 9319.24 428.832  34
  -3  -2  14 9242.99 408.392  45
  -3   2  14 8729.99 418.170  17
  -3   2  14 9420.85 434.350  34
  -3   2  14 8997.81 424.188   7
  -3   2  14 8988.41 393.152  13
  -3   2  14 8839.05 394.348  25
  -3  -2  13 14690.8 1058.92   4
   3  -2 -13 16633.0 1214.76  48
  -3   2  13 16792.5 554.398  17
  -3  -2  13 19178.2 564.052  45
  -3   2  13 17885.2 564.831   7
   3   2 -13 18445.7 1243.53  48
  -3   2  13 16248.4 524.429  16
  -3  -2  13 17639.2 574.641  34
  -3   2  13 17093.0 567.597  34
  -3   2  13 16832.2 513.804  13
  -3   2  13 16482.1 1090.58   4
  -3   2  13 17489.1 533.781  25
  -3  -2  12 5594.39 641.667   4
  -3   2  12 5503.14 628.370   4
   3   2 -12 7097.55 753.190  48
   3  -2 -12 6458.44 739.573  48
   3   2 -11 1178.95 297.578  48
  -3  -2  11 897.720 249.517   4
   3  -2 -11 904.377 296.605  48
  -3   2  11 788.221 276.990   4
  -3  -2  10 5094.69 566.571   4
   3  -2 -10 4961.56 585.839  48
   3   2 -10 5482.22 616.027  48
  -3   2  10 4587.77 515.548   4
   3   2  -9 20754.2 1112.42  48
  -3  -2   9 22928.1 1120.18   4
  -3   2   9 21165.0 1041.32   4
  -3  -2   8 8583.49 650.805   4
   3   2  -8 8184.25 673.849  48
  -3   2   8 8837.25 635.526   4
  -3   2   7 15924.3 802.956   4
  -3  -2   7 17107.3 865.985   4
   3   2  -7 14982.2 865.298  48
  -3  -2   6 442.252 156.496   4
  -3   2   6 292.546 143.382   4
   3  -2  -6 107.053 142.774  48
  -3   2   6 306.084 96.6018   3
  -3  -2   6 267.385 154.291   2
   3   2  -6 298.147 204.290  48
  -3  -2   6 380.357 77.3319   5
  -3  -2   5 232515. 2781.28   4
   3   2  -5 230564. 1333.80  46
  -3   2   5 238718. 2077.56   3
  -3   2   5 226803. 2561.54   5
   3  -2  -5 239841. 2900.13  48
  -3  -2   5 238850. 2752.17   2
  -3  -2   5 241112. 1610.36   5
   3   2  -5 240751. 3118.43  48
  -3   2   5 232045. 2679.34   4
  -3  -2   4 75703.8 1464.91   4
  -3  -2   4 78813.5 1552.90   2
   3   2  -4 77783.7 1701.95  48
  -3   2   4 78135.1 769.698  46
   3   2  -4 73749.5 699.923  46
  -3   2   4 77694.3 1234.17   3
  -3   2   4 76868.9 1436.00   4
  -3   2   4 75694.5 1418.65   5
   3  -2  -4 80972.4 1569.80  48
  -3  -2   3 2547.35 262.118   4
  -3  -2   3 2725.56 307.987   2
   3   2  -3 3269.86 346.467  48
  -3   2   3 2510.61 246.966   3
   3  -2  -3 2520.28 271.329  48
   3   2  -3 2422.46 134.702  46
  -3   2   3 2756.15 144.846  46
  -3   2   3 2411.67 255.910   5
  -3   2   3 2697.14 260.385   4
   3   2  -2 33600.5 545.514  46
  -3   2   2 34521.5 558.842  46
   3   2  -2 37192.4 1096.80  48
  -3   2   2 34544.5 870.465   3
   3  -2  -2 34737.1 899.492  48
  -3  -2   2 37446.7 1020.48   2
  -3   2   2 34677.7 909.050   5
  -3  -2   2 34541.7 817.464   4
  -3   2   2 33395.0 826.890   4
   3  -2  -1 19251.0 633.052  48
  -3   2   1 19567.8 483.541  46
  -3  -2   1 19537.1 741.229   3
   3   2  -1 18438.3 753.461  48
  -3   2   1 19839.1 684.766   3
  -3  -2   1 18645.7 531.956   4
   3   2  -1 18731.2 466.553  46
  -3   2   1 19273.8 588.566   4
   3   2   0 526.694 128.455  47
   3  -2   0 820.063 171.751  47
  -3  -2   0 782.389 141.200   1
   3   2   0 718.367 124.222  46
   3   2   0 358.064 128.100  48
  -3  -2   0 764.686 103.175   4
   3  -2   0 600.859 118.953  48
  -3  -2   0 743.281 182.297   3
  -3   2   0 877.645 172.372   3
  -3   2   0 571.507 114.882  46
  -3   2   0 979.350 137.292   4
  -3   2   0 801.914 129.610   1
   3   2   1 125143. 1510.68  46
  -3  -2  -1 123718. 871.457   4
  -3   2  -1 134275. 1892.82   3
  -3  -2  -1 130467. 1869.09   3
   3   2   1 130993. 1619.84  47
   3  -2   1 129959. 1856.66  47
  -3   2  -1 129511. 1558.42   1
  -3  -2  -1 131631. 1759.47   1
   3  -2   1 129960. 1392.15  48
   3   2   1 132578. 1927.98  48
  -3  -2  -2 35321.3 965.188   3
   3   2   2 34307.7 861.269  47
   3  -2   2 34629.6 695.617  48
  -3   2  -2 34417.4 997.663   3
   3   2   2 35223.4 1004.15  48
   3  -2   2 34277.4 992.873  47
  -3   2  -2 35445.1 903.723   1
  -3  -2  -2 37185.7 998.990   1
  -3  -2  -3 4784.92 397.019   1
   3  -2   3 4849.86 396.546  47
   3   2   3 4556.77 334.283  47
  -3  -2  -3 4740.29 362.930   3
  -3   2  -3 4404.13 360.192   1
   3  -2   3 5134.63 274.255  48
   3   2   3 4744.23 387.153  48
  -3   2  -3 5030.72 404.434   3
  -3   2  -4 3990.24 369.412   1
   3  -2   4 3857.87 368.898  47
   3  -2   4 3624.24 246.670  48
  -3   2  -4 2982.26 331.609   3
  -3  -2  -4 3806.91 335.917   3
   3   2   4 3262.75 303.529  47
   3   2   4 3549.15 356.010  48
  -3  -2  -4 4042.05 387.616   1
   3  -2   5 4972.24 447.619  47
  -3   2  -5 5707.69 482.750   1
  -3  -2  -5 5643.33 402.184   3
  -3  -2  -5 5789.64 488.642   1
   3   2   5 5369.46 451.132  48
  -3   2  -5 5877.24 464.509   3
   3   2   5 5695.50 418.189  47
   3   2   6 2438.68 329.470  48
  -3  -2  -6 2301.20 355.178   1
  -3  -2  -6 2174.08 257.522   3
   3   2   6 2165.04 274.738  47
  -3   2  -6 2053.01 295.000   3
   3  -2   6 2806.30 368.173  47
   3  -2   6 2401.89 284.548   2
  -3   2  -6 1982.54 315.525   1
  -3  -2  -7 139.370 151.926   1
   3  -2   7 375.441 143.719   2
   3   2   7 146.966 114.026  47
  -3  -2  -7 276.198 108.788   3
   3  -2   7 309.720 168.303  47
  -3   2  -7 227.410 159.034   3
  -3   2  -7 334.718 191.534   1
   3   2   8 17872.1 877.848  47
  -3   2  -8 17298.2 990.583   1
  -3  -2  -8 16591.1 693.757   3
  -3  -2  -8 19958.3 1068.56   1
   3  -2   8 18282.3 984.681  47
   3  -2   8 18413.6 767.819   2
  -3  -2  -9 1319.71 335.760   1
   3   2   9 1857.44 315.847  47
   3  -2   9 1755.93 354.167  47
  -3   2  -9 1662.00 364.719   1
   3   2  10 5839.04 563.363  47
  -3  -2 -10 6115.02 656.009   1
   3  -2  10 5851.25 619.247  47
  -3   2 -10 6009.80 658.993   1
  -3   2 -11 277.925 217.598   1
   3   2  11 336.554 144.161  47
   3  -2  11 417.958 201.935  47
  -3  -2 -11 371.256 212.393   1
   3   2  12-240.177 184.640  47
   3  -2  12-41.9693 239.701  47
   3  -2  12 80.8429 101.458  45
   3   2  12-17.9248 88.7464  45
   3  -2  12 0.62696 88.9799  41
  -3  -2 -12 221.603 243.514   1
  -3   2 -12 440.963 247.427   1
   3   2  12 6.14770 83.8610  26
   3   2  13 9425.36 383.137  42
   3  -2  13 9664.93 413.123  41
   3   2  13 8473.28 440.627  45
   3  -2  13 10571.2 928.615  47
  -3  -2 -13 9498.30 903.926   1
   3  -2  13 8872.74 463.097  45
   3  -2  13 9915.75 411.057  13
   3   2  13 10112.7 423.066  26
  -3   2 -13 8501.05 853.946   1
   3   2  14 68425.9 1267.32  45
   3  -2  14 71549.6 1130.66  41
   3   2  14 72185.3 1056.23  42
   3  -2  14 67560.7 1295.54  45
   3  -2  14 68791.7 1111.45  13
   3   2  14 72077.5 1163.00  26
   3  -2  15 1328.62 157.217  13
   3  -2  15 1325.56 174.271  41
   3   2  15 1461.76 161.191  42
   3   2  15 1423.32 207.221  45
   3  -2  15 1243.37 199.954  45
   3   2  15 1515.61 195.065  26
   3  -2  16 6240.37 412.231  45
   3  -2  16 6179.98 332.551  41
   3  -2  16 6292.80 339.286  26
   3   2  16 6255.33 386.267  45
   3   2  16 6249.34 352.974  26
   3   2  17 6775.95 346.857  10
   3  -2  17 6849.65 421.342  45
   3   2  17 6491.43 379.187  45
   3   2  17 6741.05 360.223  26
   3  -2  17 7114.88 352.473  26
   3  -2  18 95.0565 108.687  45
   3   2  18 206.025 104.896  10
   3   2  18 121.810 81.4024  26
   3  -2  18 318.460 99.8490  26
   3  -2  19 640.894 134.950  45
   3   2  19 727.406 113.952  10
   3   2  19 657.652 115.528  26
   3  -2  19 781.743 119.140  26
   3   2  20 4178.51 198.159  10
   3   2  20 3824.70 200.295  33
   3   2  20 3943.39 216.573  26
   3  -2  20 3771.71 197.710  26
   3  -2  20 3920.58 242.072  45
   3   2  21 59.8230 49.5304  10
   3  -2  21-4.54754 42.3041  26
  -3  -3  21 1812.45 127.748  18
  -3   3  21 1865.93 134.235  19
  -3  -3  21 2037.03 148.525  13
  -3  -3  21 1977.16 131.496  26
  -3   3  20 917.204 121.562  19
  -3   3  20 1013.54 123.347  18
  -3  -3  20 946.572 122.576  18
  -3  -3  20 1055.10 137.523  13
  -3   3  19 2672.19 209.750  18
  -3   3  19 2561.27 202.650  19
  -3   3  19 2893.80 209.727  34
  -3  -3  19 2581.71 209.449  18
  -3  -3  19 2677.01 221.735  13
  -3   3  18 1632.25 181.267  19
  -3  -3  18 1857.23 199.531  18
  -3   3  18 2367.77 208.760  34
  -3   3  18 2088.26 206.622  18
  -3  -3  18 2024.59 217.144  13
  -3   3  18 1884.42 166.213  25
  -3   3  17 3140.32 250.104  18
  -3  -3  17 3204.97 222.504  34
  -3  -3  17 3236.87 252.567  45
  -3   3  17 3408.09 272.483  34
  -3   3  17 3256.70 233.059  13
  -3  -3  17 3216.80 273.810  13
  -3   3  17 3461.35 246.604  25
  -3  -3  16 7863.17 373.276  34
  -3   3  16 6982.60 374.493  18
  -3   3  16 7500.63 396.163  34
  -3   3  16 7606.12 357.995  13
  -3  -3  16 7696.02 423.345  13
  -3  -3  16 7111.53 377.559  45
  -3   3  16 7634.42 369.146  25
  -3   3  15 5342.60 330.607  18
  -3  -3  15 5479.97 329.357  45
  -3   3  15 5882.43 369.932   7
  -3   3  15 5571.59 305.178  13
  -3  -3  15 5555.25 325.012  34
  -3   3  15 5800.13 350.207  34
  -3   3  15 5968.92 332.288  25
   3  -3 -14 1919.28 440.288  48
  -3  -3  14 2036.88 429.847   4
  -3   3  14 2047.97 225.290  34
  -3   3  14 2075.61 212.678  25
  -3   3  14 2340.55 239.901   7
   3   3 -14 2743.53 504.726  48
  -3  -3  14 1890.23 207.313  34
  -3   3  14 2181.15 436.783   4
  -3   3  14 1967.91 202.700  18
  -3  -3  14 2047.74 213.563  45
  -3   3  14 1788.30 176.665  13
  -3   3  13 606.957 117.700  25
   3  -3 -13 860.959 323.347  48
  -3   3  13 91.0188 132.214   4
  -3  -3  13 449.280 213.914   4
  -3  -3  13 807.578 148.780  34
  -3   3  13 1018.91 183.522  16
  -3   3  13 911.432 157.465   7
  -3   3  13 770.266 145.638  17
  -3   3  13 859.194 143.342  34
  -3  -3  13 698.810 141.970  45
   3   3 -13 594.701 272.301  48
  -3   3  12 818.854 133.129  25
   3  -3 -12 795.644 316.054  48
  -3  -3  12 610.282 151.845   4
   3   3 -12 905.319 298.005  48
  -3   3  12 849.787 146.488  17
  -3   3  12 903.227 154.015  34
  -3   3  12 660.589 140.537   7
  -3   3  12 721.034 240.765   4
  -3  -3  11 20251.0 1196.26   4
   3   3 -11 21239.8 1247.14  48
  -3   3  11 20411.9 1139.07   4
   3   3 -10 7560.85 725.032  48
  -3  -3  10 7702.33 717.076   4
  -3   3  10 7147.85 649.811   4
  -3  -3   9 24535.1 1023.52   2
   3   3  -9 22198.0 1172.95  48
  -3   3   9 22808.2 1100.74   4
  -3  -3   9 23307.3 1176.34   4
  -3  -3   8 9389.49 712.240   4
  -3   3   8 10392.6 709.064   4
  -3  -3   8 10069.5 647.801   2
   3   3  -8 8786.75 708.139  48
  -3   3   7 4762.93 460.023   4
  -3  -3   7 4981.16 501.048   4
  -3  -3   7 5097.45 466.322   2
   3   3  -7 4903.74 525.481  48
  -3  -3   6 3793.54 411.335   4
   3   3  -6 4172.01 476.399  48
  -3  -3   6 4728.68 434.669   2
  -3   3   6 4077.35 399.887   5
  -3   3   6 4508.39 428.703   4
  -3  -3   5 18590.6 834.952   2
   3  -3  -5 18039.3 799.832  48
   3   3  -5 18281.1 501.946  46
  -3   3   5 18812.5 530.403  46
   3   3  -5 18681.5 903.567  48
  -3   3   5 18656.5 581.381   3
  -3  -3   5 17830.1 815.462   4
  -3   3   5 17335.8 773.066   5
  -3   3   5 17967.6 788.438   4
   3  -3  -4 7270.34 480.958  48
   3   3  -4 7516.67 313.112  46
  -3   3   4 7236.00 317.575  46
  -3  -3   4 7622.01 522.133   2
   3   3  -4 7065.33 549.174  48
  -3   3   4 7948.96 399.682   3
  -3   3   4 6992.77 480.177   5
  -3   3   4 6802.41 461.447   4
  -3   3   3 59489.1 890.825  46
   3   3  -3 60404.0 1491.05  48
  -3   3   3 57336.9 1124.74   3
  -3  -3   3 58850.4 1405.25   2
   3   3  -3 58789.3 872.183  46
   3  -3  -3 57803.3 1221.19  48
  -3   3   3 56598.0 1290.05   5
  -3   3   3 56951.2 1246.60   4
  -3   3   2 8917.46 364.804  46
   3   3  -2 8583.20 351.965  46
  -3  -3   2 8291.73 525.252   2
   3  -3  -2 8497.76 436.229  48
  -3   3   2 8662.67 458.949   3
  -3   3   2 8760.27 505.542   5
  -3   3   2 8703.60 468.871   4
   3   3  -2 9257.91 574.849  48
   3  -3  -1 84.1708 86.2397  48
  -3   3   1 89.5140 62.9282  46
  -3   3   1 102.563 120.525   3
  -3  -3   1 95.8558 141.584   2
   3   3  -1 108.059 121.129  48
   3   3  -1 99.0230 59.1149  46
  -3   3   1 127.350 90.0292   4
   3  -3   0 40609.3 1058.23  47
   3   3   0 41939.9 873.598  46
  -3   3   0 41270.8 910.376  46
  -3  -3   0 41211.1 1093.43   2
   3   3   0 42301.0 1157.59  48
  -3   3   0 42744.0 1089.34   3
   3   3   0 39739.4 851.275  47
   3  -3   0 39657.7 769.136  48
  -3   3   0 40317.6 925.785   4
  -3  -3  -1 48957.5 1214.76   3
   3   3   1 48929.6 1023.36  46
  -3   3  -1 48790.0 1020.28   1
   3  -3   1 48823.4 720.507  48
   3   3   1 52850.3 1290.35  48
  -3   3  -1 51155.6 1235.66   3
  -3   3  -1 48689.6 1076.27  46
   3   3   1 50726.3 959.687  47
  -3  -3  -1 49883.8 1188.96   1
   3  -3   1 50416.0 1204.19  47
   3  -3   2 6938.27 249.406  48
  -3  -3  -2 7143.30 467.940   3
   3   3   2 7466.72 382.743  47
   3   3   2 7197.57 489.772  48
   3  -3   2 6840.92 467.045  47
  -3   3  -2 7891.98 510.975   3
  -3   3  -2 7170.96 435.107   1
  -3  -3  -2 7445.52 496.722   1
   3   3   2 7020.84 430.540  46
   3   3   3 23956.9 711.116  47
  -3   3  -3 25172.0 938.234   3
  -3  -3  -3 23432.7 825.543   3
   3  -3   3 24146.0 897.077  47
  -3   3  -3 23867.8 855.769   1
   3   3   3 22573.0 821.886  46
   3   3   3 24094.8 906.514  48
  -3  -3  -3 23461.3 907.516   1
   3  -3   4 1040.96 238.801  47
  -3   3  -4 1152.57 235.226   1
  -3  -3  -4 1186.55 232.147   1
   3   3   4 1251.10 322.554  48
  -3  -3  -4 1138.44 205.267   3
  -3   3  -4 1296.04 238.597   3
   3   3   4 1156.17 184.416  47
   3  -3   5 14081.2 756.339  47
  -3  -3  -5 13405.7 765.353   1
  -3   3  -5 12262.1 708.982   3
   3   3   5 12944.3 728.607  48
  -3  -3  -5 12879.4 603.861   3
   3   3   5 13525.3 605.016  47
   3  -3   5 13804.9 704.581   2
  -3   3  -5 13479.7 743.649   1
   3   3   6 9467.91 660.526  48
   3   3   6 9427.07 546.142  47
   3  -3   6 10101.1 683.809  47
  -3  -3  -6 9664.28 690.323   1
  -3   3  -6 9663.02 645.808   3
  -3  -3  -6 9590.88 521.806   3
  -3   3  -6 9196.69 666.467   1
   3  -3   6 9801.26 606.036   2
  -3   3  -7 39260.1 1427.13   1
  -3  -3  -7 40429.7 1045.67   3
  -3  -3  -7 39778.4 1456.54   1
   3  -3   7 39966.8 1398.44  47
   3  -3   7 39763.0 1217.37   2
   3   3   7 40686.4 1189.96  47
   3   3   8 719.903 194.680  47
   3  -3   8 985.052 223.353   2
  -3   3  -8 792.449 259.790   1
   3  -3   8 1082.38 287.783  47
  -3  -3  -8 1073.23 322.259   1
  -3   3  -9 347.652 182.323   1
   3  -3   9 38.7644 178.689  47
   3  -3   9 297.945 129.716   2
   3   3   9 203.771 105.670  47
  -3  -3  -9 417.259 240.529   1
   3  -3  10 7245.40 709.529  47
   3   3  10 9494.87 688.848  47
  -3  -3 -10 8575.54 793.008   1
  -3   3 -10 9548.67 833.804   1
   3  -3  11 11870.5 923.267  47
   3   3  11 9552.43 734.497  47
  -3  -3 -11 11006.7 937.038   1
  -3   3 -11 12713.5 1003.06   1
   3  -3  12 5858.07 692.947  47
   3   3  12 5555.35 286.447  42
   3  -3  12 5834.87 322.782  41
  -3  -3 -12 6687.92 754.328   1
   3   3  12 5654.43 346.709  45
   3  -3  12 6107.23 303.428  13
   3  -3  12 5866.27 361.443  45
   3   3  12 5807.46 316.573  26
  -3   3 -12 5910.74 710.309   1
   3  -3  13 10272.2 502.888  45
   3   3  13 10374.0 394.860  42
  -3  -3 -13 10958.7 975.012   1
   3   3  13 9943.39 469.387  45
   3  -3  13 10439.5 925.164  47
   3  -3  13 10648.6 443.654  41
   3  -3  13 11104.9 425.655  13
   3   3  13 11369.8 458.394  26
  -3   3 -13 10536.0 958.061   1
   3   3  14 10881.1 494.886  45
   3  -3  14 11761.3 555.439  45
   3  -3  14 11230.1 439.571  13
   3  -3  14 11242.6 464.303  41
   3   3  14 11721.9 478.599  26
   3   3  14 12064.3 426.972  42
   3  -3  15 20342.0 617.500  41
   3  -3  15 20533.1 741.786  45
   3  -3  15 20323.4 597.526  13
   3   3  15 20384.7 636.061  26
   3   3  15 20579.2 680.141  45
   3  -3  16 215.102 88.7778  41
   3   3  16 32.3194 96.7607  10
   3  -3  16 86.3799 108.054  45
   3   3  16 129.687 110.511  26
   3  -3  16 191.549 106.418  26
   3   3  16 150.111 84.9494  45
   3   3  17 2078.65 206.670  10
   3  -3  17 1714.98 228.496  45
   3   3  17 2182.95 210.984  45
   3  -3  17 1610.87 171.554  41
   3   3  17 2197.77 213.890  26
   3  -3  17 1991.33 197.361  26
   3   3  18-76.6566 91.5029  10
   3  -3  18 137.904 109.741  45
   3   3  18-12.6609 78.2360  33
   3   3  18-21.3623 90.3321  26
   3  -3  18 58.7987 76.7134  26
   3   3  19 7564.14 311.871  10
   3  -3  19 7253.24 368.222  45
   3  -3  19 7024.91 288.485  26
   3   3  19 7583.40 309.391  33
   3   3  19 7438.12 326.229  26
   3   3  20 10079.2 303.641  10
   3  -3  20 9839.92 369.200  45
   3  -3  20 9844.14 289.740  26
   3   3  21 1037.05 82.7657  10
   3  -3  21 1214.39 107.525  45
  -3   4  21 65.2377 39.3456  35
  -3  -4  21 194.419 54.7884  18
  -3  -4  21 39.2749 44.0878  26
  -3   4  21 109.969 54.8002  19
  -3  -4  21 90.6695 56.9689  13
  -3   4  20 288.159 78.8410  19
  -3  -4  20 305.740 71.6212  18
  -3  -4  20 251.868 85.9767  13
  -3   4  19 699.343 99.8624  25
  -3   4  19 684.285 120.577  18
  -3   4  19 579.248 107.749  19
  -3  -4  19 576.020 108.474  18
  -3  -4  19 571.439 124.852  13
  -3   4  18 5562.33 309.774  19
  -3  -4  18 6741.50 339.829  45
  -3   4  18 6191.19 318.927  18
  -3   4  18 6146.45 326.735  34
  -3  -4  18 5389.60 323.991  13
  -3   4  18 6222.85 298.588  25
  -3  -4  18 6088.84 315.979  18
  -3   4  17 9152.91 390.787  25
  -3  -4  17 9037.17 420.509  45
  -3   4  17 8955.67 400.357  18
  -3   4  17 9474.78 433.663  34
  -3   4  17 8959.99 410.862  19
  -3  -4  17 8387.66 429.016  13
  -3   4  16 15443.9 535.339  18
  -3  -4  16 16240.2 578.969  45
  -3   4  16 15789.0 558.752  19
  -3  -4  16 15500.3 583.808  13
  -3   4  16 15643.2 569.404  34
  -3   4  16 16240.9 545.753  25
  -3   4  15 313.177 105.913  25
  -3  -4  15 661.221 141.403  45
  -3   4  15 571.082 120.821  18
  -3   4  15 700.472 172.657   7
  -3   4  15 647.663 152.993  34
  -3  -4  15 557.077 119.354  34
  -3   4  15 368.432 106.006  31
  -3   4  14 8132.51 385.237  18
  -3   4  14 7997.49 422.615   7
  -3   4  14 7878.97 376.561  16
  -3  -4  14 7860.46 384.802  34
  -3   4  14 8036.27 412.075  34
  -3  -4  14 8227.85 422.397  45
  -3   4  14 7270.92 378.846  25
   3   4 -13 1899.88 420.244  48
  -3  -4  13 1497.92 368.657   4
  -3   4  13 2011.79 218.649   7
  -3   4  13 1442.61 186.621  17
  -3   4  13 1585.50 172.009  18
  -3   4  13 1911.95 203.733  16
  -3   4  13 1511.96 192.923  34
  -3   4  13 1129.37 312.391   4
  -3  -4  13 1720.66 212.163  45
   3  -4 -13 1876.29 433.319  48
  -3  -4  13 2077.38 217.927  34
  -3   4  13 1911.79 202.632  25
   3   4 -12 41143.2 1782.16  48
  -3   4  12 40487.1 779.319  18
  -3   4  12 41539.3 882.846   7
  -3   4  12 42860.4 884.222  34
  -3   4  12 41265.0 854.235  17
  -3  -4  12 37097.2 826.681  34
  -3  -4  12 41039.4 1811.35   4
  -3   4  12 38702.9 1651.94   4
  -3   4  12 40350.9 797.511  16
  -3   4  12 42642.1 859.071  25
  -3  -4  11 9431.65 851.518   4
   3   4 -11 8848.86 801.098  48
  -3   4  11 8542.79 758.868   4
  -3   4  10-116.276 148.118   4
  -3  -4  10-249.766 172.000   4
  -3  -4  10-42.1155 122.768   2
   3   4 -10 198.041 213.952  48
  -3  -4   9 6651.70 674.754   4
   3   4  -9 7236.75 693.018  48
  -3  -4   9 6702.35 583.426   2
  -3   4   9 6450.49 608.827   4
  -3  -4   8 2946.26 437.332   4
  -3  -4   8 3530.05 422.991   2
   3   4  -8 2978.75 431.166  48
  -3   4   8 3388.20 437.014   4
   3   4  -7 14445.2 876.394  48
  -3  -4   7 13931.5 810.464   2
  -3   4   7 15141.0 830.040   5
  -3  -4   7 13991.2 870.291   4
  -3   4   7 14050.6 813.098   4
  -3   4   6 1004.62 225.424   4
   3   4  -6 978.921 264.359  48
   3   4  -6 672.689 130.376  46
  -3  -4   6 593.201 207.701   2
  -3   4   6 874.891 147.897  46
  -3   4   6 974.238 230.736   5
  -3   4   5 14777.3 765.085   5
  -3   4   5 15823.5 572.487  46
  -3  -4   5 14414.6 787.271   2
   3   4  -5 13782.7 795.894  48
   3   4  -5 15789.3 559.979  46
  -3   4   5 15470.7 537.591   3
  -3   4   5 15813.3 783.037   4
   3   4  -4 148.040 83.0801  46
   3   4  -4 19.5534 169.993  48
  -3  -4   4 74.7466 164.486   2
   3  -4  -4 134.415 116.783  48
  -3   4   4 32.5790 95.5598   3
  -3   4   4 74.9712 123.553   5
  -3   4   4 94.8845 104.085   4
  -3   4   4 74.4480 64.7877  46
   3   4  -3 6232.94 514.081  48
  -3   4   3 6738.94 361.988  46
  -3  -4   3 5775.84 491.381   2
  -3   4   3 6263.81 398.452   3
   3   4  -3 6204.24 348.689  46
  -3   4   3 5773.44 449.998   5
  -3   4   3 5555.10 434.735   4
   3  -4  -3 6268.66 410.062  48
  -3  -4   2 23467.9 931.991   2
  -3   4   2 22963.8 694.210  46
   3   4  -2 22754.9 671.799  46
   3  -4  -2 22155.5 683.769  48
  -3   4   2 22029.7 851.931   5
  -3   4   2 23099.3 787.830   3
  -3   4   2 23092.8 830.654   4
   3   4  -2 22447.6 922.451  48
   3  -4  -1 60249.9 1006.09  48
   3   4  -1 63423.5 1156.42  46
  -3  -4   1 66434.9 1531.27   2
  -3   4   1 61730.4 1341.17   3
  -3   4   1 65053.0 1212.73  46
   3  -4  -1 61661.4 1337.87  47
   3   4  -1 65696.9 1522.64  48
  -3   4   1 59911.4 1301.54   4
   3   4   0 23191.6 601.149  47
   3   4   0 21870.7 718.321  46
  -3  -4   0 21630.3 853.555   2
  -3   4   0 23400.8 862.849   3
   3  -4   0 22891.3 819.005  47
  -3   4   0 23286.1 767.190  46
   3  -4   0 21441.0 477.518  48
   3   4   0 23356.9 909.776  48
  -3   4  -1 45549.5 1141.56  46
   3  -4   1 44579.0 1168.59  47
   3   4   1 47927.1 1298.53  48
   3   4   1 45393.9 1088.40  46
  -3   4  -1 46808.7 1260.37   3
  -3  -4  -1 44097.4 1186.09   2
   3   4   1 44637.5 820.084  47
   3   4   2 5716.18 416.432  46
   3   4   2 5687.73 471.369  48
  -3  -4  -2 6331.40 469.258   3
  -3   4  -2 6399.19 493.283   3
  -3   4  -2 6227.31 461.089  46
  -3  -4  -2 6230.50 491.404   1
   3  -4   2 5945.11 447.428  47
  -3  -4  -2 5935.66 430.426   2
   3   4   2 6468.62 327.870  47
  -3   4  -3 23239.0 922.000  46
  -3   4  -3 24535.2 976.824   3
   3   4   3 22229.1 867.686  46
   3   4   3 22095.6 623.893  47
   3  -4   3 21955.3 881.336  47
  -3  -4  -3 22115.4 844.285   3
  -3   4  -3 23512.6 903.845   1
   3   4   3 24512.9 972.592  48
   3  -4   3 23062.7 947.050   2
  -3  -4  -3 23215.2 963.850   1
  -3   4  -4 13692.3 744.606   1
  -3   4  -4 12907.9 745.438   3
   3   4   4 13303.4 518.976  47
   3  -4   4 12619.3 718.507   2
   3   4   4 12313.9 686.460  46
  -3  -4  -4 12784.3 629.417   3
   3  -4   4 12514.1 696.300  47
   3   4   4 13302.3 746.439  48
  -3  -4  -4 12941.6 760.443   1
  -3  -4  -5 4563.45 487.594   1
   3   4   5 4710.69 472.917  48
   3   4   5 4331.04 327.094  47
   3  -4   5 4503.07 453.034  47
   3  -4   5 4516.48 440.376   2
  -3  -4  -5 4626.10 379.368   3
  -3   4  -5 4116.19 441.681   1
  -3  -4  -6 3988.18 461.194   1
   3  -4   6 5257.96 509.021  47
  -3  -4  -6 4327.51 361.980   3
   3   4   6 4489.27 481.200  48
   3   4   6 3986.12 339.502  47
   3  -4   6 3970.23 420.255   2
  -3   4  -6 3944.27 469.338   1
   3  -4   7 2661.55 390.199  47
  -3   4  -7 2717.30 419.074   1
   3   4   7 2424.49 277.644  47
  -3  -4  -7 2558.80 387.104   1
   3  -4   7 3062.25 376.293   2
   3  -4   8 7294.73 581.710   2
  -3  -4  -8 7671.76 692.682   1
   3  -4   8 8224.79 694.659  47
   3   4   8 7355.19 522.139  47
  -3   4  -8 7039.82 662.549   1
   3  -4   9-58.5449 123.778  47
   3   4   9 33.2202 100.590  47
  -3   4  -9 21.9169 156.384   1
   3  -4   9 176.528 156.905   2
  -3  -4  -9 278.311 185.978   1
  -3   4 -10 241.368 223.526   1
  -3  -4 -10 198.154 217.537   1
   3  -4  10 14.8837 207.767  47
  -3   4 -11 29028.8 1512.06   1
   3  -4  11 27671.6 1427.58  47
  -3  -4 -11 27498.2 1481.35   1
   3  -4  11 30179.9 780.291  45
   3  -4  11 28664.3 697.824  41
   3  -4  11 28592.9 681.756  24
   3   4  11 29936.2 695.627  26
   3  -4  12 16794.3 547.762  24
   3   4  12 17392.6 495.169  42
   3   4  12 16606.8 576.465  45
   3  -4  12 15984.6 599.359  45
   3  -4  12 16256.1 546.734  41
  -3   4 -12 16980.9 1216.32   1
   3  -4  12 14671.6 1083.65  47
  -3  -4 -12 15304.4 1149.44   1
   3   4  12 16643.9 543.394  26
  -3   4 -13 41351.7 1900.41   1
   3  -4  13 40508.6 1812.74  47
   3  -4  13 39340.1 866.308  41
   3   4  13 39669.9 908.058  45
   3  -4  13 40364.8 984.241  45
  -3  -4 -13 40453.5 1860.07   1
   3   4  13 40442.6 873.147  26
   3   4  14 90036.9 1295.82  10
   3  -4  14 90667.8 1515.45  45
   3   4  14 93035.3 1390.57  45
   3  -4  14 93356.5 1348.16  41
   3  -4  14 94597.0 1222.14  13
   3   4  14 92213.3 1343.81  26
   3   4  15 5375.69 321.303  10
   3  -4  15 5126.68 325.364  41
   3  -4  15 4606.67 353.459  45
   3   4  15 4815.67 320.402  45
   3  -4  15 4944.41 288.607  13
   3   4  15 5077.58 330.339  26
   3  -4  16 1269.47 218.112  45
   3  -4  16 882.885 151.660  41
   3   4  16 889.576 150.987  10
   3   4  16 852.257 150.737  26
   3   4  17 121.178 112.869  10
   3  -4  17 124.691 108.069  45
   3  -4  17 106.259 86.7952  41
   3   4  17 120.557 70.6694  33
   3   4  17 177.229 92.6868  26
   3  -4  17 65.0311 79.8942  26
   3   4  18 8550.37 359.584  10
   3   4  18 8475.82 349.687  33
   3  -4  18 8660.80 434.291  45
   3   4  18 8534.57 371.990  26
   3  -4  18 8298.08 325.957  26
   3  -4  19 398.099 114.652  45
   3   4  19 323.484 91.5579  10
   3  -4  19 284.577 77.8580  26
   3  -4  20 149.840 80.2562  45
   3   4  20 223.026 76.4928  10
   3  -4  20 103.500 48.4105  26
   3   4  21 150.266 45.1157  10
   3  -4  21 118.044 49.0169  45
  -3   5  21 1280.70 93.4351  19
  -3   5  21 1347.21 94.3349  35
  -3  -5  21 1453.50 106.201  13
  -3  -5  21 1336.89 97.0886  26
  -3   5  20 4155.47 200.557  35
  -3  -5  20 3842.30 172.014  18
  -3  -5  20 4614.90 223.594  13
  -3   5  20 4416.44 212.943  19
  -3   5  19 3412.43 218.197  19
  -3  -5  19 3591.04 203.613  18
  -3  -5  19 3826.29 241.770  13
  -3   5  19 3565.04 197.380  25
  -3   5  18 229.950 97.6520  25
  -3  -5  18 111.079 76.1616  18
  -3  -5  18 76.3078 89.5564  45
  -3   5  18 31.5851 76.4705  19
  -3   5  18 184.338 100.144  34
  -3  -5  18-18.5479 78.6410  13
  -3  -5  17 12272.4 497.631  13
  -3   5  17 12218.9 437.131  18
  -3   5  17 11766.2 460.821  19
  -3  -5  17 11992.6 484.299  45
  -3   5  17 12716.0 487.489  34
  -3   5  17 12412.8 454.548  25
  -3  -5  16 5361.84 343.256  45
  -3   5  16 5891.54 348.180  19
  -3   5  16 5821.38 313.596  18
  -3   5  16 5560.16 338.737  34
  -3   5  16 5682.20 301.263  31
  -3   5  16 6396.14 348.244  25
  -3  -5  15 5330.10 290.929  24
  -3   5  15 5734.48 346.639  19
  -3   5  15 5821.62 355.198  34
  -3  -5  15 5924.91 366.845  45
  -3   5  15 5036.66 296.743  31
  -3   5  15 5914.21 327.431  18
  -3   5  15 5717.87 371.498   7
  -3   5  15 5856.15 347.404  25
  -3   5  14 71.0580 100.253  25
  -3   5  14 16.5397 103.168  19
  -3   5  14 184.277 110.849  34
  -3  -5  14 208.224 113.317  45
  -3   5  14 279.907 131.706   7
  -3   5  14 377.465 123.147  16
  -3   5  14-36.5675 119.400  31
  -3   5  14 211.589 100.568  18
  -3  -5  13 8620.88 862.317   4
   3  -5 -13 6739.05 770.738  48
  -3   5  13 8411.65 416.863  17
  -3   5  13 8646.41 373.403  18
  -3  -5  13 7926.46 389.704  34
  -3   5  13 8358.00 404.265  19
  -3   5  13 9083.54 443.478   7
  -3   5  13 8034.00 373.623  16
  -3   5  13 8877.56 425.086  34
  -3  -5  13 8364.87 429.400  45
  -3   5  13 6978.13 720.575   5
  -3   5  13 7804.06 779.304   4
  -3   5  13 7870.52 397.256  25
  -3   5  12 2705.58 199.253  18
  -3  -5  12 2400.72 470.665   4
  -3   5  12 2684.46 227.063  19
  -3   5  12 2844.96 242.444  17
   3   5 -12 2061.14 360.342  48
  -3   5  12 2861.66 244.270   7
  -3   5  12 3115.45 256.611  34
  -3  -5  12 2517.91 230.229  34
  -3   5  12 2400.76 418.805   5
  -3   5  12 2864.80 464.826   4
  -3   5  12 2749.36 230.639  16
  -3   5  12 3239.46 252.457  25
  -3   5  11 1822.08 183.229  16
  -3   5  11 2114.90 398.394   4
  -3   5  11 2059.50 206.083  34
  -3   5  11 1804.53 179.567  17
   3   5 -11 2115.50 412.308  48
  -3   5  11 2007.51 189.428  19
  -3   5  11 1742.20 198.168   7
  -3  -5  11 1351.49 170.908  14
  -3   5  11 2547.61 419.780   5
  -3  -5  11 1731.34 367.200   4
  -3   5  11 2295.75 207.672  25
  -3   5  10 2277.18 393.455   4
   3   5 -10 2758.49 434.644  48
  -3  -5  10 3020.10 431.788   2
  -3   5  10 2505.21 417.977   5
  -3  -5  10 2692.18 474.163   4
  -3  -5   9 1264.64 330.956   4
  -3   5   9 674.649 203.818   4
   3   5  -9 575.503 204.082  48
  -3  -5   9 677.981 216.550   2
  -3   5   9 702.582 194.198   5
  -3  -5   8 14591.5 905.168   2
   3   5  -8 14776.2 933.321  48
  -3   5   8 14403.9 896.412   5
  -3   5   8 13901.4 884.900   4
  -3  -5   8 14642.5 977.240   4
  -3   5   7 124514. 2510.02   5
   3   5  -7 121249. 2565.32  48
  -3  -5   7 121107. 2550.85   2
  -3   5   7 129450. 2596.73   4
   3   5  -6 2005.07 243.834  46
  -3  -5   6 2489.57 384.647   2
  -3   5   6 2870.46 382.462   5
   3   5  -6 2129.01 345.343  48
  -3   5   6 2766.73 285.084  46
   3  -5  -6 2397.93 276.875   2
  -3   5   6 2631.87 358.416   4
   3   5  -5 11554.6 743.315  48
   3   5  -5 11624.4 551.837  46
  -3   5   5 11792.4 560.916  46
  -3   5   5 11415.6 721.948   4
  -3  -5   5 10705.3 731.519   2
   3  -5  -5 10695.0 604.246   2
  -3   5   5 9503.51 654.930   5
   3  -5  -4 40808.9 1117.71  48
   3   5  -4 41550.2 1018.07  46
  -3   5   4 41685.1 1039.63  46
  -3  -5   4 39647.9 1375.99   2
   3   5  -4 37924.7 1283.93  48
   3  -5  -4 39106.9 1168.82   2
  -3   5   4 38190.2 1264.78   5
  -3   5   4 40076.8 1287.70   4
   3  -5  -3 15592.8 629.647  48
  -3  -5   3 16596.7 868.585   2
  -3   5   3 17368.2 673.540  46
   3   5  -3 15536.9 631.893  46
   3   5  -3 16333.1 828.665  48
  -3   5   3 16456.8 812.466   5
  -3   5   3 16433.2 800.033   4
   3  -5  -2 10529.7 456.065  48
  -3   5   2 11473.5 563.180  46
  -3   5   2 10735.9 647.857   5
   3   5  -2 10566.7 527.901  46
   3   5  -2 11117.5 672.322  48
   3  -5  -2 9855.63 559.993  47
  -3  -5   2 9957.70 660.741   2
  -3   5   2 10481.7 627.733   4
  -3  -5   1 621.407 220.973   2
   3   5  -1 591.446 152.397  46
  -3   5   1 647.928 160.468  46
   3  -5  -1 763.915 174.808  47
   3   5  -1 608.412 208.538  48
   3  -5  -1 321.203 159.276   2
   3   5   0 10080.0 633.191  48
  -3  -5   0 9869.79 633.262   2
   3   5   0 10222.9 547.028  46
  -3   5   0 9838.28 556.829  46
   3  -5   0 9972.04 557.394  47
   3  -5   0 10562.7 660.974   2
   3  -5   1 17967.7 771.629  47
   3   5   1 18659.3 854.664  48
  -3   5  -1 18615.4 794.357  46
   3   5   1 17542.4 750.850  46
  -3  -5  -1 18989.8 838.998   2
   3  -5   1 18575.5 883.311   2
  -3  -5  -2 35399.9 1113.55   2
  -3   5  -2 35990.3 1156.01  46
   3   5   2 33627.7 1085.77  46
  -3  -5  -2 35806.0 1161.14   3
   3   5   2 35827.9 1205.25  48
   3  -5   2 34439.4 1083.61  47
  -3  -5  -2 34919.0 1237.13   1
   3  -5   2 35297.6 1234.94   2
   3   5   3 923.514 242.759  48
  -3   5  -3 1000.85 243.564  46
   3  -5   3 981.307 232.449   2
   3  -5   3 585.053 157.757  47
   3   5   3 1359.42 245.339  46
  -3  -5  -3 955.051 246.506   1
  -3  -5  -3 914.308 199.579   3
  -3  -5  -3 628.845 192.318   2
   3  -5   4-14.5577 118.477  47
   3   5   4 112.660 112.138  46
  -3  -5  -4 38.5474 120.697   1
   3  -5   4 254.719 182.114   2
  -3  -5  -4 62.2233 94.6691   3
  -3   5  -4 32.4994 143.184  46
   3   5   4-19.3090 133.011  48
   3  -5   5 6484.72 540.259  47
   3   5   5 7349.10 609.204  46
  -3  -5  -5 7283.35 498.496   3
  -3   5  -5 6962.49 599.819  46
   3   5   5 7809.65 628.016  48
   3  -5   5 6782.08 585.686   2
  -3  -5  -5 7391.36 639.430   1
  -3  -5  -6 15110.9 947.210   1
  -3   5  -6 14251.8 907.744  46
   3  -5   6 15886.8 877.278  47
   3   5   6 14977.1 890.988  48
   3  -5   6 14324.1 849.019   2
  -3   5  -6 15836.9 932.909   1
  -3  -5  -7 45428.7 1691.07   1
  -3   5  -7 45452.2 1670.25  46
   3  -5   7 46663.5 1574.90  47
  -3   5  -7 45519.5 1667.36   1
   3  -5   7 45372.3 1525.64   2
   3  -5   8 3995.85 496.856  47
  -3   5  -8 3574.71 512.389  46
  -3  -5  -8 3242.30 468.083   1
   3  -5   8 2994.90 407.363   2
  -3   5  -8 3227.47 475.393   1
   3  -5   9 1217.70 277.559   2
   3  -5   9 913.993 286.864  47
  -3   5  -9 811.018 299.035  46
  -3   5  -9 773.229 274.434   1
  -3  -5  -9 559.629 216.851   1
  -3   5 -10-188.536 226.642   1
   3  -5  10 355.693 202.559  47
  -3   5 -10 182.899 228.065  46
  -3  -5 -10 251.928 216.029   1
   3  -5  11 10638.8 433.287  24
   3   5  11 10381.7 421.053  10
   3  -5  11 10273.6 878.848  47
   3  -5  11 10646.0 471.329  45
  -3  -5 -11 10674.8 963.320   1
   3  -5  11 10800.8 449.156  41
  -3   5 -11 10574.3 959.132  46
   3   5  11 10871.7 438.804  26
   3   5  12 1254.41 176.350  10
   3  -5  12 1091.30 298.657  47
   3  -5  12 1284.50 174.758  24
   3  -5  12 1563.88 216.808  45
  -3  -5 -12 941.756 328.872   1
   3  -5  12 1432.00 187.846  41
  -3   5 -12 1374.12 416.266  46
   3   5  12 1088.06 161.373  26
   3  -5  13 40520.7 882.602  24
   3   5  13 39823.4 863.124  10
   3  -5  13 41432.4 1005.03  45
   3  -5  13 41134.5 908.296  41
   3   5  13 39877.4 885.240  26
   3   5  14 5762.85 336.695  10
   3  -5  14 4956.31 364.440  45
   3   5  14 4883.67 314.414  33
   3  -5  14 5303.68 337.621  41
   3   5  14 5224.42 333.352  26
   3   5  15 100.296 106.053  10
   3  -5  15 83.8215 98.6713  45
   3  -5  15 78.2239 112.783  41
   3   5  15 20.3291 80.0662  33
   3   5  15 103.084 104.220  26
   3   5  16 1505.54 189.477  10
   3  -5  16 1360.72 204.971  45
   3   5  16 1871.66 191.948  33
   3  -5  16 1624.53 186.600  41
   3   5  16 1682.38 190.301  26
   3  -5  17 1161.51 153.656  41
   3   5  17 1234.02 170.328  26
   3  -5  17 923.931 167.300  45
   3   5  17 1327.66 159.188  33
   3  -5  17 1122.04 131.021  26
   3   5  17 1334.13 166.939  10
   3   5  18 2340.24 194.979  10
   3  -5  18 2272.39 220.641  45
   3   5  18 2180.53 170.486  33
   3  -5  18 2110.43 169.176  41
   3  -5  18 2044.41 154.199  26
   3   5  19 7878.39 296.784  10
   3  -5  19 7743.11 352.811  45
   3  -5  19 7697.15 244.042  26
   3   5  20 1259.42 109.476  10
   3  -5  20 1319.31 133.290  45
  -3   6  20 2533.01 146.694  19
  -3   6  20 2476.72 142.124  35
  -3  -6  20 2596.32 153.884  13
  -3  -6  19 1130.54 100.432  18
  -3   6  19 1427.25 140.696  19
  -3   6  19 1114.18 120.357  35
  -3  -6  19 1343.41 140.896  13
  -3   6  18 1267.94 146.260  19
  -3  -6  18 1149.47 159.029  45
  -3   6  18 1226.97 145.632  25
  -3  -6  18 1059.75 122.514  18
  -3  -6  18 1042.70 143.310  13
  -3   6  17 87.0916 77.8204  25
  -3  -6  17-52.1283 91.2071  45
  -3   6  17-4.70862 84.2122  19
  -3   6  17 49.1936 82.8169  31
  -3  -6  17-32.2225 80.7169  13
  -3  -6  16 1385.30 153.862  24
  -3   6  16 1115.25 144.326  31
  -3  -6  16 1411.25 193.737  45
  -3   6  16 1389.07 182.109  19
  -3   6  16 1529.95 197.047  34
  -3  -6  16 1260.02 174.030  13
  -3   6  16 1417.97 177.214  25
  -3   6  15 13821.7 526.315  19
  -3  -6  15 13945.6 474.533  24
  -3   6  15 14243.4 469.341  18
  -3  -6  15 13878.3 555.425  45
  -3   6  15 14285.8 558.233   7
  -3   6  15 14547.9 549.980  34
  -3   6  15 13621.7 487.846  31
  -3   6  15 14178.1 529.217  25
  -3   6  14 7282.51 387.484  19
  -3  -6  14 7553.40 423.906  45
  -3   6  14 7773.71 351.903  18
  -3   6  14 7448.69 400.166  34
  -3   6  14 7516.15 354.835  16
  -3   6  14 7365.06 416.358   7
  -3   6  14 6994.35 360.319  31
  -3   6  14 6104.28 317.725  29
  -3   6  14 7458.08 393.977  25
  -3   6  13 21179.2 656.345  25
  -3  -6  13 22774.3 722.548  45
  -3   6  13 22343.1 662.259  19
  -3   6  13 20080.9 607.454  31
  -3   6  13 21719.2 681.531   7
  -3   6  13 21812.5 603.683  16
  -3   6  13 22711.9 582.320  18
  -3   6  13 22395.4 678.033  34
  -3   6  12 1414.34 176.416  25
  -3   6  12 1748.79 171.117  21
  -3   6  12 1243.46 352.195   4
  -3   6  12 1550.62 186.889  19
  -3   6  12 1922.34 206.028  17
  -3   6  12 1727.79 206.220   7
  -3   6  12 1989.50 208.932  16
  -3   6  12 1766.24 209.616  34
  -3   6  12 1192.54 163.253  31
  -3   6  12 2080.64 411.143   5
  -3  -6  12 1788.86 399.426   4
  -3   6  11 654.431 137.730  25
  -3   6  11 882.979 151.075  17
  -3   6  11 853.916 146.959  19
  -3   6  11 671.821 110.501  21
  -3  -6  11 930.912 137.247  40
  -3   6  11 606.770 257.229   4
  -3   6  11 837.088 158.289   7
  -3  -6  11 609.329 310.011   4
  -3   6  11 1071.38 164.603  34
  -3   6  11 723.501 126.180  16
  -3   6  11 540.429 227.458   5
  -3  -6  11 690.927 132.889  23
  -3  -6  10 36665.9 1542.92   2
  -3  -6  10 35880.9 760.163  23
  -3   6  10 35314.8 745.142  17
  -3   6  10 36811.3 812.935   7
  -3   6  10 36379.6 780.798  34
  -3  -6  10 33403.2 1647.03   4
  -3   6  10 36380.5 772.312  19
  -3  -6  10 35572.1 807.744  14
  -3   6  10 35449.8 1565.60   5
  -3   6  10 34027.1 1549.40   4
  -3   6  10 35791.4 777.545  25
   3   6  -9 54174.3 1815.94  48
  -3  -6   9 49510.3 1940.07   4
  -3  -6   9 55981.0 1902.37   2
  -3   6   9 52560.6 1867.20   4
  -3   6   9 54142.0 1886.04   5
  -3   6   8 1464.63 329.732   5
  -3   6   8 1146.47 277.464   4
  -3  -6   8 1302.79 333.663   2
   3   6  -8 1345.21 343.620  48
  -3  -6   7 32817.5 1425.02   2
   3   6  -7 33352.1 1349.81  48
  -3   6   7 31167.8 1341.93   5
  -3   6   7 32743.0 1379.71   4
   3   6  -6 8939.77 540.096  46
  -3   6   6 8900.13 555.393  46
  -3  -6   6 8784.33 729.573   2
   3   6  -6 9424.16 697.924  48
  -3   6   6 8780.25 693.273   5
  -3   6   6 9010.01 704.764   4
   3   6  -5 16830.4 738.003  46
  -3  -6   5 15604.9 951.220   2
   3   6  -5 15965.3 880.410  48
  -3   6   5 14325.3 853.683   5
  -3   6   5 16166.5 738.611  46
   3  -6  -5 16149.7 784.510   2
  -3   6   5 15497.1 889.887   4
   3   6  -4 8261.83 618.659  48
   3   6  -4 9187.09 542.555  46
  -3   6   4 8741.80 541.231  46
  -3  -6   4 8356.69 694.962   2
  -3   6   4 7779.28 609.478   5
   3  -6  -4 8911.82 603.577   2
  -3   6   4 8405.41 644.748   4
   3   6  -3 20598.3 940.921  48
  -3   6   3 22888.3 1022.26   4
   3   6  -3 23758.8 879.475  46
  -3  -6   3 22790.4 1099.67   2
   3  -6  -3 21967.8 851.771  47
  -3   6   3 22710.1 866.541  46
  -3   6   3 21072.6 974.309   5
   3  -6  -3 23066.3 989.306   2
   3  -6  -2 100572. 2093.89   2
  -3  -6   2 102424. 2255.10   2
   3  -6  -2 98268.9 1767.94  47
   3   6  -2 100005. 2033.88  48
   3   6  -2 104333. 1838.53  46
  -3   6   2 100952. 1848.49  46
   3   6  -1 74774.9 1762.78  48
   3  -6  -1 74393.8 1538.89  47
  -3   6   1 75413.8 1647.22  46
   3   6  -1 75622.2 1601.85  46
   3  -6  -1 76075.9 1850.36   2
  -3  -6   1 76590.2 1914.07   2
  -3   6   0 16487.0 791.190  46
  -3  -6   0 17656.2 901.591   2
   3   6   0 16473.9 769.831  46
   3  -6   0 17274.5 750.548  47
   3   6   0 16051.9 819.852  48
   3  -6   0 16692.4 885.709   2
   3  -6   1 10171.6 591.134  47
   3   6   1 10260.7 628.197  46
   3   6   1 10174.4 663.298  48
  -3   6  -1 9673.05 630.079  46
   3  -6   1 10172.0 717.337   2
  -3  -6  -1 10513.9 683.839   2
   3   6   2 39120.4 1318.93  48
  -3  -6  -2 40980.8 1284.92   2
   3   6   2 41095.1 1290.47  46
   3  -6   2 39106.8 1180.82  47
  -3   6  -2 40766.1 1331.85  46
  -3  -6  -2 40342.9 1441.13   1
   3  -6   2 40018.9 1422.79   2
   3  -6   3 7460.28 532.633  47
   3   6   3 6545.54 539.586  46
  -3   6  -3 5542.18 515.550  46
  -3  -6  -3 6499.16 524.731   3
  -3  -6  -3 7101.93 523.735   2
   3   6   3 5911.45 534.669  48
  -3  -6  -3 6109.79 578.409   1
   3  -6   3 6805.13 609.075   2
   3   6   4 34847.4 1322.55  48
  -3   6  -4 35784.1 1360.07  46
   3   6   4 35796.7 1317.98  46
  -3  -6  -4 35635.7 1169.30   3
   3  -6   4 35276.3 1218.18  47
   3  -6   4 34518.6 1361.82   2
  -3  -6  -4 34312.0 1406.46   1
   3   6   5 9567.89 717.395  46
   3  -6   5 9615.15 668.746  47
   3   6   5 9915.42 739.991  48
  -3  -6  -5 10413.8 618.055   3
   3  -6   5 10804.6 788.243   2
  -3  -6  -5 10305.5 800.370   1
  -3   6  -5 10053.7 755.002  46
   3   6   6 31829.9 1362.39  46
  -3   6  -6 33063.6 1424.32  46
   3  -6   6 31794.1 1356.77   2
  -3  -6  -6 34422.9 1498.56   1
   3  -6   6 33861.8 1301.08  47
   3  -6   7 72330.0 1979.04  47
  -3  -6  -7 72811.6 2248.21   1
  -3   6  -7 72883.5 2195.59  46
   3  -6   7 71857.8 2051.41   2
  -3   6  -8 50304.8 1894.58  46
  -3  -6  -8 48861.2 1906.40   1
   3  -6   8 50574.0 1740.36  47
   3  -6   8 49025.2 1712.51   2
  -3  -6  -9 12328.8 987.147   1
   3  -6   9 13399.2 939.321  47
  -3   6  -9 13980.8 1046.57  46
   3  -6   9 14064.0 922.980   2
   3  -6  10 844.957 143.415  24
   3  -6  10 492.697 247.641  47
  -3   6 -10 676.262 256.389  46
   3   6  10 981.384 152.532  33
   3  -6  10 725.531 134.030  45
   3  -6  10 641.055 138.944  41
   3  -6  10 867.789 204.853   2
   3   6  10 859.974 137.615  10
  -3  -6 -10 404.152 206.943   1
   3   6  10 723.733 127.405  26
   3  -6  11 8267.11 426.199  45
   3  -6  11 8016.15 394.285  24
   3   6  11 8189.09 378.575  10
   3  -6  11 7919.16 399.892  41
   3  -6  11 8079.67 793.649  47
  -3  -6 -11 7724.79 829.272   1
  -3   6 -11 8639.06 870.081  46
   3   6  11 8419.54 395.052  33
   3   6  11 8233.57 393.475  26
   3   6  12 11520.0 469.429  33
   3  -6  12 11926.3 484.026  24
   3   6  12 11385.0 460.909  10
   3  -6  12 12183.1 534.859  45
   3  -6  12 11545.1 490.007  41
   3   6  12 11738.1 482.514  26
   3  -6  13 117.275 101.806  24
   3   6  13 151.705 118.756  10
   3  -6  13 59.1376 96.9444  41
   3   6  13 183.070 109.097  33
   3   6  13 174.264 98.3493  26
   3  -6  13 59.4638 132.649  45
   3   6  14 35695.1 813.731  10
   3   6  14 33059.3 815.415  26
   3  -6  14 34602.0 836.048  41
   3  -6  14 34835.2 934.947  45
   3   6  14 35961.1 819.845  33
   3  -6  15 818.983 145.301  41
   3  -6  15 820.093 163.268  45
   3   6  15 910.498 145.133  33
   3   6  15 691.062 143.737  26
   3   6  15 573.558 141.315  10
   3   6  16 4901.17 293.903  10
   3   6  16 4875.19 289.419  33
   3  -6  16 4829.80 296.957  41
   3  -6  16 4945.90 351.806  45
   3  -6  17 3028.63 269.363  45
   3   6  17 3417.15 238.910  10
   3   6  17 3188.02 217.112  33
   3  -6  17 3118.43 217.908  41
   3  -6  17 2953.66 187.202  26
   3  -6  18 1260.73 157.125  45
   3  -6  18 1527.25 141.610  41
   3  -6  19 114.640 72.4238  45
   3   6  19 154.913 72.0138  10
   3   6  20 49.5323 42.7765  10
   3  -6  20-66.4946 49.4185  45
  -3   7  20 607.914 70.1602  35
  -3   7  20 671.434 73.4219  19
  -3  -7  20 533.298 65.0678  13
  -3  -7  19 1156.90 123.496  45
  -3   7  19 1125.65 113.467  19
  -3  -7  19 1180.81 116.416  13
  -3   7  19 1206.94 112.323  35
  -3  -7  18 2839.80 213.281  45
  -3   7  18 2929.60 201.182  19
  -3   7  18 2692.31 185.886  35
  -3  -7  18 2711.34 197.660  13
  -3   7  18 3107.94 203.536  25
  -3   7  17 4964.95 273.257  35
  -3  -7  17 4804.87 283.696  13
  -3  -7  17 4517.79 226.735  18
  -3  -7  17 5412.14 320.899  45
  -3   7  17 5089.79 261.071  31
  -3   7  17 5319.12 293.414  19
  -3   7  17 5315.23 285.792  25
  -3  -7  16 1912.02 177.397  24
  -3   7  16 2027.18 196.323  19
  -3   7  16 1778.36 183.547  31
  -3  -7  16 1669.90 195.447  13
  -3  -7  16 1957.68 208.893  45
  -3   7  16 2097.25 205.875  25
  -3  -7  15 5647.34 309.922  24
  -3  -7  15 6405.28 386.078  45
  -3   7  15 6044.14 348.175  19
  -3   7  15 6212.58 358.223  34
  -3   7  15 5633.84 318.842  31
  -3   7  15 5334.67 287.496  29
  -3   7  15 6042.80 349.102  25
  -3   7  14 2595.62 201.877  21
  -3  -7  14 2943.74 275.874  45
  -3   7  14 2912.39 263.861   7
  -3   7  14 2526.61 247.624  34
  -3   7  14 2766.03 237.957  31
  -3   7  14 2176.93 201.508  29
  -3   7  14 2751.29 247.083  19
  -3   7  14 2924.83 257.634  25
  -3   7  14 3095.30 229.188  16
  -3   7  13 410.055 135.283  25
  -3   7  13 495.761 116.850  19
  -3   7  13 454.034 110.085  21
  -3  -7  13 399.524 106.674  40
  -3   7  13 417.876 118.378  34
  -3   7  13 378.982 117.220  16
  -3   7  13 209.848 90.0397  31
  -3   7  13 466.612 149.287   7
  -3  -7  13 629.565 163.979  45
  -3   7  12 7976.32 407.959  34
  -3   7  12 7983.14 400.353  19
  -3   7  12 8466.12 369.984  21
  -3   7  12 8122.73 416.784   7
  -3   7  12 8064.16 372.500  16
  -3   7  12 7943.67 393.315  31
  -3  -7  12 8677.94 391.995  40
  -3   7  12 8566.40 421.104  25
  -3  -7  11 8473.50 403.372  23
  -3   7  11 7894.53 389.929  31
  -3   7  11 8160.00 379.130  17
  -3   7  11 8321.81 403.248  34
  -3   7  11 8427.07 373.128  21
  -3   7  11 8910.22 414.186  19
  -3   7  11 8583.98 418.121   7
  -3  -7  11 6801.23 806.629   4
  -3   7  11 7802.48 368.503  16
  -3   7  11 8314.14 349.808   8
  -3  -7  11 8162.92 376.547  40
  -3   7  11 7206.38 766.186   5
  -3   7  11 7403.33 739.015   4
  -3  -7  11 7443.52 750.428   2
  -3   7  11 8810.40 421.841  25
  -3  -7  10 6202.69 356.890  14
  -3  -7  10 5111.12 686.324   4
  -3   7  10 6380.77 348.767  34
  -3   7  10 6279.40 309.324   8
  -3   7  10 6072.37 312.655  17
  -3  -7  10 6841.64 342.569  40
  -3   7  10 6322.08 320.769  21
  -3   7  10 6691.41 353.515  19
  -3   7  10 6496.10 360.389   7
  -3   7  10 6231.70 332.755  16
  -3  -7  10 6039.19 341.088  23
  -3   7  10 5929.31 335.295  31
  -3   7  10 5810.47 675.214   5
  -3   7  10 5349.16 626.494   4
  -3  -7  10 6548.65 706.147   2
  -3   7  10 6250.94 346.225  25
  -3  -7   9 77430.4 2511.24   4
  -3   7   9 86298.6 1206.75  19
  -3   7   9 88271.6 1150.29  21
  -3   7   9 87564.4 1116.19   8
  -3   7   9 85724.7 1164.28  16
  -3  -7   9 87968.0 2528.26   2
  -3  -7   9 85383.9 1203.38  23
  -3   7   9 88264.9 1243.38   7
  -3   7   9 86785.7 1178.67  34
  -3  -7   9 87397.7 1258.70  14
  -3   7   9 84626.7 1199.79  31
  -3   7   9 80222.0 2388.25   5
  -3  -7   9 84894.2 1160.14  40
  -3   7   9 83532.4 2424.81   4
  -3   7   9 88399.2 1221.75  25
  -3  -7   8 405.736 156.542   2
  -3   7   8 486.511 245.946   4
  -3   7   8 378.175 176.230   5
  -3  -7   7 8211.18 769.952   2
   3   7  -7 7936.10 646.758  48
  -3   7   7 8194.04 724.032   5
  -3   7   7 8558.54 751.621   4
   3   7  -6 7121.96 590.740  48
  -3   7   6 8531.30 601.659  46
   3   7  -6 8711.33 590.691  46
  -3   7   6 6415.65 638.553   5
  -3   7   6 8323.04 727.278   4
  -3  -7   6 7230.44 721.553   2
   3   7  -5 39865.8 1257.39  46
  -3   7   5 40717.4 1289.22  46
  -3  -7   5 40070.9 1623.37   2
   3   7  -5 39319.7 1361.21  48
  -3   7   5 37929.1 1459.77   5
  -3   7   5 39670.9 1527.71   4
   3  -7  -5 41088.4 1316.41   2
   3  -7  -4 674.577 193.143   2
  -3  -7   4 644.472 249.952   2
   3   7  -4 209.475 121.937  46
  -3   7   4 552.085 177.231   5
   3   7  -4 552.765 223.350  48
  -3   7   4 599.982 192.753  46
  -3   7   3 21415.7 935.969  46
   3   7  -3 21133.7 915.742  46
  -3  -7   3 20175.8 1105.38   2
   3   7  -3 20646.3 957.068  48
  -3   7   3 19134.3 997.826   5
   3  -7  -3 21157.7 1009.67   2
   3   7  -2 1805.21 300.621  48
  -3   7   2 2607.97 348.770  46
   3   7  -2 2138.92 298.702  46
   3  -7  -2 2272.30 359.973   2
  -3  -7   2 1745.80 338.069   2
   3   7  -1 11962.2 733.402  48
  -3   7   1 11996.9 717.917  46
   3   7  -1 13289.4 744.926  46
  -3  -7   1 12444.5 839.507   2
   3  -7  -1 11744.8 785.576   2
   3  -7   0 38269.8 1119.30  47
  -3   7   0 41453.0 1367.58  46
   3   7   0 40270.6 1318.90  46
  -3  -7   0 41796.1 1473.10   2
   3   7   0 38866.2 1324.88  48
   3  -7   0 40485.4 1483.43   2
   3   7   1 2740.14 360.141  48
  -3   7  -1 2822.06 375.095  46
  -3  -7  -1 2883.45 393.931   2
   3   7   1 3279.38 403.952  46
   3  -7   1 3225.40 341.158  47
   3  -7   1 3105.64 437.827   2
   3   7   2 20864.5 1011.33  48
  -3   7  -2 20876.1 1027.57  46
   3   7   2 20899.6 1006.52  46
  -3  -7  -2 22267.5 1022.60   2
   3  -7   2 21191.2 884.410  47
  -3  -7  -2 20756.7 1123.58   1
   3  -7   2 21420.0 1118.81   2
  -3  -7  -3 13027.3 763.381   2
   3   7   3 14137.4 846.239  46
   3  -7   3 13850.5 740.722  47
  -3   7  -3 12907.0 848.880  46
  -3  -7  -3 12764.3 898.138   1
  -3  -7  -3 13425.7 789.056   3
   3   7   3 13566.3 843.274  48
   3  -7   3 13316.3 889.548   2
  -3   7  -4 3289.63 438.025  46
   3   7   4 3156.65 437.756  48
  -3  -7  -4 2643.30 445.240   1
   3  -7   4 3156.84 379.520  47
   3   7   4 3152.41 426.167  46
  -3  -7  -4 2988.78 367.928   3
  -3  -7  -4 3298.27 372.406   2
   3  -7   4 2761.90 432.090   2
   3   7   5 11762.7 839.684  46
  -3   7  -5 12648.4 897.423  46
   3  -7   5 12134.5 753.587  47
   3  -7   5 11917.6 884.119   2
  -3  -7  -5 12660.4 942.687   1
   3  -7   6 17339.1 943.836  47
  -3   7  -6 19034.4 1134.67  46
   3   7   6 18885.8 1105.35  46
   3  -7   6 18600.3 1115.83   2
  -3  -7  -6 17363.0 1129.46   1
  -3   7  -7-13.0194 212.199  46
   3  -7   7 443.838 184.046  47
   3  -7   7 203.226 190.309   2
  -3  -7  -7 328.479 228.888   1
   3   7   8 45514.0 816.993  10
  -3   7  -8 45978.6 1859.40  46
   3  -7   8 43622.3 1610.37  47
   3  -7   8 44428.9 858.701  41
  -3  -7  -8 46022.7 1931.47   1
   3   7   8 47760.4 884.851  33
  -3   7  -8 44783.1 893.000   6
   3  -7   8 46693.4 1778.47   2
   3  -7   9 5415.20 311.078  24
  -3   7  -9 4903.83 636.915  46
   3  -7   9 5270.03 581.178  47
   3  -7   9 5232.34 309.483  45
   3   7   9 5589.87 317.775  33
  -3  -7  -9 5266.57 671.269   1
   3   7   9 5572.41 307.563  10
   3  -7   9 4700.56 580.111   2
  -3   7  -9 5057.19 318.094   6
  -3   7  -9 5507.90 297.904  32
   3  -7   9 5301.83 318.961  41
   3  -7  10 286.061 111.779  24
  -3   7 -10-50.7996 146.439  46
  -3   7 -10 289.617 105.442  32
   3   7  10 260.524 117.371  10
   3  -7  10 318.475 108.667  45
   3  -7  10 313.612 215.514  47
   3  -7  10 255.409 120.086  41
   3  -7  10 264.238 137.871   2
   3   7  10 433.369 126.520  33
  -3  -7 -10 372.164 224.733   1
   3  -7  11 224.399 109.645  24
   3  -7  11 133.346 93.9944  41
   3  -7  11 53.5958 103.645  45
   3   7  11 165.528 118.387  10
   3   7  11 50.3897 91.3951  33
  -3   7 -11 130.109 84.4958  32
   3  -7  12 6336.87 360.946  24
   3   7  12 6360.18 351.094  10
   3  -7  12 5651.24 366.288  45
   3   7  12 6840.85 337.710   8
   3  -7  12 6038.50 364.039  41
   3   7  12 6238.58 355.611  33
   3  -7  13 72138.1 1194.10  24
   3   7  13 72574.4 1163.04  10
   3  -7  13 73989.0 1322.99  45
   3  -7  13 71516.9 1216.32  41
   3   7  13 74475.4 1191.01  33
   3  -7  14 13.6079 116.485  45
   3  -7  14 84.3666 95.7157  41
   3   7  14-19.8889 98.2102  10
   3   7  14 107.535 93.2076  33
   3   7  15 47516.7 898.678  10
   3  -7  15 48456.7 1046.57  45
   3   7  15 46683.8 881.661  33
   3  -7  15 46719.6 920.988  41
   3   7  16 7901.65 356.531  10
   3  -7  16 6617.67 378.132  45
   3  -7  16 7650.78 359.019  41
   3   7  16 7899.01 344.254  33
   3  -7  17-46.2514 78.1258  45
   3  -7  17-50.7042 78.9874  41
   3   7  17 86.9897 81.7433  10
   3  -7  18 99.5606 72.0109  45
   3  -7  18 242.458 75.1712  41
   3   7  18 107.482 72.0061  10
   3   7  19 1719.28 125.464  10
   3  -7  19 1480.33 135.106  45
  -3  -8  19 6039.10 227.879  45
  -3   8  19 5946.26 207.677  19
  -3   8  19 6036.96 207.987  35
  -3  -8  19 5912.56 195.237  13
  -3  -8  18 2796.23 196.966  45
  -3   8  18 2699.82 173.065  19
  -3  -8  18 2587.64 167.566  13
  -3   8  18 2511.14 165.557  35
  -3  -8  17 804.435 131.079  45
  -3   8  17 496.347 101.564  19
  -3   8  17 605.776 107.280  35
  -3   8  17 733.525 104.643  31
  -3  -8  17 544.002 100.897  13
  -3   8  17 906.412 139.107  25
  -3   8  16 102.064 94.0781  25
  -3  -8  16-73.3641 76.5226  24
  -3  -8  16-6.67418 78.5205  13
  -3  -8  16 49.1741 96.1070  45
  -3   8  16 45.8275 78.3158  35
  -3   8  16 70.0788 80.7179  19
  -3   8  16 111.007 76.4028  31
  -3   8  15 843.014 134.205  35
  -3  -8  15 1126.57 178.759  45
  -3   8  15 1001.38 160.200  19
  -3   8  15 972.384 151.959  31
  -3   8  15 966.702 135.521  29
  -3  -8  15 1067.24 148.905  24
  -3   8  15 1178.34 178.272  25
  -3   8  14 2681.27 240.381  19
  -3   8  14 2680.17 202.889  21
  -3  -8  14 2504.86 255.084  45
  -3   8  14 2142.05 210.119  31
  -3   8  14 2717.57 246.903   7
  -3   8  14 2518.22 223.719  35
  -3   8  14 2264.69 209.597  29
  -3   8  14 2817.86 250.109  25
  -3   8  13 658.801 150.676  25
  -3   8  13 652.504 158.477   7
  -3   8  13 583.184 122.722  35
  -3  -8  13 614.885 132.396  40
  -3   8  13 554.066 130.589  31
  -3   8  13 646.435 147.891  19
  -3   8  13 654.248 129.536  21
  -3  -8  13 529.613 151.005  45
  -3   8  13 408.953 118.793  16
  -3   8  12 26733.9 620.663   8
  -3   8  12 25425.6 657.445  21
  -3   8  12 26270.4 726.930  19
  -3  -8  12 24997.8 674.480  40
  -3   8  12 25785.0 732.514  25
  -3   8  12 25797.5 724.271   7
  -3  -8  12 25719.2 781.865  45
  -3   8  12 26428.0 657.535  16
  -3   8  12 24932.8 691.392  35
  -3   8  12 26412.8 726.059  34
  -3   8  12 24868.6 707.962  31
  -3   8  11 1159.16 174.387  25
  -3   8  11 1233.27 172.293   7
  -3   8  11 1315.97 190.619  19
  -3   8  11 944.023 144.262   8
  -3   8  11 1226.04 160.577  21
  -3   8  11 1111.03 165.994  31
  -3   8  11 975.528 150.302  35
  -3   8  11 1031.11 171.198  34
  -3   8  11 1107.56 146.528  16
  -3  -8  11 1291.79 180.311  40
  -3  -8  11 1165.58 181.893  23
  -3  -8  10 26318.4 722.497  23
  -3   8  10 27532.7 668.292   8
  -3  -8  10 25180.0 1408.27   2
  -3   8  10 27318.3 646.431  17
  -3   8  10 28062.0 738.313  19
  -3  -8  10 26990.3 705.501  40
  -3  -8  10 23346.4 1454.45   4
  -3   8  10 27351.8 719.418   7
  -3   8  10 26655.4 686.061  21
  -3   8  10 27237.7 708.656  34
  -3   8  10 28668.7 721.975  35
  -3   8  10 26705.7 680.236  16
  -3   8  10 26629.2 721.907  31
  -3   8  10 26749.2 1432.47   5
  -3   8  10 27561.9 1456.37   4
  -3   8  10 26636.8 718.415  25
  -3   8   9 9008.03 397.962  21
  -3   8   9 8568.66 375.596   8
  -3   8   9 8597.92 402.793  19
  -3  -8   9 8974.06 404.673  40
  -3   8   9 8802.90 399.706   7
  -3   8   9 8514.77 390.185  35
  -3   8   9 8017.59 374.753  34
  -3  -8   9 8661.93 837.411   2
  -3   8   9 8428.48 391.629  16
  -3  -8   9 7730.71 389.740  14
  -3   8   9 8411.47 401.769  31
  -3   8   9 8879.00 827.047   4
  -3  -8   9 8622.75 411.460  23
  -3   8   9 9850.23 868.351   5
  -3   8   9 8329.61 396.607  25
  -3   8   8 3084.24 239.523  25
  -3  -8   8 2544.45 496.225   2
  -3   8   8 3107.56 238.456  21
  -3   8   8 2686.43 222.924   8
  -3   8   8 2830.45 236.392  19
  -3  -8   8 2726.88 225.480  14
  -3  -8   8 2630.08 230.054  23
  -3   8   8 2871.05 235.505   7
  -3   8   8 2440.63 205.576  35
  -3   8   8 2622.86 218.012  34
  -3   8   8 2633.52 221.529  16
  -3   8   8 2642.51 223.791  31
  -3  -8   8 2603.29 227.394  40
  -3   8   8 2992.93 472.577   5
  -3   8   8 2433.60 429.383   4
  -3   8   7 867.941 129.000  25
  -3   8   7 1019.06 150.511  21
  -3   8   7 796.659 138.649  19
  -3   8   7 856.919 140.338   8
  -3   8   7 866.160 141.727  35
  -3  -8   7 887.494 150.286  23
  -3   8   7 969.118 154.191  31
  -3   8   7 729.165 144.319  16
  -3   8   7 877.056 295.776   5
  -3  -8   7 248.176 194.892   2
  -3   8   6 20876.2 1002.59  46
  -3  -8   6 19258.0 1217.39   2
  -3   8   6 20089.2 1145.53   5
  -3   8   5 15962.6 876.719  46
  -3  -8   5 16479.8 1106.55   2
   3   8  -5 16586.7 876.129  46
  -3   8   5 14626.1 960.930   5
  -3   8   4 3654.52 415.729  46
   3   8  -4 3010.07 385.499  48
  -3  -8   4 3685.74 538.689   2
   3   8  -4 3784.55 426.593  46
  -3   8   4 3748.59 490.735   5
   3  -8  -4 3426.35 430.850   2
   3  -8  -3 1541.26 308.382   2
   3   8  -3 1894.92 324.955  46
  -3   8   3 1801.83 301.359  46
  -3  -8   3 1736.57 388.527   2
   3   8  -3 1431.66 285.704  48
  -3   8   2 6672.91 587.067  46
   3   8  -2 6677.67 583.682  46
   3   8  -2 5992.54 538.521  48
  -3  -8   2 6514.31 674.779   2
   3  -8  -2 6405.17 613.929   2
   3   8  -1 4340.69 465.753  48
  -3   8   1 4168.23 468.049  46
   3   8  -1 4922.87 501.478  46
  -3  -8   1 4503.01 549.527   2
   3  -8  -1 4941.24 546.711   2
   3  -8   0 2458.48 413.447   2
  -3   8   0 3016.43 408.138  46
   3   8   0 3008.44 411.223  46
  -3  -8   0 3535.20 480.892   2
   3   8   0 3462.93 434.692  48
  -3   8  -1 1979.32 350.905  46
   3   8   1 1730.00 313.139  46
  -3  -8  -1 1517.41 329.004   2
   3   8   1 1991.82 324.994  48
   3  -8   1 1091.66 273.389   2
   3   8   2 4654.19 509.242  48
  -3   8  -2 4058.41 499.520  46
   3   8   2 4526.46 514.717  46
  -3  -8  -2 4713.15 521.022   2
  -3  -8  -2 4054.33 549.202   1
   3  -8   2 4402.85 540.478   2
  -3  -8  -3 9253.08 681.512   2
  -3  -8  -3 9630.03 714.404   3
   3   8   3 8660.37 695.513  48
  -3  -8  -3 8035.91 767.271   1
  -3   8  -3 9211.43 749.023  46
   3  -8   3 7929.00 746.138   2
   3   8   3 8793.69 735.587  46
   3   8   4 2428.82 389.977  46
  -3   8  -4 2086.00 384.185  46
  -3  -8  -4 1952.37 391.383   1
   3  -8   4 2328.38 443.000   2
   3   8   4 2282.04 382.153  48
  -3   8  -5 299.731 268.257  46
   3  -8   5 505.924 230.164   2
  -3  -8  -5 546.835 235.553   1
   3   8   5 128.623 167.040  46
   3   8   6 1475.96 345.390  46
  -3   8  -6 1016.46 264.691  46
   3  -8   6 1548.41 395.008   2
  -3   8  -6 1505.28 179.670   6
  -3  -8  -6 1591.72 419.957   1
   3   8   7 1524.69 172.039  10
   3  -8   7 1749.23 175.473  24
  -3  -8  -7 1771.95 413.395   1
  -3   8  -7 1536.61 168.150  20
  -3   8  -7 1125.53 307.299  46
   3  -8   7 1357.78 351.537   2
  -3   8  -7 1529.61 193.070   6
   3   8   7 1429.24 174.050  33
   3  -8   8 1568.89 168.492  24
  -3  -8  -8 2121.74 477.734   1
  -3   8  -8 1568.68 362.875  46
   3  -8   8 1652.87 187.298  41
   3  -8   8 1226.22 339.370   2
  -3   8  -8 1687.20 201.007   6
   3   8   8 1395.39 167.378  33
   3   8   8 1383.02 166.580  10
   3  -8   9 57.6747 108.477  41
   3  -8   9 40.8712 103.073  24
   3   8   9-22.5215 100.105  10
  -3   8  -9 125.825 133.016  46
   3  -8   9-8.08346 80.8555  45
   3  -8   9 50.1820 130.295   2
  -3   8  -9 20.3756 103.592  32
  -3   8  -9 10.0517 111.038   6
   3   8   9-32.2872 97.8216  33
   3   8  10 10777.0 440.314  10
   3  -8  10 10975.2 452.277  24
   3  -8  10 10367.2 458.058  45
   3  -8  10 10408.1 462.856  41
   3   8  10 10979.9 468.039  33
  -3   8 -10 10514.5 418.969  32
   3   8  11 20661.5 610.727  10
   3  -8  11 20894.2 634.196  24
   3  -8  11 21205.0 673.939  45
   3  -8  11 20789.6 661.760  41
   3   8  11 21062.3 644.562  33
  -3   8 -11 20124.9 561.818  32
   3   8  12 14720.6 517.439  10
   3  -8  12 14810.0 539.948  24
   3  -8  12 15475.4 590.147  45
   3   8  12 15214.5 512.950   8
   3  -8  12 14564.3 557.087  41
   3   8  12 14882.3 545.746  33
   3   8  13 1858.89 198.088  10
   3  -8  13 1924.55 207.001  24
   3  -8  13 2149.45 237.573  45
   3  -8  13 2131.08 223.954  41
   3   8  13 2060.84 193.611   8
   3   8  13 1938.74 202.257  33
   3   8  14 5073.77 307.434  10
   3  -8  14 4654.02 328.535  45
   3  -8  14 4740.36 316.882  41
   3   8  14 5034.37 304.837  33
   3  -8  15 957.713 162.028  45
   3   8  15 813.071 130.548  33
   3   8  15 879.603 148.109  10
   3  -8  15 877.211 146.296  41
   3  -8  16 711.793 141.340  45
   3   8  16 799.016 134.000  10
   3  -8  16 593.619 113.253  41
   3  -8  17 2554.91 203.974  45
   3   8  17 2810.51 184.517  21
   3   8  17 3245.31 199.453  10
   3  -8  17 3118.49 193.414  41
  -3   8 -17 2636.56 150.125  12
   3   8  18 51.5732 59.5322  10
   3  -8  18-47.7004 68.9400  45
   3  -8  18-69.7785 51.3439  41
   3   8  19 5.57688 37.6909  10
   3   8  19-26.5144 42.5575  31
  -3  -9  18 6424.65 252.542  45
  -3   9  18 6493.21 227.115  19
  -3   9  18 6466.29 224.761  35
  -3  -9  18 5793.21 189.140  13
  -3  -9  17 2523.83 192.526  45
  -3   9  17 2410.16 171.118  19
  -3   9  17 2727.89 178.765  35
  -3   9  17 2552.96 165.741  31
  -3  -9  17 2827.90 167.800  13
  -3  -9  16 1046.00 126.780  24
  -3   9  16 972.470 127.118  19
  -3   9  16 998.071 134.113  31
  -3  -9  16 1225.88 163.332  45
  -3   9  16 1016.01 135.472  35
  -3  -9  16 1094.42 130.235  13
  -3   9  16 1169.11 155.781  25
  -3   9  15 209.936 122.155  25
  -3   9  15-118.781 87.0426  29
  -3   9  15 17.2261 81.0980  19
  -3  -9  15 100.454 94.2165  45
  -3   9  15 42.0224 80.7411  35
  -3  -9  15 108.481 83.5516  24
  -3   9  15 58.6012 85.5222  31
  -3  -9  15-19.7587 78.5640  13
  -3   9  14 243.943 115.952  25
  -3   9  14 90.1839 91.2111  21
  -3   9  14 150.847 108.560  31
  -3   9  14 148.542 101.479  19
  -3   9  14 47.4928 93.4421  35
  -3   9  14-36.1642 85.0202  29
  -3  -9  14 81.7797 110.645  45
  -3   9  13 235.383 105.257  25
  -3  -9  13 382.252 130.873  45
  -3   9  13 307.634 92.8122  21
  -3   9  13 306.669 112.182  19
  -3   9  13 435.341 134.496   7
  -3   9  13 287.192 109.140  35
  -3   9  13 431.290 133.779  31
  -3   9  12 2617.57 227.185  21
  -3  -9  12 3277.69 292.284  45
  -3  -9  12 3066.24 247.297  40
  -3   9  12 2735.25 246.053  19
  -3   9  12 2823.06 241.747  35
  -3   9  12 3010.07 226.257  16
  -3   9  12 2902.18 252.156  31
  -3   9  12 3026.78 226.221   8
  -3   9  12 2908.86 250.950   7
  -3   9  12 3292.33 269.088  25
  -3  -9  11 1941.74 214.496  23
  -3   9  11 2043.90 222.989  25
  -3   9  11 2267.63 227.423  31
  -3  -9  11 2235.61 225.545  40
  -3   9  11 2133.37 213.957  35
  -3   9  11 1696.98 173.083  16
  -3   9  11 2377.29 229.488  19
  -3   9  11 2194.48 219.943   7
  -3   9  11 2436.94 220.219  21
  -3   9  11 2544.39 222.363   8
  -3   9  10 0.71856 113.205  25
  -3   9  10 182.913 110.791  21
  -3   9  10 80.7637 100.861   8
  -3  -9  10 151.022 111.611  23
  -3   9  10 32.8243 88.5562  35
  -3   9  10 195.519 94.1125   7
  -3   9  10 256.193 120.207  16
  -3   9  10 26.2875 108.616  31
  -3  -9  10 113.184 107.192  40
  -3   9  10-39.9204 121.164  19
  -3   9   9-88.4977 97.7123  25
  -3  -9   9 13.7464 96.8405  40
  -3   9   9 8.21383 105.333  21
  -3   9   9-7.36423 90.2940  16
  -3   9   9 60.8573 92.6367   8
  -3  -9   9-17.0266 90.0564  23
  -3   9   9-14.5167 99.5210  35
  -3   9   9-72.6431 111.804   7
  -3   9   9-28.2523 111.393  31
  -3   9   9-168.432 142.384  19
  -3   9   8 15002.2 531.430  21
  -3   9   8 14594.5 513.464   8
  -3  -9   8 14744.3 1123.32   2
  -3   9   8 14343.6 512.772  35
  -3   9   8 14278.0 529.679  19
  -3   9   8 15648.6 512.052   7
  -3  -9   8 14195.6 515.900  14
  -3   9   8 15101.0 541.955  31
  -3   9   8 14781.0 513.485  16
  -3   9   8 13181.4 999.190   5
  -3  -9   8 14079.1 527.694  40
  -3   9   8 14181.0 509.031  25
  -3  -9   8 14862.2 547.661  23
  -3   9   7 1057.87 158.292  25
  -3  -9   7 1262.86 170.759  40
  -3  -9   7 1177.01 176.988  23
  -3   9   7 1108.30 166.940  21
  -3   9   7 729.518 130.904  19
  -3   9   7 977.592 296.243   5
  -3   9   7 1214.53 165.091   8
  -3   9   7 1475.24 174.392   7
  -3   9   7 945.513 153.887  16
  -3  -9   7 1717.15 412.887   2
  -3   9   7 1198.84 169.743  31
  -3  -9   7 1106.46 153.504  14
  -3   9   7 1023.80 154.509  35
   3   9  -7 1020.74 153.826  11
  -3   9   6 7960.07 378.087  21
  -3   9   6 7286.29 360.916   8
  -3  -9   6 8136.82 361.048  14
  -3   9   6 7861.33 372.677  35
  -3   9   6 7319.76 367.692  16
  -3   9   6 8281.80 384.797  31
  -3  -9   6 8309.55 400.080  23
  -3  -9   6 8596.14 860.254   2
  -3   9   6 6934.36 694.986   5
  -3   9   6 7935.77 382.875  19
   3   9  -6 7110.44 351.039  11
  -3   9   6 7665.80 349.617  25
  -3  -9   5 28154.2 703.406  23
  -3   9   5 28387.2 689.292   8
  -3   9   5 28760.0 690.914  31
  -3   9   5 28357.6 689.946  21
   3   9  -5 27481.1 1201.29  46
   3   9  -5 29167.5 690.185  11
  -3   9   5 27981.5 1235.56  46
  -3  -9   5 27885.7 1510.38   2
  -3   9   5 28147.9 674.440  35
  -3   9   5 27990.8 691.095  19
  -3  -9   4 1746.52 185.356  23
  -3   9   4 1606.27 183.595  21
  -3   9   4 1655.09 299.030  46
  -3   9   4 1912.12 192.967   8
  -3  -9   4 1280.78 386.785   2
  -3   9   4 1828.41 186.878  35
  -3   9   4 1677.58 182.647  19
  -3   9   4 1679.39 182.173  31
   3   9  -4 2106.67 206.122  11
  -3   9   3 5786.85 574.853  46
   3   9  -3 5609.07 559.903  46
  -3  -9   3 5376.26 667.648   2
   3  -9  -3 5813.10 585.264   2
  -3  -9   2 3058.45 492.762   2
  -3   9   2 3148.84 422.327  46
   3   9  -2 2625.15 405.442  46
   3  -9  -2 2138.30 374.733   2
  -3  -9   1 7053.93 715.635   2
  -3   9   1 7214.71 655.452  46
   3   9  -1 7090.25 646.931  46
   3  -9  -1 7081.55 687.212   2
   3   9   0 173.348 121.872  48
  -3   9   0-64.4115 135.549  46
   3   9   0-131.281 130.844  46
  -3  -9   0 27.7298 167.545   2
   3  -9   0-415.703 216.419   2
  -3   9  -1 8294.45 726.983  46
   3   9   1 9549.73 768.202  46
   3   9   1 9083.38 694.675  48
  -3  -9  -1 8811.22 755.004   2
   3  -9   1 10419.1 877.375   2
   3   9   2 31237.1 1312.00  48
  -3   9  -2 32581.1 1454.37  46
   3   9   2 33050.7 1446.04  46
  -3  -9  -2 33151.6 1398.22   2
  -3  -9  -2 31475.4 1574.94   1
   3  -9   2 33080.5 1562.54   2
  -3   9  -3 14332.8 974.122  46
   3   9   3 14148.1 965.573  46
  -3   9  -3 14088.7 475.273  20
   3   9   3 14627.4 495.786  22
  -3  -9  -3 13374.2 1038.48   1
   3  -9   3 12526.2 979.554   2
  -3  -9  -4 386.077 242.536   1
   3  -9   4 342.165 206.592   2
   3   9   4 64.7793 83.2090  22
  -3   9  -4 75.9529 95.4504   6
  -3   9  -4 7.43080 89.7193  20
  -3   9  -4 130.255 151.032  46
  -3   9  -5 24245.0 669.431   6
   3   9   5 22909.3 565.434  10
   3  -9   5 24926.8 1412.11   2
  -3   9  -5 21925.6 1271.35  46
   3   9   5 22950.8 1297.69  46
  -3   9  -5 23737.9 616.895  20
   3   9   5 24758.2 656.460  22
  -3  -9  -5 22083.8 1385.79   1
   3   9   6 5315.60 289.963  10
   3   9   6 4712.09 310.964  33
  -3   9  -6 5564.80 647.332  46
   3  -9   6 5144.17 275.588  24
  -3   9  -6 5427.19 300.170  20
   3   9   6 5106.58 629.583  46
  -3   9  -6 5570.16 340.203   6
   3   9   6 5532.75 320.737  22
  -3  -9  -6 4272.05 635.951   1
   3  -9   6 5302.32 678.503   2
  -3  -9  -7 13807.5 1118.77   1
   3   9   7 13681.2 468.640  10
   3  -9   7 14054.2 474.737  24
  -3   9  -7 14686.2 482.808  20
  -3   9  -7 14205.3 1061.45  46
   3  -9   7 13833.7 504.072  41
  -3   9  -7 13582.1 533.646   6
   3   9   7 13342.7 515.317  33
   3   9   7 14436.0 510.944  22
   3  -9   7 13711.6 1062.68   2
   3  -9   8 569.677 130.940  24
   3   9   8 719.656 147.612  22
  -3   9  -8 429.338 220.787  46
  -3   9  -8 396.638 95.0410  20
   3  -9   8 641.400 143.879  41
  -3  -9  -8 486.955 214.152   1
   3   9   8 276.188 115.354  33
  -3   9  -8 493.995 138.188   6
   3   9   8 511.823 137.815  10
   3  -9   8 571.743 224.378   2
   3   9   9 10160.6 420.476  10
   3  -9   9 10034.8 426.341  24
   3   9   9 10820.8 447.940  22
   3  -9   9 9582.15 447.353  41
   3   9   9 10159.2 456.534  33
  -3   9  -9 9265.82 453.727   6
  -3   9  -9 10388.6 434.727  32
   3   9  10 4128.63 283.245  10
   3  -9  10 4039.91 287.457  24
   3   9  10 4277.78 286.517  22
   3  -9  10 3921.89 287.601  45
   3  -9  10 3964.97 299.622  41
   3   9  10 4100.52 291.448   8
   3   9  10 3399.58 272.951  33
  -3   9 -10 4024.64 271.741  32
   3   9  11 3131.61 249.980  10
   3  -9  11 2983.57 247.588  24
   3   9  11 3282.93 252.451  22
   3   9  11 3269.75 259.193   8
  -3   9 -11 3444.08 250.766  32
   3   9  11 2894.92 250.818  33
   3  -9  11 3049.47 267.334  41
   3  -9  11 3067.28 262.311  45
   3  -9  12 369.663 113.734  24
   3   9  12 203.923 118.945  10
   3   9  12 107.485 84.3467  22
   3  -9  12 203.496 103.832  45
   3  -9  12 257.860 117.106  41
   3   9  12 252.223 94.8465   8
   3   9  12 146.181 108.068  33
  -3   9 -12 216.634 88.6780  32
   3   9  13 14901.0 494.456  10
   3  -9  13 16309.4 539.172  24
   3   9  13 16036.6 484.716  22
   3  -9  13 16104.4 554.277  41
   3  -9  13 16269.1 569.557  45
   3   9  13 16599.7 500.782   8
   3   9  14 438.407 115.053  10
   3  -9  14 385.055 120.010  45
   3  -9  14 364.316 119.149  41
   3   9  14 479.089 110.274  33
   3   9  15 544.245 114.703  21
   3  -9  15 473.415 126.062  45
   3  -9  15 559.744 114.839  41
   3   9  15 681.159 118.725  10
   3   9  16 5275.01 244.864  10
   3   9  16 5134.12 253.284  21
   3  -9  16 5576.97 266.901  41
   3  -9  16 4757.56 265.645  45
   3   9  17 1277.58 113.831  10
   3   9  17 1355.04 116.565  21
   3  -9  17 1246.07 126.837  45
   3  -9  17 1395.32 122.994  41
  -3   9 -17 1225.99 95.8052  12
   3  -9  18 41.1226 36.5345  41
   3   9  18 140.388 49.0163  31
  -3 -10  17 139.366 69.1499  45
  -3  10  17 40.1741 49.8044  19
  -3  10  17 74.8794 47.7033  35
  -3  10  17 42.9559 51.4587  31
  -3 -10  16 36.3241 57.6629  24
  -3  10  16 247.988 82.4299  31
  -3  10  16 136.870 70.3691  35
  -3  10  16 189.661 73.1620  19
  -3 -10  16 160.800 82.5057  45
  -3 -10  16 199.167 63.4578  13
  -3 -10  15 2280.44 180.219  24
  -3 -10  15 2371.44 205.834  45
  -3  10  15 2244.50 180.004  19
  -3 -10  15 2118.28 163.212  13
  -3  10  15 2645.35 196.352  35
  -3  10  15 2396.25 187.724  31
  -3  10  15 1957.95 158.869  29
  -3 -10  14 1706.23 193.873  45
  -3  10  14 1810.66 182.882  31
  -3 -10  14 2000.56 171.129  41
  -3  10  14 1730.94 179.529  35
  -3  10  14 1581.34 167.115  19
  -3  10  14 1419.71 159.494  29
  -3  10  14 2130.01 205.966  25
  -3  10  13 5767.19 326.550  31
  -3  10  13 5600.09 297.246  21
  -3  10  13 5704.06 327.507  19
  -3  10  13 5453.93 312.971  35
  -3 -10  13 6043.76 358.710  45
  -3  10  13 4743.66 294.799  29
  -3  10  13 5688.13 337.523  25
  -3  10  12 6646.39 340.324  21
  -3  10  12 6412.76 310.000   8
  -3  10  12 6479.44 359.980  19
  -3 -10  12 5952.27 332.665  40
  -3 -10  12 6660.82 388.011  45
  -3  10  12 6867.35 369.141  31
  -3  10  12 6577.38 349.717  35
  -3  10  12 6789.67 370.073  25
  -3  10  11 7141.08 368.805  21
  -3  10  11 7589.48 396.328  19
  -3  10  11 7302.80 385.861  25
  -3  10  11 7575.75 357.132   7
  -3 -10  11 7127.53 401.538  45
  -3  10  11 7029.86 344.151   8
  -3  10  11 7147.64 374.604  35
   3  10 -11 7977.22 349.443   6
  -3  10  11 7906.95 405.225  31
  -3 -10  11 6815.84 371.789  40
  -3  10  11 6857.89 326.403  16
  -3  10  10 1380.86 173.944   8
  -3  10  10 1603.51 190.667  21
  -3  10  10 1538.48 202.006  19
  -3 -10  10 1376.13 198.073  40
  -3  10  10 1216.61 163.041  16
  -3 -10  10 1212.40 185.457  23
  -3  10  10 1684.99 196.282  35
  -3  10  10 1623.28 201.494  31
  -3  10  10 1637.26 186.775   7
  -3  10  10 1434.33 194.685  25
  -3  10   9 5135.16 325.009  35
  -3 -10   9 4465.45 312.468  40
  -3 -10   9 4619.19 319.898  23
  -3  10   9 4708.87 315.271  21
  -3  10   9 4998.93 301.862  16
  -3  10   9 4906.02 330.558  19
  -3  10   9 4422.49 273.592   7
  -3  10   9 5104.80 329.894  31
  -3  10   9 4874.03 309.911   8
  -3  10   9 4798.13 313.160  25
  -3  10   8 854.830 155.673  25
  -3  10   8 1014.70 166.368   8
  -3  10   8 963.732 174.520  19
  -3 -10   8 1121.75 177.862  40
  -3 -10   8 1094.55 176.458  23
  -3  10   8 1006.11 174.345  35
  -3  10   8 1013.69 168.993  31
  -3  10   8 1181.99 176.231  21
  -3  10   8 966.220 165.094  16
  -3  10   7 303.009 110.130  25
  -3 -10   7 273.183 122.338  40
  -3  10   7 410.536 127.722  21
  -3  10   7 242.595 115.532   8
  -3 -10   7 209.649 90.9755  23
  -3  10   7 193.822 117.930  19
  -3  10   7 244.286 104.083  16
  -3  10   7 288.481 121.520  35
  -3  10   7 489.311 130.282  31
  -3  10   6 801.237 141.235  25
  -3  10   6 944.494 160.823  21
  -3  10   6 923.761 158.417   8
  -3  10   6 930.583 159.410  19
  -3 -10   6 675.447 152.451  23
  -3  10   6 928.717 155.884  35
  -3  10   6 1103.64 162.565  16
  -3  10   6 1082.88 173.500  31
   3  10  -6 897.655 148.215  11
  -3 -10   5 1010.94 337.769   2
  -3 -10   5 1579.61 195.751  23
  -3  10   5 1678.89 201.802  21
  -3  10   5 1881.64 198.829   8
  -3  10   5 1645.51 209.132  19
  -3  10   5 1802.92 213.772  35
  -3  10   5 1973.41 211.444  31
  -3  10   5 1362.37 156.783  20
   3  10  -5 1739.26 194.099  11
  -3  10   5 1591.92 173.565  25
   3  10  -4 750.939 239.082  46
  -3  10   4 992.697 248.497  46
  -3  10   4 1319.11 159.521  20
  -3  10   4 1297.93 193.298  19
  -3  10   4 1322.56 170.771   8
  -3 -10   4 1406.37 184.224  23
  -3  10   4 1605.44 198.650  21
  -3 -10   4 1275.59 364.064   2
  -3  10   4 1397.49 184.437  31
   3  10  -4 1235.73 174.767  11
  -3 -10   3 25376.5 680.394  23
   3  10  -3 26036.1 693.086  11
  -3  10   3 25841.2 1259.87  46
   3  10  -3 23316.0 1186.04  46
  -3 -10   3 26180.3 1474.18   2
  -3  10   3 24167.1 630.598  20
  -3  10   3 26690.1 683.230   8
  -3  10   3 25088.5 689.067  19
  -3  10   3 25173.7 643.087  31
   3 -10  -3 26241.8 1300.81   2
  -3  10   2 5334.51 573.775  46
   3  10  -2 5170.86 576.407  46
  -3 -10   2 5570.57 705.284   2
  -3  10   2 5756.76 320.542   8
  -3  10   2 5658.76 315.487  20
  -3 -10   2 5634.28 325.458  23
  -3  10   2 6062.15 319.802  31
  -3  10   2 4192.64 264.273  29
   3  10  -2 5376.32 321.883  11
   3 -10  -2 5777.41 648.570   2
  -3  10   1 15084.5 478.856  29
  -3 -10   1 16401.5 532.561  23
  -3  10   1 17698.5 1060.62  46
   3  10  -1 15186.3 985.701  46
  -3  10   1 16723.9 522.642   8
  -3  10   1 17099.0 542.610  20
  -3 -10   1 16724.7 1135.46   2
  -3  10   1 15894.7 494.937  31
   3 -10  -1 16736.7 1111.87   2
   3  10  -1 17281.8 567.420  11
   3  10   0 3109.68 247.549  22
  -3  10   0 3440.32 239.667   6
   3  10   0 3271.95 483.451  46
  -3 -10   0 2281.10 411.808   2
  -3  10   0 3368.63 259.334  20
  -3  10   0 3039.50 229.720   8
  -3 -10   0 3005.94 232.366  23
   3 -10   0 2400.41 445.367   2
  -3  10   0 2998.72 226.526  31
  -3  10  -1 6811.27 325.364   8
  -3  10  -1 6922.21 679.595  46
  -3  10  -1 6839.96 357.923  20
   3  10   1 6638.19 355.238  22
  -3 -10  -1 6619.45 697.453   2
  -3 -10  -1 6820.14 333.752  23
  -3  10  -1 6923.75 319.947  31
  -3  10  -1 7095.71 340.914   6
   3  10   1 8568.63 743.364  46
   3 -10   1 5967.19 694.578   2
   3  10   2 524.679 130.411  22
  -3  10  -2 559.418 221.628  46
   3  10   2 149.504 145.318  46
  -3  10  -2 479.132 110.441   8
   3 -10   2 651.382 272.042   2
  -3  10  -2 504.900 139.399  20
  -3 -10  -2-32.2803 191.965   1
  -3 -10  -2 369.976 115.273  23
  -3  10  -2 485.870 135.862   6
  -3  10  -3 265.142 121.391   6
   3  10   3 178.282 103.997  22
  -3 -10  -3 666.437 267.623   1
  -3  10  -3-201.391 171.379  46
   3  10   3-2.80623 130.429  46
  -3  10  -3 185.114 114.616  20
   3 -10   3 921.761 292.322   2
  -3 -10  -4 91.4083 175.880   1
   3  10   4 322.759 115.595  22
   3  10   4 589.242 217.301  46
  -3  10  -4 227.427 104.153  20
   3 -10   4-90.9169 163.306   2
  -3  10  -4 359.907 201.112  46
  -3  10  -4 325.402 120.764   6
   3  10   5 14910.2 471.379  10
   3  10   5 16437.3 557.316  22
  -3  10  -5 16226.9 1109.84  46
   3  10   5 15266.2 1104.86  46
  -3  10  -5 15457.8 527.378  20
  -3  10  -5 15386.3 562.716   6
  -3 -10  -5 15924.4 1203.35   1
   3 -10   5 15050.5 1136.55   2
   3  10   6 15291.7 483.270  10
  -3  10  -6 14429.5 505.560  20
   3  10   6 14352.1 531.163  22
  -3  10  -6 14310.1 553.303   6
   3 -10   7 248.329 100.639  24
   3  10   7 260.630 119.381  10
  -3  10  -7 89.8287 99.1826  20
   3 -10   7 77.1676 104.208  41
   3  10   7 139.612 107.783  22
  -3  10  -7 12.6018 109.714   6
   3  10   8 4003.11 267.285  10
   3 -10   8 4173.52 273.619  24
   3  10   8 4359.85 293.509  22
   3 -10   8 3970.38 286.607  41
  -3  10  -8 3646.63 245.224  20
  -3  10  -8 3660.39 295.969   6
   3 -10   9 434.651 128.839  41
   3 -10   9 596.750 136.140  24
   3  10   9 861.438 142.204  10
  -3  10  -9 798.624 150.887   6
   3  10   9 833.823 165.801   8
  -3  10  -9 882.100 153.507  32
   3  10   9 889.727 156.200  22
   3 -10  10 73.3013 84.7068  24
   3  10  10 155.054 77.7094  22
   3 -10  10 90.0824 97.3567  41
   3  10  10 29.6098 88.1425   8
  -3  10 -10 143.085 102.918  32
   3  10  10-42.2138 88.1198  10
   3  10  11 1810.14 185.558  10
   3 -10  11 1498.61 181.802  24
   3  10  11 1638.27 175.151  22
   3  10  11 1586.48 189.981   8
   3 -10  11 1584.34 197.084  41
  -3  10 -11 1687.06 179.471  32
   3  10  12 13262.6 448.115  10
   3 -10  12 14057.4 487.965  24
   3 -10  12 12665.7 468.722  45
   3  10  12 13363.3 474.042   8
   3 -10  12 14104.3 516.276  41
  -3  10 -12 13230.0 418.225  32
   3  10  12 13385.4 442.588  22
   3  10  13 244.543 101.955  10
   3  10  13 55.9897 84.0288  21
   3 -10  13 76.2003 84.8505  45
   3 -10  13 63.8905 108.765  41
   3  10  14 2173.82 175.019  10
   3  10  14 2113.74 187.485  21
   3 -10  14 2377.34 194.759  41
   3 -10  14 2295.45 193.498  45
  -3  10 -14 2105.69 161.184  30
   3  10  15 113.167 73.0471  10
   3 -10  15 133.471 82.8243  41
   3  10  15 94.7035 61.9326  21
   3 -10  15 54.6546 62.9366  45
   3  10  16 213.270 58.6292  21
   3 -10  16 197.430 62.6021  41
   3 -10  16 162.538 58.9959  45
  -3  10 -16 215.206 57.3380  12
   3  10  17 1599.79 104.998  21
   3 -10  17 1801.63 112.986  41
   3  10  17 1492.76 99.5663  31
  -3 -11  16 2953.05 146.287  24
  -3 -11  16 3246.35 179.524  45
  -3  11  16 3125.79 160.690  19
  -3  11  16 2946.06 154.227  31
  -3 -11  15 1000.83 116.666  24
  -3 -11  15 1176.63 134.087  45
  -3  11  15 1261.75 129.756  19
  -3  11  15 1031.25 112.219  29
  -3  11  15 1055.23 117.852  31
  -3 -11  14 623.126 117.772  24
  -3  11  14 802.574 122.969  19
  -3  11  14 471.044 102.868  29
  -3  11  14 727.611 116.982  35
  -3  11  14 666.581 122.089  31
  -3 -11  14 597.526 116.758  45
  -3 -11  13 582.982 124.714  45
  -3  11  13 621.108 126.353  19
  -3  11  13 856.677 131.711  31
  -3  11  13 460.448 104.161  29
  -3  11  13 712.755 133.581  35
  -3  11  12 2802.08 225.516  35
  -3  11  12 2185.93 183.802   8
  -3 -11  12 2298.37 223.414  45
  -3  11  12 2453.02 223.740  19
[truncated: 1,771,232 more chars]
