# Supplementary material for: Formation and structure of the first metal complexes comprising amidino­guanidinate ligands
Source: Acta Crystallogr E Crystallogr Commun. 2016 Oct 4;72(Pt 11):1526–31. doi: 10.1107/S2056989016015322 (PMC5095825; doi:10.1107/S2056989016015322)
Supplement: Supplementary file 2 [file e-72-01526-compound_2sup2.hkl]

data_compound_2                                                                 
_shelx_title ' MAGD32 IN P2(1)/C'                                               
_shelx_refln_list_code          4                                               
_shelx_F_calc_maximum      169.31                                               
_exptl_crystal_F_000       864.00                                               
_reflns_d_resolution_high  0.7952                                               
                                                                                
loop_                                                                           
 _space_group_symop_operation_xyz                                               
 'x, y, z'                                                                      
 '-x, y+1/2, -z+1/2'                                                            
 '-x, -y, -z'                                                                   
 'x, -y-1/2, z-1/2'                                                             
                                                                                
_cell_length_a     9.9330                                                       
_cell_length_b    13.7239                                                       
_cell_length_c    18.0794                                                       
_cell_angle_alpha  90.000                                                       
_cell_angle_beta   92.838                                                       
_cell_angle_gamma  90.000                                                       
                                                                                
_shelx_F_squared_multiplier     1.000                                           
                                                                                
loop_                                                                           
 _refln_index_h                                                                 
 _refln_index_k                                                                 
 _refln_index_l                                                                 
 _refln_F_squared_calc                                                          
 _refln_F_squared_meas                                                          
 _refln_F_squared_sigma                                                         
 _refln_observed_status                                                         
   1   0   0       2703.96       2782.29        10.52 o                         
   2   0   0         94.72         96.85         2.62 o                         
   3   0   0      10796.22      10562.88        53.72 o                         
   4   0   0       3098.81       3110.33        34.10 o                         
   5   0   0       6791.49       6978.43        53.98 o                         
   6   0   0        362.20        335.52        13.13 o                         
   7   0   0        250.34        255.40        12.50 o                         
   8   0   0        745.33        730.10         8.90 o                         
   9   0   0        698.20        763.83        10.42 o                         
  10   0   0         39.81         41.37         3.02 o                         
  11   0   0          0.39         -1.16         1.16 o                         
  12   0   0          0.39          1.06         0.91 o                         
   1   1   0        607.71        580.95         3.92 o                         
   2   1   0      15764.38      15235.16        74.74 o                         
   3   1   0       5071.13       4848.77        16.99 o                         
   4   1   0       1334.14       1276.61         8.90 o                         
   5   1   0       2775.38       2870.52        18.86 o                         
   6   1   0         13.13         16.88         2.44 o                         
   7   1   0       1432.02       1461.39        21.06 o                         
   8   1   0        148.77        122.84         2.68 o                         
   9   1   0          8.56          6.44         1.16 o                         
  10   1   0        105.22        104.11         2.68 o                         
  11   1   0        145.49        131.51         3.11 o                         
  12   1   0        104.99        108.28         2.98 o                         
   0   2   0       7300.44       7306.76        59.65 o                         
   1   2   0        584.86        582.84         5.07 o                         
   2   2   0       3238.70       3048.93        16.74 o                         
   3   2   0         14.38         20.39         1.08 o                         
   4   2   0        254.73        250.28         3.77 o                         
   5   2   0        852.90        902.69        12.11 o                         
   6   2   0       1852.03       1887.30        21.71 o                         
   7   2   0       2462.82       2590.66        31.66 o                         
   8   2   0         60.25         59.56         1.98 o                         
   9   2   0        297.19        294.61         4.83 o                         
  10   2   0          0.45          0.27         1.08 o                         
  11   2   0          3.14          2.27         0.91 o                         
  12   2   0         26.32         23.28         1.75 o                         
   1   3   0        703.43        623.84         6.12 o                         
   2   3   0        723.84        631.62         5.53 o                         
   3   3   0       1109.42       1145.81         9.03 o                         
   4   3   0       1487.86       1521.37        11.24 o                         
   5   3   0         17.82         25.22         2.33 o                         
   6   3   0          7.64          8.32         2.01 o                         
   7   3   0         59.36         61.93         5.48 o                         
   8   3   0        628.61        582.26         6.21 o                         
   9   3   0          9.18         10.58         1.15 o                         
  10   3   0          0.00         -0.46         0.97 o                         
  11   3   0         27.29         15.50         1.41 o                         
  12   3   0        293.83        304.15         4.77 o                         
   0   4   0       1093.71        898.53         9.79 o                         
   1   4   0      11435.24      11230.71        39.70 o                         
   2   4   0        506.78        487.49         8.06 o                         
   3   4   0        600.19        628.26         8.25 o                         
   4   4   0          5.11          9.63         1.44 o                         
   5   4   0       3355.58       3587.20        30.25 o                         
   6   4   0        147.00        152.94         6.44 o                         
   7   4   0        835.11        783.47        12.84 o                         
   8   4   0         91.44         83.10         3.10 o                         
   9   4   0          0.00          0.25         0.89 o                         
  10   4   0        169.97        161.05         4.18 o                         
  11   4   0         19.87         14.33         1.77 o                         
  12   4   0         15.09         16.66         1.19 o                         
   1   5   0          0.40          1.52         0.78 o                         
   2   5   0          0.07          1.04         0.83 o                         
   3   5   0        286.33        281.67         6.76 o                         
   4   5   0         83.93         70.83         3.61 o                         
   5   5   0         92.97         98.89         5.77 o                         
   6   5   0        458.58        500.40        13.50 o                         
   7   5   0         83.00        100.43         2.60 o                         
   8   5   0         10.09          8.51         1.25 o                         
   9   5   0          9.67          8.10         1.11 o                         
  10   5   0         45.13         43.12         1.88 o                         
  11   5   0         21.15         24.82         1.61 o                         
   0   6   0        169.11        234.34         7.93 o                         
   1   6   0          6.95         15.39         1.40 o                         
   2   6   0        926.31        919.87        14.07 o                         
   3   6   0        443.86        468.70         9.29 o                         
   4   6   0        627.03        670.99        10.57 o                         
   5   6   0       1294.96       1320.75        21.33 o                         
   6   6   0          9.17          6.15         1.30 o                         
   7   6   0        604.91        594.33         5.53 o                         
   8   6   0       2106.38       2194.12        12.06 o                         
   9   6   0         84.90         70.84         2.16 o                         
  10   6   0        171.43        179.76         3.37 o                         
  11   6   0         43.23         41.91         1.80 o                         
   1   7   0        624.85        656.53        11.82 o                         
   2   7   0         22.76         28.14         3.80 o                         
   3   7   0       1120.86       1119.75        15.19 o                         
   4   7   0        755.54        730.11        13.14 o                         
   5   7   0         92.61        103.31         6.30 o                         
   6   7   0         58.63         55.89         1.74 o                         
   7   7   0        369.84        374.40         4.61 o                         
   8   7   0        342.65        341.40         5.50 o                         
   9   7   0          2.13          3.56         1.02 o                         
  10   7   0          2.46          2.74         1.00 o                         
  11   7   0          5.49          2.62         0.73 o                         
   0   8   0       2698.04       2921.03        73.85 o                         
   1   8   0       1848.92       1867.97        27.70 o                         
   2   8   0        252.15        245.76         8.28 o                         
   3   8   0         94.87         86.89         5.34 o                         
   4   8   0         65.44         66.45         4.42 o                         
   5   8   0         14.10         12.28         1.12 o                         
   6   8   0          2.36          4.88         1.24 o                         
   7   8   0        285.68        308.25         4.89 o                         
   8   8   0         31.40         34.78         1.94 o                         
   9   8   0        109.83        111.70         2.86 o                         
  10   8   0          2.52          3.03         0.88 o                         
   1   9   0         84.22         81.08         6.03 o                         
   2   9   0        368.59        385.57        12.91 o                         
   3   9   0          0.55         -1.50         2.12 o                         
   4   9   0        132.34        114.24         2.65 o                         
   5   9   0         24.33         28.47         1.55 o                         
   6   9   0         26.16         23.95         1.49 o                         
   7   9   0        731.43        710.47         7.30 o                         
   8   9   0         29.66         37.22         2.33 o                         
   9   9   0          0.35          2.65         0.82 o                         
  10   9   0         56.64         51.37         1.89 o                         
   0  10   0       2978.83       3102.95        54.18 o                         
   1  10   0        414.20        393.92        13.68 o                         
   2  10   0          1.04          0.97         1.29 o                         
   3  10   0        101.69         86.78         2.82 o                         
   4  10   0          7.07          6.50         1.91 o                         
   5  10   0          1.73          4.32         1.09 o                         
   6  10   0          3.96          7.45         1.54 o                         
   7  10   0        404.21        416.50         5.85 o                         
   8  10   0         50.91         49.13         2.13 o                         
   9  10   0         71.06         64.18         1.81 o                         
  10  10   0          2.38          0.90         0.67 o                         
   1  11   0         46.45         46.81         2.56 o                         
   2  11   0        536.38        520.92         7.54 o                         
   3  11   0         52.70         48.92         1.90 o                         
   4  11   0          5.40          6.68         1.37 o                         
   5  11   0         36.07         31.35         1.72 o                         
   6  11   0         47.71         53.85         2.29 o                         
   7  11   0         46.94         48.22         2.31 o                         
   8  11   0         71.34         68.80         2.61 o                         
   9  11   0          0.99          2.31         0.73 o                         
   0  12   0        664.17        677.33        20.83 o                         
   1  12   0        139.73        150.83         5.14 o                         
   2  12   0        338.92        349.89         6.02 o                         
   3  12   0        272.56        291.45         4.98 o                         
   4  12   0        474.09        490.91         6.45 o                         
   5  12   0        170.35        145.44         3.01 o                         
   6  12   0          3.70          4.58         1.08 o                         
   7  12   0        507.94        490.79         5.98 o                         
   8  12   0        259.08        254.54         4.12 o                         
   1  13   0         58.23         64.05         2.45 o                         
   2  13   0        340.93        370.55         5.66 o                         
   3  13   0          0.08         -0.34         1.13 o                         
   4  13   0         87.60         91.48         2.75 o                         
   5  13   0        214.26        211.26         3.57 o                         
   6  13   0          0.52          1.46         0.97 o                         
   7  13   0          0.02          1.31         1.00 o                         
   8  13   0         80.50         74.70         1.97 o                         
   0  14   0        929.75        880.89        18.55 o                         
   1  14   0        341.26        342.03         5.45 o                         
   2  14   0         59.15         57.02         2.18 o                         
   3  14   0          1.45          0.80         0.90 o                         
   4  14   0         29.40         26.60         1.58 o                         
   5  14   0         10.28         13.90         1.11 o                         
   6  14   0         27.60         31.68         1.49 o                         
   7  14   0        119.28        124.72         2.83 o                         
   1  15   0        180.50        178.38         5.21 o                         
   2  15   0         15.87         20.49         1.83 o                         
   3  15   0         10.40         11.53         1.44 o                         
   4  15   0         74.61         63.80         2.20 o                         
   5  15   0          9.95          9.06         1.18 o                         
   6  15   0          6.50          3.78         0.99 o                         
   0  16   0        229.81        278.64         9.45 o                         
   1  16   0         10.12         12.37         2.31 o                         
   2  16   0        222.26        232.92         5.87 o                         
   3  16   0         34.94         37.86         1.58 o                         
   4  16   0         19.16         15.43         2.02 o                         
   1  17   0         38.13         38.29         1.97 o                         
   2  17   0          7.48          7.93         1.01 o                         
 -12   1   1         10.83          9.03         0.98 o                         
 -11   1   1        205.46        204.83         4.71 o                         
 -10   1   1        123.93        119.88         3.28 o                         
  -9   1   1         95.72         85.08         2.55 o                         
  -8   1   1        210.66        213.69         3.35 o                         
  -7   1   1       1746.18       1823.39        23.69 o                         
  -6   1   1          7.62          8.03         2.54 o                         
  -5   1   1         41.14         35.36         2.26 o                         
  -4   1   1       1498.61       1615.91         9.44 o                         
  -3   1   1       1169.31       1100.01         9.19 o                         
  -2   1   1      16980.43      16616.55        95.04 o                         
  -1   1   1      19464.61      20575.96        83.78 o                         
   0   1   1       8536.09       8999.83        48.42 o                         
   1   1   1       5639.68       5199.28        33.51 o                         
   2   1   1          5.57          2.32         0.84 o                         
   3   1   1       9271.22       9259.86        59.68 o                         
   4   1   1          3.78          5.30         1.25 o                         
   5   1   1          0.96          1.41         1.28 o                         
   6   1   1       1182.80       1215.01        17.41 o                         
   7   1   1       1660.73       1763.63        22.99 o                         
   8   1   1         53.90         58.61         1.94 o                         
   9   1   1        220.50        226.35         4.01 o                         
  10   1   1          3.87          1.51         0.94 o                         
  11   1   1         22.59         24.63         1.70 o                         
  12   1   1          6.90          8.02         1.13 o                         
 -12   2   1          3.02          0.78         1.17 o                         
 -11   2   1         47.10         47.78         2.38 o                         
 -10   2   1        113.92         91.49         3.00 o                         
  -9   2   1          8.88          8.18         1.05 o                         
  -8   2   1         11.61         10.70         1.61 o                         
  -7   2   1        671.74        702.61        16.58 o                         
  -6   2   1         35.03         44.38         3.57 o                         
  -5   2   1        170.87        149.44         4.47 o                         
  -4   2   1        276.93        295.53         4.25 o                         
  -3   2   1        533.08        535.30         5.77 o                         
  -2   2   1       6062.75       5574.12        20.55 o                         
  -1   2   1          9.92         10.81         1.04 o                         
   0   2   1        611.79        598.19         4.54 o                         
   1   2   1         14.33         12.75         0.82 o                         
   2   2   1       2644.98       2508.49        16.64 o                         
   3   2   1       3703.02       3617.43        28.33 o                         
   4   2   1        241.06        244.38         5.15 o                         
   5   2   1       1556.59       1570.11        13.27 o                         
   6   2   1        434.28        435.68         9.43 o                         
   7   2   1        342.32        335.83        11.51 o                         
   8   2   1         25.56         23.42         1.77 o                         
   9   2   1        259.78        215.34         3.92 o                         
  10   2   1         95.77        112.26         2.73 o                         
  11   2   1         77.28         87.10         2.76 o                         
  12   2   1          5.94          5.69         1.13 o                         
 -12   3   1          5.15          4.22         0.90 o                         
 -11   3   1          0.04          0.88         1.12 o                         
 -10   3   1         11.75         11.55         1.09 o                         
  -9   3   1         34.74         34.88         1.77 o                         
  -8   3   1        144.21        145.30         2.84 o                         
  -7   3   1        343.37        366.37        12.02 o                         
  -6   3   1         81.89         83.75         5.39 o                         
  -5   3   1       1396.82       1481.77        14.31 o                         
  -4   3   1         22.41         23.15         1.50 o                         
  -3   3   1          2.05          2.79         0.89 o                         
  -2   3   1       1338.28       1272.18         8.91 o                         
  -1   3   1         40.10         68.46         2.23 o                         
   0   3   1      21220.32      21274.85        54.00 o                         
   1   3   1        755.08        681.81        10.53 o                         
   2   3   1         33.69         33.79         2.01 o                         
   3   3   1       1439.78       1392.83        10.12 o                         
   4   3   1        129.73        145.32         3.75 o                         
   5   3   1         44.18         54.96         2.91 o                         
   6   3   1        735.02        725.42        13.81 o                         
   7   3   1         13.51          8.92         1.84 o                         
   8   3   1        334.70        327.89         5.09 o                         
   9   3   1        185.14        194.08         4.05 o                         
  10   3   1         15.19         17.00         1.36 o                         
  11   3   1          8.86          6.65         1.11 o                         
  12   3   1         20.82         17.12         1.25 o                         
 -12   4   1          6.02          7.19         0.79 o                         
 -11   4   1          9.47          5.00         1.37 o                         
 -10   4   1         16.76         16.54         1.19 o                         
  -9   4   1         97.51         93.52         2.51 o                         
  -8   4   1        271.98        260.11         4.85 o                         
  -7   4   1          2.41          4.20         2.57 o                         
  -6   4   1         14.59          9.52         2.10 o                         
  -5   4   1        240.65        253.72         7.49 o                         
  -4   4   1         26.28         24.45         1.70 o                         
  -3   4   1       1731.93       1758.41        22.58 o                         
  -2   4   1        502.09        475.98         5.94 o                         
  -1   4   1        469.58        453.05         5.81 o                         
   0   4   1        486.78        455.10         4.97 o                         
   1   4   1        120.13        106.13         3.23 o                         
   2   4   1         97.22         83.76         2.49 o                         
   3   4   1       1250.50       1270.98        11.66 o                         
   4   4   1        104.83        102.64         3.67 o                         
   5   4   1         79.40         63.24         3.54 o                         
   6   4   1        119.92        114.10         6.52 o                         
   7   4   1         45.09         46.66         2.29 o                         
   8   4   1          1.44          2.42         1.29 o                         
   9   4   1         12.32         14.33         1.31 o                         
  10   4   1         28.26         35.10         1.69 o                         
  11   4   1        221.71        221.25         4.58 o                         
  12   4   1        201.29        166.06         6.85 o                         
 -11   5   1        148.26        154.72         3.59 o                         
 -10   5   1         65.82         71.58         2.33 o                         
  -9   5   1         11.34          9.75         1.10 o                         
  -8   5   1        346.50        343.54         5.24 o                         
  -7   5   1         28.26         31.25         1.49 o                         
  -6   5   1         24.04          6.92         4.14 o                         
  -5   5   1        666.15        675.34        14.35 o                         
  -4   5   1          0.16          1.03         1.31 o                         
  -3   5   1         11.00         16.81         1.99 o                         
  -2   5   1       4495.70       4589.89        20.03 o                         
  -1   5   1       9073.12       9392.51        30.57 o                         
   0   5   1       4217.71       4351.41        33.15 o                         
   1   5   1         72.21         90.25         3.29 o                         
   2   5   1       1737.29       1738.75        19.33 o                         
   3   5   1        541.93        513.21         9.26 o                         
   4   5   1        372.03        388.31         8.18 o                         
   5   5   1          3.09          2.05         1.62 o                         
   6   5   1         63.22         67.96         5.19 o                         
   7   5   1       2553.45       2577.97        21.10 o                         
   8   5   1        198.93        192.89         4.75 o                         
   9   5   1        321.21        310.52         4.41 o                         
  10   5   1         52.42         57.15         1.97 o                         
  11   5   1        108.83        104.77         2.95 o                         
 -11   6   1         49.77         52.04         2.91 o                         
 -10   6   1         72.29         85.98         2.57 o                         
  -9   6   1        222.61        243.97         4.07 o                         
  -8   6   1          8.77          7.71         1.15 o                         
  -7   6   1        381.50        431.44         5.03 o                         
  -6   6   1        173.26        199.36         4.27 o                         
  -5   6   1         50.19         45.18         4.26 o                         
  -4   6   1        447.53        438.79         9.49 o                         
  -3   6   1       2061.97       2112.76        19.49 o                         
  -2   6   1        127.38        137.03         4.63 o                         
  -1   6   1         80.08         72.70         3.38 o                         
   0   6   1        436.58        488.76         7.59 o                         
   1   6   1        155.23        155.76         4.06 o                         
   2   6   1        733.49        806.76        11.31 o                         
   3   6   1        274.84        283.78         7.40 o                         
   4   6   1          0.12          0.78         1.36 o                         
   5   6   1         17.27         16.05         2.34 o                         
   6   6   1         16.74         21.90         1.80 o                         
   7   6   1          1.17         -0.35         0.89 o                         
   8   6   1         47.18         44.95         1.92 o                         
   9   6   1          0.27          0.49         0.87 o                         
  10   6   1         25.83         21.38         1.34 o                         
  11   6   1         29.71         33.31         2.13 o                         
 -11   7   1          2.13          0.25         0.74 o                         
 -10   7   1          4.71          3.25         0.87 o                         
  -9   7   1         81.42         96.91         2.34 o                         
  -8   7   1         97.19        105.05         2.91 o                         
  -7   7   1          0.16          0.24         1.02 o                         
  -6   7   1          4.57          2.63         0.81 o                         
  -5   7   1          2.20          5.23         2.24 o                         
  -4   7   1         34.77         42.40         3.25 o                         
  -3   7   1        289.58        343.93         9.50 o                         
  -2   7   1         11.01          8.82         1.86 o                         
  -1   7   1       1531.66       1581.82        16.33 o                         
   0   7   1         47.14         33.33         2.89 o                         
   1   7   1          8.66          8.05         1.41 o                         
   2   7   1       3547.98       3701.54        30.02 o                         
   3   7   1         83.34         84.32         4.35 o                         
   4   7   1         33.23         27.87         2.41 o                         
   5   7   1          0.79          5.91         3.11 o                         
   6   7   1         26.37         34.07         1.38 o                         
   7   7   1       1380.51       1359.89         9.39 o                         
   8   7   1          4.45          5.82         0.86 o                         
   9   7   1        220.47        229.65         4.43 o                         
  10   7   1        172.44        177.16         3.38 o                         
  11   7   1        304.43        320.86         5.96 o                         
 -11   8   1         43.42         34.51         2.62 o                         
 -10   8   1        128.95        127.50         5.18 o                         
  -9   8   1        113.40        109.35         2.72 o                         
  -8   8   1         41.47         36.93         1.96 o                         
  -7   8   1         50.53         49.82         2.00 o                         
  -6   8   1        309.59        284.12         3.82 o                         
  -5   8   1        149.85        144.28         2.61 o                         
  -4   8   1        144.32        151.07         7.05 o                         
  -3   8   1        127.67        127.58         6.28 o                         
  -2   8   1         31.55         36.62         3.37 o                         
  -1   8   1         13.35          8.01         2.17 o                         
   0   8   1         52.64         51.17         4.53 o                         
   1   8   1         18.39         12.27         2.69 o                         
   2   8   1          0.44          1.10         1.68 o                         
   3   8   1         37.76         47.16         3.93 o                         
   4   8   1         19.89         21.46         2.56 o                         
   5   8   1          1.25          2.58         2.83 o                         
   6   8   1        390.62        409.68         4.75 o                         
   7   8   1        336.75        344.77         4.52 o                         
   8   8   1          2.96          3.97         1.08 o                         
   9   8   1        591.33        609.94         7.42 o                         
  10   8   1        201.56        207.68         4.04 o                         
 -10   9   1          0.58          0.82         0.72 o                         
  -9   9   1         35.46         37.95         2.08 o                         
  -8   9   1        213.23        224.64         5.95 o                         
  -7   9   1        285.60        311.45         5.17 o                         
  -6   9   1        389.19        393.96         5.39 o                         
  -5   9   1        123.48        110.79         2.57 o                         
  -4   9   1         48.23         43.71         2.60 o                         
  -3   9   1        196.06        198.70         9.42 o                         
  -2   9   1        108.77        130.29         8.70 o                         
  -1   9   1          2.09          9.22         3.72 o                         
   0   9   1        635.04        646.06        16.40 o                         
   1   9   1         69.81         83.24         6.12 o                         
   2   9   1        131.76        108.60         7.05 o                         
   3   9   1        232.41        256.90         9.46 o                         
   4   9   1         85.57         97.36         2.66 o                         
   5   9   1        293.51        317.42         4.78 o                         
   6   9   1        305.44        286.90         4.33 o                         
   7   9   1        651.16        644.79         7.47 o                         
   8   9   1        116.76        104.72         2.88 o                         
   9   9   1         31.94         32.35         2.33 o                         
  10   9   1          0.45          1.91         0.79 o                         
 -10  10   1         52.93         50.30         2.27 o                         
  -9  10   1         69.43         66.56         2.11 o                         
  -8  10   1        559.48        574.67         7.68 o                         
  -7  10   1         80.59         76.20         3.11 o                         
  -6  10   1        127.00        136.67         3.48 o                         
  -5  10   1         17.02         24.29         1.70 o                         
  -4  10   1        550.99        504.94         6.39 o                         
  -3  10   1        455.30        458.16         6.44 o                         
  -2  10   1        472.69        477.36         7.34 o                         
  -1  10   1        537.15        520.31        15.70 o                         
   0  10   1        335.57        349.21        12.90 o                         
   1  10   1          1.03          3.33         3.75 o                         
   2  10   1        367.56        381.48         9.62 o                         
   3  10   1        201.37        192.52         3.59 o                         
   4  10   1        162.52        153.96         3.49 o                         
   5  10   1        321.21        336.73         6.00 o                         
   6  10   1        252.80        242.42         4.66 o                         
   7  10   1          0.68          2.19         1.15 o                         
   8  10   1         84.05         89.52         2.83 o                         
   9  10   1          9.79          6.77         0.77 o                         
  10  10   1          8.10          9.95         0.93 o                         
  -9  11   1         69.54         75.32         3.09 o                         
  -8  11   1         38.75         38.71         2.03 o                         
  -7  11   1        102.81        114.34         3.36 o                         
  -6  11   1        313.15        291.31         4.44 o                         
  -5  11   1         43.96         39.35         1.75 o                         
  -4  11   1        143.87        154.65         3.43 o                         
  -3  11   1        857.02        835.64         7.13 o                         
  -2  11   1         21.86         23.87         1.48 o                         
  -1  11   1        340.32        355.42         5.28 o                         
   0  11   1       2192.59       2235.87        15.29 o                         
   1  11   1        122.97        105.93         3.66 o                         
   2  11   1        233.00        245.31         4.54 o                         
   3  11   1        437.23        401.00         5.30 o                         
   4  11   1        191.46        183.51         5.23 o                         
   5  11   1       1248.92       1277.81         9.71 o                         
   6  11   1        307.15        291.01         5.74 o                         
   7  11   1         66.38         61.70         2.51 o                         
   8  11   1         30.21         26.40         1.73 o                         
   9  11   1        240.84        215.66         9.72 o                         
  -8  12   1          7.06          5.99         0.93 o                         
  -7  12   1         68.06         72.33         2.47 o                         
  -6  12   1         12.49         11.70         1.45 o                         
  -5  12   1         31.59         35.01         1.77 o                         
  -4  12   1          1.94          3.02         1.08 o                         
  -3  12   1          0.43          0.87         1.37 o                         
  -2  12   1        589.50        588.24         9.87 o                         
  -1  12   1        294.81        302.75         6.21 o                         
   0  12   1         64.12         60.11         2.62 o                         
   1  12   1        310.22        334.34         7.45 o                         
   2  12   1         27.64         30.24         2.04 o                         
   3  12   1        553.82        571.49         7.68 o                         
   4  12   1        292.01        291.29         4.60 o                         
   5  12   1        119.70        131.43         2.88 o                         
   6  12   1         85.79         90.34         2.44 o                         
   7  12   1        104.04        109.75         3.21 o                         
   8  12   1        120.23        121.78         2.46 o                         
  -8  13   1         78.34         60.79         1.95 o                         
  -7  13   1          0.55         -0.17         0.87 o                         
  -6  13   1          0.55          2.04         1.07 o                         
  -5  13   1         95.13        109.76         3.22 o                         
  -4  13   1        132.41        131.50         3.59 o                         
  -3  13   1          2.39          1.81         1.34 o                         
  -2  13   1         92.87         68.14         2.78 o                         
  -1  13   1        159.72        167.09         4.24 o                         
   0  13   1        688.29        720.46        10.43 o                         
   1  13   1         93.27         74.22         2.62 o                         
   2  13   1         51.35         52.36         2.46 o                         
   3  13   1        240.93        236.15         4.84 o                         
   4  13   1         11.94         12.01         1.16 o                         
   5  13   1         47.34         44.18         1.89 o                         
   6  13   1        214.34        214.62         3.55 o                         
   7  13   1        318.73        300.21         4.33 o                         
   8  13   1          6.23          8.01         0.94 o                         
  -7  14   1         52.62         54.29         2.40 o                         
  -6  14   1        110.60        109.02         2.27 o                         
  -5  14   1        143.28        149.87         3.03 o                         
  -4  14   1         89.72         85.34         2.51 o                         
  -3  14   1         31.29         29.13         1.93 o                         
  -2  14   1        207.99        205.73         5.67 o                         
  -1  14   1        126.19        143.52         4.09 o                         
   0  14   1        267.74        282.79         8.12 o                         
   1  14   1        601.17        623.73         9.87 o                         
   2  14   1          0.02         -1.10         1.10 o                         
   3  14   1         18.87         16.70         1.33 o                         
   4  14   1        102.32         96.64         3.24 o                         
   5  14   1        214.96        206.81         3.52 o                         
   6  14   1          1.33          1.20         0.73 o                         
   7  14   1          3.74          3.00         0.80 o                         
  -6  15   1         13.31         15.75         2.53 o                         
  -5  15   1         19.61         15.46         1.17 o                         
  -4  15   1          3.80          6.35         1.06 o                         
  -3  15   1          0.13          1.12         0.99 o                         
  -2  15   1         57.63         53.55         2.67 o                         
  -1  15   1        165.98        170.53         3.67 o                         
   0  15   1        124.98        127.71         3.65 o                         
   1  15   1         55.69         50.42         3.00 o                         
   2  15   1          0.84          0.53         1.08 o                         
   3  15   1         24.30         23.26         1.75 o                         
   4  15   1          5.64          6.78         1.27 o                         
   5  15   1         10.75          8.26         1.18 o                         
   6  15   1         35.45         26.93         2.34 o                         
  -4  16   1         45.98         49.81         1.61 o                         
  -3  16   1        165.60        177.63         3.70 o                         
  -2  16   1         23.58         24.85         1.65 o                         
  -1  16   1         70.86         69.30         2.76 o                         
   0  16   1          9.06         16.18         2.42 o                         
   1  16   1          2.11          4.29         1.40 o                         
   2  16   1          2.15          1.62         3.32 o                         
   3  16   1         32.95         31.51         1.81 o                         
   4  16   1          0.28         -0.90         0.90 o                         
  -2  17   1         33.72         34.87         1.73 o                         
  -1  17   1        158.23        145.54         2.90 o                         
   0  17   1          2.11          2.78         1.18 o                         
   1  17   1        213.55        234.06         5.11 o                         
 -12   0   2        428.63        455.24         5.88 o                         
 -11   0   2        141.77        152.73         5.76 o                         
 -10   0   2         33.61         38.53         2.52 o                         
  -9   0   2         82.23         85.47         3.56 o                         
  -8   0   2        594.82        563.34         8.48 o                         
  -7   0   2         26.77         29.70         4.73 o                         
  -6   0   2         44.00         41.07         6.84 o                         
  -5   0   2         34.03         45.70         3.94 o                         
  -4   0   2       4231.94       4345.04        45.68 o                         
  -3   0   2          3.06          1.46         1.64 o                         
  -2   0   2         61.84         77.78         1.95 o                         
  -1   0   2      13157.02      13509.94       106.34 o                         
   0   0   2        124.21         90.15         1.85 o                         
   1   0   2         31.66         38.33         1.76 o                         
   2   0   2       2973.36       2808.44        31.93 o                         
   3   0   2        197.31        183.02         5.54 o                         
   4   0   2       1092.39       1068.70        15.32 o                         
   5   0   2        109.51        128.25         6.22 o                         
   6   0   2       1274.83       1315.24        21.24 o                         
   7   0   2        287.18        332.93        14.36 o                         
   8   0   2       1265.62       1291.41        14.15 o                         
   9   0   2       2565.79       2516.20        21.70 o                         
  10   0   2         87.13         88.17         4.40 o                         
  11   0   2        210.04        244.09         5.48 o                         
  12   0   2         25.25         20.63         1.80 o                         
 -12   1   2         32.01         29.25         1.97 o                         
 -11   1   2          2.83          1.15         1.20 o                         
 -10   1   2         65.25         76.91         3.05 o                         
  -9   1   2         26.46         25.95         1.56 o                         
  -8   1   2        170.96        164.13         2.80 o                         
  -7   1   2         28.85         29.61         3.32 o                         
  -6   1   2        152.15        143.87         6.25 o                         
  -5   1   2        788.50        774.91        10.88 o                         
  -4   1   2        561.56        535.48         7.26 o                         
  -3   1   2       6190.18       5994.35        23.28 o                         
  -2   1   2       5091.97       4829.43        24.65 o                         
  -1   1   2       2834.67       2704.14         9.86 o                         
   0   1   2       1389.09       1292.86        10.42 o                         
   1   1   2         32.53         34.26         1.03 o                         
   2   1   2        161.29        133.46         2.82 o                         
   3   1   2       2220.29       2094.15        13.10 o                         
   4   1   2       1171.41       1170.07        11.36 o                         
   5   1   2        316.28        306.69         6.61 o                         
   6   1   2       1521.93       1582.35        18.05 o                         
   7   1   2        177.84        180.16         8.53 o                         
   8   1   2         17.62         15.57         1.21 o                         
   9   1   2        273.49        304.57         5.30 o                         
  10   1   2         77.68         85.12         2.40 o                         
  11   1   2          0.87          2.11         1.11 o                         
  12   1   2          0.30          1.04         0.81 o                         
 -12   2   2          6.93          8.38         0.80 o                         
 -11   2   2         22.26         24.82         1.80 o                         
 -10   2   2          1.88          3.25         1.13 o                         
  -9   2   2          1.79          2.35         1.01 o                         
  -8   2   2         98.80        107.87         2.56 o                         
  -7   2   2        705.84        754.52        15.33 o                         
  -6   2   2        255.89        263.91         8.40 o                         
  -5   2   2        418.86        340.71         6.65 o                         
  -4   2   2        396.77        489.53         7.39 o                         
  -3   2   2        886.88        968.57         8.86 o                         
  -2   2   2        303.12        265.18         3.68 o                         
  -1   2   2       2572.11       2295.67        10.98 o                         
   0   2   2       3459.72       3362.50        36.53 o                         
   1   2   2       6006.20       5634.82        14.90 o                         
   2   2   2      22378.21      22077.09        52.50 o                         
   3   2   2        948.47        980.94         8.97 o                         
   4   2   2        757.55        808.07         9.48 o                         
   5   2   2         96.38         96.64         3.79 o                         
   6   2   2        224.65        268.03         8.46 o                         
   7   2   2         63.12         69.27         5.42 o                         
   8   2   2         84.15         92.50         2.33 o                         
   9   2   2        445.84        440.09         5.55 o                         
  10   2   2         18.05         14.88         1.30 o                         
  11   2   2         31.98         32.83         1.80 o                         
  12   2   2          0.74          0.25         0.77 o                         
 -12   3   2        149.23        149.26         5.59 o                         
 -11   3   2         21.22         23.00         1.47 o                         
 -10   3   2        148.07        160.84         3.80 o                         
  -9   3   2         28.68         35.73         1.79 o                         
  -8   3   2         33.15         42.03         1.57 o                         
  -7   3   2          2.06          3.16         2.08 o                         
  -6   3   2        206.95        260.74         8.37 o                         
  -5   3   2        834.08        871.40        11.95 o                         
  -4   3   2        145.69        168.70         3.67 o                         
  -3   3   2        257.23        243.20         4.38 o                         
  -2   3   2          6.20          6.07         1.01 o                         
  -1   3   2       4352.50       4219.81        32.85 o                         
   0   3   2       9436.21       8980.60        54.90 o                         
   1   3   2       1969.85       1780.77        10.91 o                         
   2   3   2         83.14         70.77         2.36 o                         
   3   3   2        224.78        200.57         3.77 o                         
   4   3   2         92.23        114.79         3.42 o                         
   5   3   2       3202.09       3232.82        23.43 o                         
   6   3   2         16.90         20.27         2.82 o                         
   7   3   2        333.70        339.89         5.11 o                         
   8   3   2          1.30          2.94         3.23 o                         
   9   3   2          7.55          4.54         1.19 o                         
  10   3   2        405.24        423.78         5.53 o                         
  11   3   2          0.82          1.82         0.95 o                         
  12   3   2         12.60         13.60         1.39 o                         
 -12   4   2          1.43          0.28         0.68 o                         
 -11   4   2          2.46          2.87         1.30 o                         
 -10   4   2        140.49        135.47         3.50 o                         
  -9   4   2          2.80          2.82         1.02 o                         
  -8   4   2        354.84        333.82         4.72 o                         
  -7   4   2        471.52        455.14         6.10 o                         
  -6   4   2         10.40         13.00         2.34 o                         
  -5   4   2        517.17        578.01        10.17 o                         
  -4   4   2        168.26        185.57         5.11 o                         
  -3   4   2        647.70        635.77         7.70 o                         
  -2   4   2        257.30        238.93         5.33 o                         
  -1   4   2       5010.95       4902.44        24.13 o                         
   0   4   2       1030.06        917.58         7.68 o                         
   1   4   2       1872.22       1860.71        17.58 o                         
   2   4   2         15.21         19.99         1.43 o                         
   3   4   2        194.86        171.44         4.06 o                         
   4   4   2        435.10        395.56         7.26 o                         
   5   4   2         12.22         11.16         1.68 o                         
   6   4   2         35.86         42.20         4.05 o                         
   7   4   2        365.28        349.91         5.95 o                         
   8   4   2       1024.20       1017.38        11.77 o                         
   9   4   2        493.23        519.06         7.03 o                         
  10   4   2        124.35        117.87         2.74 o                         
  11   4   2          0.07          0.71         0.86 o                         
  12   4   2         30.92         26.40         2.27 o                         
 -11   5   2         11.24         10.59         1.21 o                         
 -10   5   2        179.82        181.37         3.77 o                         
  -9   5   2          5.19          3.44         1.10 o                         
  -8   5   2         91.03         86.32         2.71 o                         
  -7   5   2        543.47        594.43         5.51 o                         
  -6   5   2          3.00          2.75         2.50 o                         
  -5   5   2        211.79        193.89         7.72 o                         
  -4   5   2        523.19        495.59         8.61 o                         
  -3   5   2        272.88        296.35         5.68 o                         
  -2   5   2         86.07         75.13         2.90 o                         
  -1   5   2       3373.81       3314.49        19.02 o                         
   0   5   2        431.77        454.54         7.05 o                         
   1   5   2       1139.23       1114.62        11.52 o                         
   2   5   2        118.90        146.96         5.05 o                         
   3   5   2        905.61        982.85        11.42 o                         
   4   5   2        544.09        547.72         9.43 o                         
   5   5   2          7.64         10.87         2.19 o                         
   6   5   2          1.06         -2.28         2.28 o                         
   7   5   2         34.87         41.46         2.33 o                         
   8   5   2         61.91         55.36         2.71 o                         
   9   5   2         25.73         16.57         1.43 o                         
  10   5   2          2.24          2.61         0.96 o                         
  11   5   2         64.14         72.08         2.21 o                         
 -11   6   2         59.67         66.11         2.72 o                         
 -10   6   2        229.06        245.25         4.12 o                         
  -9   6   2        115.39        109.48         2.99 o                         
  -8   6   2         88.41         85.15         2.53 o                         
  -7   6   2        102.81        104.39         2.46 o                         
  -6   6   2        140.29        134.57         3.77 o                         
  -5   6   2       1300.36       1271.42        20.75 o                         
  -4   6   2       1179.49       1313.61        17.48 o                         
  -3   6   2       2803.14       2835.18        22.35 o                         
  -2   6   2        366.74        350.03         6.79 o                         
  -1   6   2        755.85        773.78        10.55 o                         
   0   6   2         28.55         36.33         2.18 o                         
   1   6   2       6948.08       7091.73        31.38 o                         
   2   6   2        812.61        901.10        12.26 o                         
   3   6   2       1188.14       1124.54        13.92 o                         
   4   6   2       1910.50       1926.15        19.80 o                         
   5   6   2        942.97       1006.23        16.73 o                         
   6   6   2        235.19        220.92         3.56 o                         
   7   6   2        317.39        306.36         4.85 o                         
   8   6   2        361.31        339.38         4.80 o                         
   9   6   2        368.11        387.30         5.02 o                         
  10   6   2         40.44         41.30         1.74 o                         
  11   6   2         69.98         70.42         2.58 o                         
 -11   7   2          9.56          9.18         1.24 o                         
 -10   7   2         19.38         17.71         1.35 o                         
  -9   7   2         48.17         47.54         1.95 o                         
  -8   7   2         77.18         71.09         2.30 o                         
  -7   7   2        246.24        260.55         3.99 o                         
  -6   7   2          8.82          7.75         1.40 o                         
  -5   7   2         81.51         80.80         5.46 o                         
  -4   7   2        254.92        288.73         8.11 o                         
  -3   7   2         41.05         59.66         4.08 o                         
  -2   7   2        297.44        289.64         7.53 o                         
  -1   7   2        103.35        100.23         4.26 o                         
   0   7   2       2837.95       3020.99        28.45 o                         
   1   7   2       1535.01       1651.58        18.62 o                         
   2   7   2        550.14        570.75        13.66 o                         
   3   7   2        540.58        592.40        10.77 o                         
   4   7   2        164.75        135.52         6.35 o                         
   5   7   2          1.22         -2.02         2.02 o                         
   6   7   2        515.42        570.32         5.51 o                         
   7   7   2        157.68        143.59         3.37 o                         
   8   7   2        211.75        218.30         3.81 o                         
   9   7   2          4.01          3.36         1.15 o                         
  10   7   2         36.92         43.41         1.77 o                         
  11   7   2         18.46         21.29         1.65 o                         
 -11   8   2          1.56          5.33         1.43 o                         
 -10   8   2        267.47        237.11         5.03 o                         
  -9   8   2         22.56         27.71         1.60 o                         
  -8   8   2          4.89          4.02         0.97 o                         
  -7   8   2        705.20        717.05         6.50 o                         
  -6   8   2        668.98        634.70         7.72 o                         
  -5   8   2       1069.50       1066.29         7.06 o                         
  -4   8   2        181.55        183.05         7.65 o                         
  -3   8   2        186.61        180.01         7.43 o                         
  -2   8   2         92.45         72.16         4.53 o                         
  -1   8   2         63.06         78.40         4.76 o                         
   0   8   2       1328.79       1327.09        20.22 o                         
   1   8   2          5.89          7.17         2.27 o                         
   2   8   2       3001.85       3066.67        29.74 o                         
   3   8   2        139.40        123.47         5.95 o                         
   4   8   2         34.03         44.71         3.87 o                         
   5   8   2        683.57        704.22         8.59 o                         
   6   8   2         31.01         30.10         1.96 o                         
   7   8   2         10.05          9.65         1.32 o                         
   8   8   2          7.20          9.97         1.05 o                         
   9   8   2        471.04        507.65         6.67 o                         
  10   8   2        291.45        296.61         4.72 o                         
 -10   9   2          0.16          0.60         0.85 o                         
  -9   9   2         93.88         91.88         2.65 o                         
  -8   9   2        326.63        311.04         6.04 o                         
  -7   9   2         94.44         93.33         3.02 o                         
  -6   9   2        130.34        138.15         3.49 o                         
  -5   9   2        127.28        112.62         2.74 o                         
  -4   9   2         41.15         37.54         1.73 o                         
  -3   9   2         87.25         76.63         5.83 o                         
  -2   9   2        592.70        587.23        15.73 o                         
  -1   9   2         42.10         57.26         7.62 o                         
   0   9   2        289.34        267.13        10.58 o                         
   1   9   2        347.13        384.24        12.82 o                         
   2   9   2         36.35         34.42         4.93 o                         
   3   9   2        866.51        906.49        16.54 o                         
   4   9   2        282.16        279.50         4.15 o                         
   5   9   2          3.28          0.05         1.68 o                         
   6   9   2          6.86          6.12         1.08 o                         
   7   9   2          4.36          6.17         1.24 o                         
   8   9   2         62.25         61.31         2.26 o                         
   9   9   2        232.95        219.44         4.03 o                         
  10   9   2        124.42        148.02         3.48 o                         
 -10  10   2         20.32         21.27         1.56 o                         
  -9  10   2          9.71          9.81         1.18 o                         
  -8  10   2         37.18         41.27         2.23 o                         
  -7  10   2        123.45        133.41         3.43 o                         
  -6  10   2          0.12          1.88         1.02 o                         
  -5  10   2        259.08        277.89         4.28 o                         
  -4  10   2         29.30         23.69         1.52 o                         
  -3  10   2        152.27        151.90         3.27 o                         
  -2  10   2       1429.57       1392.36        12.70 o                         
  -1  10   2        473.90        541.35        11.26 o                         
   0  10   2          0.15          0.82         2.08 o                         
   1  10   2       1142.22       1182.78        24.68 o                         
   2  10   2        182.49        206.76         5.00 o                         
   3  10   2         18.12         11.71         1.60 o                         
   4  10   2         17.69         17.23         1.70 o                         
   5  10   2        147.43        136.70         3.59 o                         
   6  10   2        128.99        109.63         2.94 o                         
   7  10   2        165.33        166.13         4.65 o                         
   8  10   2         16.26         14.10         1.62 o                         
   9  10   2        430.82        455.00         5.84 o                         
  10  10   2         21.38         22.35         2.01 o                         
  -9  11   2        125.23        132.74         4.08 o                         
  -8  11   2          0.02          0.03         0.94 o                         
  -7  11   2         49.57         52.83         2.40 o                         
  -6  11   2        191.00        196.23         3.78 o                         
  -5  11   2        352.29        376.12         5.27 o                         
  -4  11   2        757.54        770.03         7.48 o                         
  -3  11   2        627.50        609.55         6.87 o                         
  -2  11   2        856.44        846.98         8.39 o                         
  -1  11   2          5.92          7.59         1.81 o                         
   0  11   2         10.60         15.24         1.51 o                         
   1  11   2       1830.11       1888.38        15.72 o                         
   2  11   2         22.39         20.15         1.89 o                         
   3  11   2          0.00          0.17         1.43 o                         
   4  11   2         64.73         76.19         2.99 o                         
   5  11   2        302.98        312.94         4.86 o                         
   6  11   2        525.23        549.60         6.67 o                         
   7  11   2         12.04         15.43         1.65 o                         
   8  11   2         21.39         23.66         1.46 o                         
   9  11   2         18.34         18.45         1.01 o                         
  -8  12   2          4.38          7.06         1.00 o                         
  -7  12   2         18.02         22.36         1.53 o                         
  -6  12   2        185.62        185.39         5.26 o                         
  -5  12   2        169.62        165.10         3.75 o                         
  -4  12   2         91.81        101.66         3.01 o                         
  -3  12   2         76.83         77.71         2.71 o                         
  -2  12   2         20.78         14.96         1.41 o                         
  -1  12   2         39.86         40.50         2.58 o                         
   0  12   2        405.82        397.71         7.05 o                         
   1  12   2       2342.44       2442.68        25.11 o                         
   2  12   2        142.25        144.07         4.60 o                         
   3  12   2          9.83         17.68         2.97 o                         
   4  12   2        966.48        932.21        10.34 o                         
   5  12   2          3.57          4.77         1.02 o                         
   6  12   2        665.22        648.47         6.21 o                         
   7  12   2          5.50          7.58         1.13 o                         
   8  12   2        262.68        265.29         3.54 o                         
  -8  13   2        152.61        140.49         3.09 o                         
  -7  13   2         24.13         23.05         2.03 o                         
  -6  13   2         38.44         35.34         1.87 o                         
  -5  13   2         14.41         14.80         1.38 o                         
  -4  13   2        301.40        292.61         5.19 o                         
  -3  13   2         31.38         34.91         1.73 o                         
  -2  13   2         45.72         46.92         2.40 o                         
  -1  13   2        660.48        700.56         9.30 o                         
   0  13   2         11.29          6.29         1.92 o                         
   1  13   2        531.55        530.39         8.46 o                         
   2  13   2        103.60        100.83         3.88 o                         
   3  13   2         83.36         87.76         3.53 o                         
   4  13   2        740.62        787.71         9.81 o                         
   5  13   2        137.74        129.05         3.83 o                         
   6  13   2         21.66         15.36         1.62 o                         
   7  13   2         86.37         80.51         2.30 o                         
   8  13   2         78.30         87.26         3.80 o                         
  -7  14   2        207.31        205.70         5.63 o                         
  -6  14   2         11.11         12.99         1.07 o                         
  -5  14   2         98.42         86.17         2.35 o                         
  -4  14   2        167.88        171.19         3.21 o                         
  -3  14   2         46.24         39.34         2.22 o                         
  -2  14   2         59.27         60.30         3.26 o                         
  -1  14   2        119.49        105.50         4.28 o                         
   0  14   2         91.70         93.71         3.48 o                         
   1  14   2          6.16          6.50         2.17 o                         
   2  14   2          2.99          2.27         1.04 o                         
   3  14   2         19.35         16.91         1.42 o                         
   4  14   2         19.26         25.81         1.69 o                         
   5  14   2          1.53          0.94         0.93 o                         
   6  14   2        197.79        185.21         3.39 o                         
   7  14   2         30.14         23.36         1.07 o                         
  -6  15   2         26.49         23.51         1.98 o                         
  -5  15   2         12.86         15.13         1.16 o                         
  -4  15   2         34.59         33.39         2.44 o                         
  -3  15   2        211.17        200.07         4.74 o                         
  -2  15   2        271.71        245.94         5.44 o                         
  -1  15   2          3.68          3.78         1.26 o                         
   0  15   2        233.67        232.76         4.89 o                         
   1  15   2          7.13          5.38         1.23 o                         
   2  15   2          4.33          2.90         1.48 o                         
   3  15   2         21.03         24.23         1.81 o                         
   4  15   2         67.71         62.18         2.26 o                         
   5  15   2          6.89          7.69         1.12 o                         
   6  15   2         31.18         27.46         2.28 o                         
  -4  16   2        129.01        137.58         5.43 o                         
  -3  16   2         28.79         33.72         1.63 o                         
  -2  16   2         94.35         94.28         2.58 o                         
  -1  16   2         10.40         15.54         1.29 o                         
   0  16   2         25.80         31.05         1.61 o                         
   1  16   2          6.61          5.89         1.12 o                         
   2  16   2        223.83        216.26         4.41 o                         
   3  16   2          6.96          4.19         0.97 o                         
   4  16   2         34.34         32.82         1.75 o                         
  -1  17   2        143.52        139.65         3.39 o                         
   0  17   2          4.25          5.48         1.45 o                         
   1  17   2        108.34        106.81         2.39 o                         
 -12   1   3         77.52         88.58         2.00 o                         
 -11   1   3          0.15         -0.17         1.14 o                         
 -10   1   3         34.22         30.62         1.93 o                         
  -9   1   3        147.91        139.00         3.68 o                         
  -8   1   3         63.54         88.84         2.19 o                         
  -7   1   3        206.72        193.44         7.97 o                         
  -6   1   3        237.17        267.55        14.45 o                         
  -5   1   3        680.87        700.44        11.05 o                         
  -4   1   3       2178.58       2446.54        15.46 o                         
  -3   1   3       5546.54       5511.06        31.03 o                         
  -2   1   3       4942.12       4766.26        28.24 o                         
  -1   1   3       4303.33       3970.39        19.89 o                         
   0   1   3       1001.16        901.56         9.12 o                         
   1   1   3       4457.74       4310.44        27.84 o                         
   2   1   3      16722.20      16738.35        66.11 o                         
   3   1   3        684.06        707.27         7.92 o                         
   4   1   3       1061.26       1195.26        11.84 o                         
   5   1   3        107.85         95.05         3.90 o                         
   6   1   3        386.09        364.24         8.15 o                         
   7   1   3          1.03          5.09         1.94 o                         
   8   1   3       1521.88       1557.34        15.76 o                         
   9   1   3        180.30        169.14         4.00 o                         
  10   1   3         14.43         17.63         1.36 o                         
  11   1   3         19.47         14.44         1.27 o                         
  12   1   3         71.45         62.51         2.11 o                         
 -12   2   3          7.64          9.64         1.14 o                         
 -11   2   3         40.57         38.72         2.10 o                         
 -10   2   3         24.13         29.33         1.70 o                         
  -9   2   3        329.12        340.22         5.29 o                         
  -8   2   3        201.07        194.93         3.39 o                         
  -7   2   3        350.57        369.17        10.87 o                         
  -6   2   3         62.11         74.69         5.13 o                         
  -5   2   3        914.62        928.05        12.89 o                         
  -4   2   3        169.42        167.80         4.51 o                         
  -3   2   3         89.42         73.02         1.99 o                         
  -2   2   3          5.53         12.67         0.85 o                         
  -1   2   3       2012.50       1866.76        10.82 o                         
   0   2   3          6.23         11.18         0.90 o                         
   1   2   3       1104.85       1125.51         6.57 o                         
   2   2   3       2166.90       1927.46        11.94 o                         
   3   2   3        141.83        134.43         3.52 o                         
   4   2   3       1050.27        993.85        10.79 o                         
   5   2   3        526.73        526.17         8.85 o                         
   6   2   3          0.03         -0.04         1.42 o                         
   7   2   3        271.89        293.03         5.20 o                         
   8   2   3         23.78         17.36         1.41 o                         
   9   2   3         25.90         31.66         2.16 o                         
  10   2   3         67.26         46.01         2.33 o                         
  11   2   3         15.17          8.27         1.43 o                         
  12   2   3         55.05         55.02         2.51 o                         
 -12   3   3         34.62         29.74         1.59 o                         
 -11   3   3          0.66          2.18         0.90 o                         
 -10   3   3         24.82         24.16         1.67 o                         
  -9   3   3        580.75        569.18         6.47 o                         
  -8   3   3          2.31          1.82         0.90 o                         
  -7   3   3          0.40          0.15         1.33 o                         
  -6   3   3         96.26        112.78         5.07 o                         
  -5   3   3        976.14       1123.19        14.62 o                         
  -4   3   3       1873.69       1911.29        17.93 o                         
  -3   3   3       1584.76       1635.78        11.71 o                         
  -2   3   3        613.36        584.58         6.71 o                         
  -1   3   3        811.50        786.83         8.04 o                         
   0   3   3        202.53        166.79         3.19 o                         
   1   3   3       2818.10       2642.28        21.79 o                         
   2   3   3       3328.60       3330.71        34.60 o                         
   3   3   3        597.97        665.92         8.39 o                         
   4   3   3         97.44         97.29         4.00 o                         
   5   3   3        517.41        571.69        10.21 o                         
   6   3   3         70.58         60.99         4.28 o                         
   7   3   3          8.79         12.25         1.23 o                         
   8   3   3       1316.06       1287.39        12.39 o                         
   9   3   3       1190.38       1170.89        10.47 o                         
  10   3   3          5.67          3.19         1.10 o                         
  11   3   3         75.71         79.42         2.28 o                         
  12   3   3          1.23          2.20         0.84 o                         
 -12   4   3         12.27         10.53         0.82 o                         
 -11   4   3          8.80          9.89         1.34 o                         
 -10   4   3         84.01         86.72         2.69 o                         
  -9   4   3         49.90         53.25         2.22 o                         
  -8   4   3         98.06         90.70         2.43 o                         
  -7   4   3        188.02        197.45         3.52 o                         
  -6   4   3        136.88        135.98         6.05 o                         
  -5   4   3        347.75        305.45         6.84 o                         
  -4   4   3        112.86        117.91         3.98 o                         
  -3   4   3        188.72        172.47         4.11 o                         
  -2   4   3       2254.51       2315.83        16.74 o                         
  -1   4   3       1366.12       1225.33        13.88 o                         
   0   4   3        173.49        177.31         3.63 o                         
   1   4   3        247.85        230.59         5.05 o                         
   2   4   3         79.42         72.55         2.33 o                         
   3   4   3        621.60        640.81         7.67 o                         
   4   4   3         15.09         13.26         1.70 o                         
   5   4   3        107.89         98.89         4.16 o                         
   6   4   3        124.53        118.88         6.74 o                         
   7   4   3         26.73         26.86         1.68 o                         
   8   4   3        120.61        123.29         3.83 o                         
   9   4   3          9.91          7.64         1.29 o                         
  10   4   3          5.81          5.98         1.14 o                         
  11   4   3          8.72          7.09         0.88 o                         
 -11   5   3          6.25          1.40         1.03 o                         
 -10   5   3         27.37         28.48         1.83 o                         
  -9   5   3         54.33         44.14         2.08 o                         
  -8   5   3        173.45        168.53         3.45 o                         
  -7   5   3        162.22        161.34         2.83 o                         
  -6   5   3         23.53         29.31         4.93 o                         
  -5   5   3       1127.76       1164.66        16.75 o                         
  -4   5   3       1745.49       1826.41        21.71 o                         
  -3   5   3        451.32        455.28         7.72 o                         
  -2   5   3          9.94          6.64         1.39 o                         
  -1   5   3        270.65        260.11         5.37 o                         
   0   5   3        830.38        813.20        10.42 o                         
   1   5   3         73.49         52.13         2.79 o                         
   2   5   3        217.65        223.98         5.57 o                         
   3   5   3         37.54         25.70         2.09 o                         
   4   5   3         78.73        108.22         4.43 o                         
   5   5   3         85.17         92.00         4.75 o                         
   6   5   3        783.04        775.75        16.01 o                         
   7   5   3        583.93        533.70         9.15 o                         
   8   5   3       1169.61       1157.11        13.58 o                         
   9   5   3         51.63         62.41         2.39 o                         
  10   5   3         14.71          9.97         1.06 o                         
  11   5   3         66.24         75.24         2.15 o                         
 -11   6   3          4.31          2.13         1.04 o                         
 -10   6   3          1.61          1.58         0.83 o                         
  -9   6   3          1.30          0.43         0.92 o                         
  -8   6   3        181.90        196.50         3.70 o                         
  -7   6   3          3.26          1.60         1.69 o                         
  -6   6   3         72.92         66.05         2.30 o                         
  -5   6   3        305.34        280.63         9.77 o                         
  -4   6   3        848.80        886.99        15.10 o                         
  -3   6   3        644.21        626.23         9.32 o                         
  -2   6   3       1620.82       1455.19        13.16 o                         
  -1   6   3       4919.33       5067.44        27.28 o                         
   0   6   3          1.19          5.20         2.03 o                         
   1   6   3        132.14        126.10         4.84 o                         
   2   6   3        950.70        958.47        12.91 o                         
   3   6   3        137.20        182.85         5.36 o                         
   4   6   3         30.98         42.09         3.20 o                         
   5   6   3         81.20         74.69         4.77 o                         
   6   6   3        207.74        188.48         3.34 o                         
   7   6   3          0.57          1.69         1.35 o                         
   8   6   3        342.03        335.02         5.10 o                         
   9   6   3         36.94         43.12         1.81 o                         
  10   6   3          0.97          4.16         0.99 o                         
  11   6   3        197.19        201.32         3.44 o                         
 -11   7   3        123.71        116.71         3.53 o                         
 -10   7   3        328.69        342.80         5.05 o                         
  -9   7   3         53.50         41.58         1.69 o                         
  -8   7   3        385.80        387.32         5.03 o                         
  -7   7   3        713.32        701.53         6.07 o                         
  -6   7   3          0.33          2.28         0.97 o                         
  -5   7   3        109.70        132.42         6.97 o                         
  -4   7   3         15.24         14.73         4.09 o                         
  -3   7   3        562.81        578.10        11.20 o                         
  -2   7   3        935.75        915.73        13.38 o                         
  -1   7   3        522.19        528.49        11.17 o                         
   0   7   3        225.84        210.17         6.96 o                         
   1   7   3       7924.34       8236.26        51.71 o                         
   2   7   3          0.02          0.63         1.26 o                         
   3   7   3        399.89        374.60         8.12 o                         
   4   7   3       1446.29       1482.81        18.58 o                         
   5   7   3         50.45         31.70         3.31 o                         
   6   7   3          6.50          2.49         1.59 o                         
   7   7   3        947.73        953.76        11.67 o                         
   8   7   3        655.73        683.36         7.16 o                         
   9   7   3        926.65        980.97         8.06 o                         
  10   7   3          4.78          4.71         0.93 o                         
  11   7   3          4.37          7.70         1.59 o                         
 -10   8   3          1.21          3.22         0.91 o                         
  -9   8   3         20.49         19.47         1.34 o                         
  -8   8   3         65.54         69.71         2.02 o                         
  -7   8   3        131.39        122.90         2.95 o                         
  -6   8   3       1328.66       1352.74        16.51 o                         
  -5   8   3          7.75          5.96         1.39 o                         
  -4   8   3         40.97         41.74         5.32 o                         
  -3   8   3         55.49         47.03         3.95 o                         
  -2   8   3        227.43        261.15         9.15 o                         
  -1   8   3        107.35        113.13         5.69 o                         
   0   8   3          4.49          1.36         1.40 o                         
   1   8   3        520.13        473.75        11.10 o                         
   2   8   3        214.10        186.96         8.59 o                         
   3   8   3        233.26        247.25         7.66 o                         
   4   8   3         24.18         28.87         5.15 o                         
   5   8   3          2.85          5.09         1.09 o                         
   6   8   3        168.63        172.53         3.40 o                         
   7   8   3         89.21         97.17         3.07 o                         
   8   8   3          0.33          1.04         0.95 o                         
   9   8   3          3.24          3.09         0.78 o                         
  10   8   3          0.58         -0.36         0.87 o                         
 -10   9   3          0.76          2.00         0.79 o                         
  -9   9   3        153.49        161.18         3.72 o                         
  -8   9   3         61.02         52.17         2.48 o                         
  -7   9   3         36.39         29.68         1.93 o                         
  -6   9   3        139.42        175.76         4.08 o                         
  -5   9   3        131.36        152.32         3.39 o                         
  -4   9   3        862.42        832.31         7.26 o                         
  -3   9   3        140.66        158.30         8.28 o                         
  -2   9   3          4.65          2.85         1.86 o                         
  -1   9   3       1375.69       1340.20        20.46 o                         
   0   9   3         29.12         35.58         3.55 o                         
   1   9   3       1994.62       2097.35        30.26 o                         
   2   9   3        460.63        436.79        12.62 o                         
   3   9   3        413.69        394.81         7.87 o                         
   4   9   3         45.52         37.55         1.82 o                         
   5   9   3         54.93         53.67         2.14 o                         
   6   9   3          0.15          1.54         0.97 o                         
   7   9   3         97.79         95.42         2.75 o                         
   8   9   3         72.04         69.71         2.20 o                         
   9   9   3        500.06        505.87         5.96 o                         
  10   9   3          3.46          2.34         1.13 o                         
 -10  10   3         53.14         41.62         1.96 o                         
  -9  10   3          1.35         -0.09         0.90 o                         
  -8  10   3          9.13          6.21         1.20 o                         
  -7  10   3        183.34        190.34         3.98 o                         
  -6  10   3        177.03        182.79         3.59 o                         
  -5  10   3          0.03         -0.32         1.13 o                         
  -4  10   3         47.72         50.19         2.33 o                         
  -3  10   3        705.78        709.72         7.33 o                         
  -2  10   3          0.01          0.57         2.35 o                         
  -1  10   3       1084.84       1133.20        19.41 o                         
   0  10   3          2.37          2.34         1.62 o                         
   1  10   3        125.51        119.07         4.75 o                         
   2  10   3         12.73         10.75         1.55 o                         
   3  10   3          8.77          5.96         3.11 o                         
   4  10   3        951.65        973.88        16.07 o                         
   5  10   3         13.61          7.66         1.20 o                         
   6  10   3         32.94         35.00         1.80 o                         
   7  10   3         32.68         33.63         2.02 o                         
   8  10   3         67.94         71.77         2.76 o                         
   9  10   3        232.61        217.51         3.49 o                         
  -9  11   3         19.52         21.01         1.42 o                         
  -8  11   3         39.32         37.72         1.97 o                         
  -7  11   3         58.10         65.78         2.60 o                         
  -6  11   3         68.17         72.11         2.65 o                         
  -5  11   3         88.51         97.47         2.85 o                         
  -4  11   3        356.45        376.08         5.80 o                         
  -3  11   3          9.59          6.89         1.74 o                         
  -2  11   3        380.05        374.93         5.32 o                         
  -1  11   3         40.84         46.32         2.39 o                         
   0  11   3        642.08        682.53        14.17 o                         
   1  11   3          1.37          0.55         1.50 o                         
   2  11   3        238.35        252.79         4.41 o                         
   3  11   3        360.91        329.87         7.86 o                         
   4  11   3        408.53        398.53         6.60 o                         
   5  11   3        162.10        153.76         4.21 o                         
   6  11   3          1.58          1.94         1.03 o                         
   7  11   3         67.92         56.29         4.93 o                         
   8  11   3        282.93        281.47         5.05 o                         
   9  11   3        173.42        165.53         2.49 o                         
  -8  12   3         17.71         18.83         1.39 o                         
  -7  12   3          0.71          0.54         0.89 o                         
  -6  12   3         66.18         60.48         2.31 o                         
  -5  12   3        102.57        109.01         2.89 o                         
  -4  12   3          6.31          7.07         1.43 o                         
  -3  12   3          9.19          5.49         1.22 o                         
  -2  12   3        250.23        249.09         4.69 o                         
  -1  12   3        471.36        441.85         8.64 o                         
   0  12   3         20.42         19.19         1.81 o                         
   1  12   3         24.42         23.08         1.80 o                         
   2  12   3        266.22        277.64         6.30 o                         
   3  12   3         84.55         82.62         3.60 o                         
   4  12   3        373.84        370.59         8.52 o                         
   5  12   3         29.26         39.43         1.88 o                         
   6  12   3          2.07          2.26         1.00 o                         
   7  12   3         37.32         42.08         1.72 o                         
   8  12   3          6.83          6.71         0.80 o                         
  -8  13   3        276.68        269.77         5.50 o                         
  -7  13   3         11.69         14.03         1.51 o                         
  -6  13   3          9.16          4.92         0.91 o                         
  -5  13   3        245.91        267.13         5.24 o                         
  -4  13   3        191.84        206.31         3.79 o                         
  -3  13   3        185.37        185.81         3.67 o                         
  -2  13   3         67.15         69.85         3.03 o                         
  -1  13   3         94.80         96.23         4.25 o                         
   0  13   3        460.89        420.65         7.17 o                         
   1  13   3         10.37         11.12         1.37 o                         
   2  13   3         41.48         53.49         3.33 o                         
   3  13   3        138.77        125.43         4.18 o                         
   4  13   3          1.59          2.09         1.39 o                         
   5  13   3        339.65        337.68         5.36 o                         
   6  13   3         36.64         36.15         1.70 o                         
   7  13   3          4.27          3.19         0.94 o                         
  -7  14   3         26.03         24.67         1.31 o                         
  -6  14   3         65.58         65.45         1.99 o                         
  -5  14   3         65.42         59.75         1.90 o                         
  -4  14   3          0.88         -0.81         0.81 o                         
  -3  14   3        393.18        384.30         5.07 o                         
  -2  14   3          6.35          6.98         1.66 o                         
  -1  14   3         29.10         37.07         2.72 o                         
   0  14   3         52.11         59.45         2.56 o                         
   1  14   3         19.95         20.83         1.61 o                         
   2  14   3         37.95         50.86         3.58 o                         
   3  14   3         23.96         20.99         1.46 o                         
   4  14   3         21.83         23.15         1.59 o                         
   5  14   3        211.94        211.59         4.61 o                         
   6  14   3         72.82         68.08         2.10 o                         
   7  14   3         39.25         36.73         2.49 o                         
  -6  15   3         14.48         13.19         1.78 o                         
  -5  15   3          3.60          5.54         0.87 o                         
  -4  15   3         67.28         69.29         2.71 o                         
  -3  15   3         23.15         18.12         1.48 o                         
  -2  15   3         47.48         40.74         2.13 o                         
  -1  15   3         13.71         16.32         1.45 o                         
   0  15   3        123.11        110.58         3.01 o                         
   1  15   3        212.15        217.84         4.67 o                         
   2  15   3         25.28         24.06         1.95 o                         
   3  15   3        161.28        163.37         3.33 o                         
   4  15   3         28.89         31.39         1.42 o                         
   5  15   3          0.55          0.91         0.69 o                         
  -4  16   3         50.09         47.70         1.95 o                         
  -3  16   3        108.76        107.11         2.39 o                         
  -2  16   3         35.11         28.73         1.68 o                         
  -1  16   3        103.07         97.72         2.96 o                         
   0  16   3         65.57         67.96         2.36 o                         
   1  16   3          3.51          4.12         0.98 o                         
   2  16   3         27.02         34.07         1.40 o                         
   3  16   3          0.19          0.11         0.64 o                         
   4  16   3        156.69        138.82         3.32 o                         
   0  17   3          3.32          0.70         0.81 o                         
 -12   0   4          1.19          2.65         1.07 o                         
 -11   0   4         10.59         18.79         2.29 o                         
 -10   0   4         30.12         37.24         3.49 o                         
  -9   0   4         11.01         11.52         1.85 o                         
  -8   0   4        960.79       1018.73        10.51 o                         
  -7   0   4        106.92        130.95         9.42 o                         
  -6   0   4         41.73         25.68         5.06 o                         
  -5   0   4      14753.62      16137.27       108.07 o                         
  -4   0   4        346.71        368.57        10.78 o                         
  -3   0   4       5844.15       5762.11        32.52 o                         
  -2   0   4         24.27         29.09         2.63 o                         
  -1   0   4        115.45        135.43         5.24 o                         
   0   0   4       3142.00       3102.57        32.59 o                         
   1   0   4      28667.37      29124.55       175.86 o                         
   2   0   4       7701.86       7408.29        28.16 o                         
   3   0   4        113.96        157.07         5.66 o                         
   4   0   4       3022.54       3052.10        28.98 o                         
   5   0   4       1134.75       1175.92        19.28 o                         
   6   0   4        479.30        478.10        13.54 o                         
   7   0   4        312.88        297.73         7.04 o                         
   8   0   4        278.55        230.25         5.15 o                         
   9   0   4         16.34         11.94         1.38 o                         
  10   0   4        120.88        129.04         4.12 o                         
  11   0   4          0.23          3.00         1.21 o                         
  12   0   4          3.53          8.18         2.59 o                         
 -12   1   4          8.41          5.83         0.69 o                         
 -11   1   4         66.68         68.16         3.62 o                         
 -10   1   4         13.99         10.81         1.57 o                         
  -9   1   4        285.68        291.74         4.85 o                         
  -8   1   4         16.26         10.87         2.39 o                         
  -7   1   4        723.56        693.77        15.08 o                         
  -6   1   4       3362.77       3338.74        31.14 o                         
  -5   1   4        214.49        216.87         6.82 o                         
  -4   1   4        398.06        387.88         7.17 o                         
  -3   1   4        722.47        732.81         9.83 o                         
  -2   1   4       2917.59       2754.06        24.66 o                         
  -1   1   4        864.52        852.28         6.73 o                         
   0   1   4       3334.09       3323.41        27.55 o                         
   1   1   4       3420.09       3155.78        25.73 o                         
   2   1   4       5140.42       5030.31        40.51 o                         
   3   1   4        765.42        778.97         8.77 o                         
   4   1   4        188.45        186.97         4.95 o                         
   5   1   4        384.25        333.88         7.32 o                         
   6   1   4         50.11         63.64         3.63 o                         
   7   1   4        272.88        279.13         4.66 o                         
   8   1   4        167.69        181.53         3.28 o                         
   9   1   4         21.64         26.92         1.72 o                         
  10   1   4          0.94          0.70         1.06 o                         
  11   1   4         70.55         78.84         2.38 o                         
  12   1   4          5.09          2.92         0.67 o                         
 -12   2   4         19.44         22.72         1.45 o                         
 -11   2   4         53.38         44.76         2.28 o                         
 -10   2   4        209.83        222.36         5.45 o                         
  -9   2   4         26.59         24.23         1.48 o                         
  -8   2   4          2.35          1.60         0.88 o                         
  -7   2   4          4.18          4.85         1.76 o                         
  -6   2   4        108.03         94.75         5.50 o                         
  -5   2   4       1230.65       1362.19        16.38 o                         
  -4   2   4       1755.45       1856.05        17.50 o                         
  -3   2   4       2179.21       2150.14        16.75 o                         
  -2   2   4         46.28         30.49         1.28 o                         
  -1   2   4        579.79        542.36         6.98 o                         
   0   2   4       1619.94       1503.96        10.93 o                         
   1   2   4       3755.05       3863.22        17.04 o                         
   2   2   4       2124.04       2202.74        12.04 o                         
   3   2   4         89.71        101.48         3.24 o                         
   4   2   4        722.17        715.43         9.47 o                         
   5   2   4          0.13          3.18         1.46 o                         
   6   2   4         23.09         29.35         2.88 o                         
   7   2   4        116.01        127.44         2.77 o                         
   8   2   4        406.47        380.40         5.69 o                         
   9   2   4        147.61        155.36         4.83 o                         
  10   2   4         99.03         86.43         2.72 o                         
  11   2   4         64.44         59.56         2.18 o                         
  12   2   4          0.75         -0.74         0.94 o                         
 -12   3   4          4.94          2.22         0.71 o                         
 -11   3   4        532.87        552.35         6.38 o                         
 -10   3   4          3.23          1.00         0.96 o                         
  -9   3   4         37.32         33.83         1.88 o                         
  -8   3   4        130.08        143.63         3.29 o                         
  -7   3   4        379.12        386.32         5.55 o                         
  -6   3   4        896.46        924.70        15.60 o                         
  -5   3   4         99.98        109.17         4.85 o                         
  -4   3   4        367.73        396.52         8.26 o                         
  -3   3   4        197.72        205.70         4.09 o                         
  -2   3   4       4456.00       4434.64        22.82 o                         
  -1   3   4       3952.24       3971.30        21.48 o                         
   0   3   4       5397.05       5212.60        20.92 o                         
   1   3   4        436.38        426.43         4.75 o                         
   2   3   4          0.01          2.35         0.98 o                         
   3   3   4         34.21         32.70         2.41 o                         
   4   3   4        184.41        188.95         5.70 o                         
   5   3   4        145.01        136.99         5.37 o                         
   6   3   4         39.00         38.22         2.93 o                         
   7   3   4        371.70        437.81         5.46 o                         
   8   3   4         68.94         58.50         2.30 o                         
   9   3   4        374.48        337.65         5.62 o                         
  10   3   4         17.48         19.56         1.69 o                         
  11   3   4          6.42          9.71         1.03 o                         
 -12   4   4        146.40        152.56         2.90 o                         
 -11   4   4          6.47          2.94         1.00 o                         
 -10   4   4          0.96          1.35         1.07 o                         
  -9   4   4        141.04        125.46         2.98 o                         
  -8   4   4         26.76         25.69         1.60 o                         
  -7   4   4        481.12        486.65         4.70 o                         
  -6   4   4         14.10         10.86         2.66 o                         
  -5   4   4         14.03         12.65         2.19 o                         
  -4   4   4       1048.89       1079.41        13.16 o                         
  -3   4   4          0.05          2.39         0.99 o                         
  -2   4   4         44.69         33.42         2.29 o                         
  -1   4   4        161.08        137.64         3.98 o                         
   0   4   4        315.82        295.43         4.65 o                         
   1   4   4       7506.22       7689.52        64.47 o                         
   2   4   4        102.30         86.73         2.65 o                         
   3   4   4        386.29        362.08         6.33 o                         
   4   4   4          8.52          8.14         1.54 o                         
   5   4   4         55.76         46.36         3.46 o                         
   6   4   4       2208.53       2274.01        29.57 o                         
   7   4   4       1156.00       1222.05         8.57 o                         
   8   4   4        470.36        524.06         9.71 o                         
   9   4   4         31.34         27.49         1.90 o                         
  10   4   4          3.34          3.21         0.99 o                         
  11   4   4          3.72          1.85         0.65 o                         
 -11   5   4          0.06          1.11         0.95 o                         
 -10   5   4          7.21          5.04         1.17 o                         
  -9   5   4        284.70        288.40         4.23 o                         
  -8   5   4         15.07         18.31         1.41 o                         
  -7   5   4        598.72        585.82         5.00 o                         
  -6   5   4        256.60        277.39        11.44 o                         
  -5   5   4          2.81          0.04         1.55 o                         
  -4   5   4         67.90         76.51         4.12 o                         
  -3   5   4       1098.59       1122.89        12.38 o                         
  -2   5   4        923.55        917.14        10.83 o                         
  -1   5   4       1304.79       1412.96        14.85 o                         
   0   5   4         82.86         69.62         2.65 o                         
   1   5   4       2456.46       2449.65        18.51 o                         
   2   5   4       1259.73       1266.75        12.27 o                         
   3   5   4          0.57          1.66         1.29 o                         
   4   5   4          1.94          6.24         1.90 o                         
   5   5   4        440.30        427.43        10.26 o                         
   6   5   4        141.82        163.61         3.25 o                         
   7   5   4        131.31        131.99         3.79 o                         
   8   5   4        203.03        205.93         5.47 o                         
   9   5   4        178.83        182.97         4.12 o                         
  10   5   4         85.15         79.12         2.31 o                         
  11   5   4         55.26         55.16         2.02 o                         
 -11   6   4        276.56        280.46         5.28 o                         
 -10   6   4          0.79          1.01         0.97 o                         
  -9   6   4         35.66         37.51         1.80 o                         
  -8   6   4          0.33          3.29         1.06 o                         
  -7   6   4       1256.71       1219.29         8.17 o                         
  -6   6   4        311.15        335.84         3.82 o                         
  -5   6   4         65.50         71.76         5.10 o                         
  -4   6   4        279.96        254.01         8.71 o                         
  -3   6   4        208.48        239.82         6.35 o                         
  -2   6   4        953.89        936.81        11.87 o                         
  -1   6   4        203.62        211.78         5.38 o                         
   0   6   4       2222.44       2231.10        23.40 o                         
   1   6   4        618.19        613.92        10.80 o                         
   2   6   4         15.05          2.87         1.11 o                         
   3   6   4        930.05        984.70        13.75 o                         
   4   6   4          4.72          4.42         1.54 o                         
   5   6   4        652.67        636.15        13.83 o                         
   6   6   4         48.13         46.48         2.03 o                         
   7   6   4        726.66        754.83        10.08 o                         
   8   6   4        117.08        124.46         3.45 o                         
   9   6   4          1.40          3.22         0.86 o                         
  10   6   4         10.36         12.80         1.25 o                         
  11   6   4         67.84         67.93         2.85 o                         
 -11   7   4         19.59         17.87         1.60 o                         
 -10   7   4         17.32         20.30         1.68 o                         
  -9   7   4         43.43         41.52         1.57 o                         
  -8   7   4          3.66          1.42         0.99 o                         
  -7   7   4          7.12          6.21         1.27 o                         
  -6   7   4          4.19          7.62         1.07 o                         
  -5   7   4         12.07          6.60         1.29 o                         
  -4   7   4         69.98         57.89         6.05 o                         
  -3   7   4         17.47         14.23         2.03 o                         
  -2   7   4        277.08        247.72         7.07 o                         
  -1   7   4         11.83         16.49         2.24 o                         
   0   7   4         51.97         53.40         4.26 o                         
   1   7   4        116.65        107.45         5.90 o                         
   2   7   4         85.10         81.82         3.89 o                         
   3   7   4         80.93         86.11         4.04 o                         
   4   7   4        175.70        160.15         6.28 o                         
   5   7   4          6.41          7.36         1.01 o                         
   6   7   4          0.26          2.98         1.06 o                         
   7   7   4          7.25          5.54         1.34 o                         
   8   7   4         42.13         46.00         2.03 o                         
   9   7   4        298.78        294.04         4.15 o                         
  10   7   4         15.94         17.31         1.27 o                         
  11   7   4         56.08         51.82         2.15 o                         
 -10   8   4         10.07         11.02         1.03 o                         
  -9   8   4          2.07          2.69         1.03 o                         
  -8   8   4         59.18         54.08         1.87 o                         
  -7   8   4          0.10          1.36         1.06 o                         
  -6   8   4          7.46          7.60         1.15 o                         
  -5   8   4         39.34         44.18         1.84 o                         
  -4   8   4        171.08        158.35         9.79 o                         
  -3   8   4         88.49         98.81         5.02 o                         
  -2   8   4        214.05        209.32         9.41 o                         
  -1   8   4        154.80        141.74         6.41 o                         
   0   8   4        517.79        556.05        13.58 o                         
   1   8   4         37.85         33.13         3.12 o                         
   2   8   4         11.80          6.25         3.06 o                         
   3   8   4         60.82         62.11         4.95 o                         
   4   8   4         64.96         50.03         2.51 o                         
   5   8   4        204.84        214.76         5.16 o                         
   6   8   4        179.04        193.93         4.01 o                         
   7   8   4         55.83         63.16         2.67 o                         
   8   8   4        460.56        438.05         6.85 o                         
   9   8   4        289.87        290.18         5.03 o                         
  10   8   4         45.86         49.08         2.24 o                         
 -10   9   4         78.55         81.00         2.59 o                         
  -9   9   4         50.04         44.81         2.33 o                         
  -8   9   4        165.87        167.82         4.14 o                         
  -7   9   4         61.86         58.75         2.36 o                         
  -6   9   4        618.54        629.98         6.56 o                         
  -5   9   4          1.43         -0.87         0.87 o                         
  -4   9   4          0.32          1.92         1.09 o                         
  -3   9   4         40.55         49.61         1.90 o                         
  -2   9   4          8.22          8.02         2.47 o                         
  -1   9   4        199.92        158.97         8.22 o                         
   0   9   4        319.39        284.88        10.85 o                         
   1   9   4        513.29        499.54        15.44 o                         
   2   9   4        885.24        904.19        21.23 o                         
   3   9   4          1.13          3.27         1.48 o                         
   4   9   4          1.27         -0.23         2.41 o                         
   5   9   4          8.99          3.27         1.51 o                         
   6   9   4         16.06         15.61         1.53 o                         
   7   9   4          0.45         -0.30         0.99 o                         
   8   9   4          1.51          0.84         0.91 o                         
   9   9   4        172.95        176.48         3.65 o                         
  10   9   4         10.05         16.12         1.50 o                         
  -9  10   4         56.10         52.47         2.09 o                         
  -8  10   4          1.97          2.59         1.07 o                         
  -7  10   4         32.60         38.40         1.75 o                         
  -6  10   4          4.45          8.11         1.18 o                         
  -5  10   4        361.91        370.55         4.72 o                         
  -4  10   4         12.89         10.07         1.25 o                         
  -3  10   4         31.32         36.96         1.74 o                         
  -2  10   4        767.90        810.07         6.23 o                         
  -1  10   4         94.46         93.17         2.32 o                         
   0  10   4         79.86        100.15         3.44 o                         
   1  10   4        571.98        547.85         7.17 o                         
   2  10   4         24.15         19.06         1.94 o                         
   3  10   4         10.40          7.07         1.82 o                         
   4  10   4        609.78        588.61         9.35 o                         
   5  10   4         62.20         70.19         2.95 o                         
   6  10   4          0.88          1.86         1.08 o                         
   7  10   4         61.77         70.60         2.72 o                         
   8  10   4        388.72        374.45         5.19 o                         
   9  10   4         34.01         34.70         1.65 o                         
  -9  11   4          0.20         -1.06         1.06 o                         
  -8  11   4          0.64          1.45         0.88 o                         
  -7  11   4         59.97         62.58         2.10 o                         
  -6  11   4          9.89         12.11         1.43 o                         
  -5  11   4         55.76         54.77         2.10 o                         
  -4  11   4         26.28         31.07         1.91 o                         
  -3  11   4        468.17        471.92         7.06 o                         
  -2  11   4         46.73         43.01         2.00 o                         
  -1  11   4        129.18        134.90         3.27 o                         
   0  11   4          8.98          8.91         1.45 o                         
   1  11   4         39.98         33.66         2.11 o                         
   2  11   4          0.25          0.18         1.13 o                         
   3  11   4         50.35         51.95         2.94 o                         
   4  11   4          9.13          2.91         1.51 o                         
   5  11   4         50.16         54.37         2.64 o                         
   6  11   4        518.46        517.60         6.39 o                         
   7  11   4          1.09          1.34         1.10 o                         
   8  11   4        142.12        144.00         4.89 o                         
   9  11   4         40.45         39.36         1.38 o                         
  -8  12   4        194.14        207.96         4.23 o                         
  -7  12   4         48.27         53.87         2.17 o                         
  -6  12   4          1.09          1.20         0.97 o                         
  -5  12   4         36.28         41.00         2.08 o                         
  -4  12   4         18.97         16.22         1.39 o                         
  -3  12   4        972.96        920.26         8.50 o                         
  -2  12   4        312.73        301.31         5.20 o                         
  -1  12   4        263.12        266.27         5.23 o                         
   0  12   4        319.89        291.64         6.16 o                         
   1  12   4          3.34          0.40         1.08 o                         
   2  12   4        582.53        603.93         7.23 o                         
   3  12   4        305.58        280.82         5.67 o                         
   4  12   4         10.09          4.74         1.48 o                         
   5  12   4          6.58          2.38         1.02 o                         
   6  12   4        141.42        138.60         3.18 o                         
   7  12   4         53.68         51.35         1.96 o                         
   8  12   4         95.50         99.70         3.10 o                         
  -8  13   4          4.45          5.22         1.33 o                         
  -7  13   4         16.94         16.53         1.60 o                         
  -6  13   4          0.18          1.31         0.93 o                         
  -5  13   4          6.09          6.52         1.02 o                         
  -4  13   4          5.10          5.55         0.98 o                         
  -3  13   4        107.57        115.32         2.91 o                         
  -2  13   4          6.20          3.14         1.06 o                         
  -1  13   4        448.21        451.14         8.94 o                         
   0  13   4        147.52        159.10         7.29 o                         
   1  13   4        270.88        312.33         5.16 o                         
   2  13   4        174.36        165.92         4.83 o                         
   3  13   4        124.44        112.79         4.01 o                         
   4  13   4          0.33          2.12         1.18 o                         
   5  13   4         99.47        102.27         3.02 o                         
   6  13   4         17.97         21.96         1.58 o                         
   7  13   4          3.86          5.43         0.86 o                         
  -7  14   4         22.79         23.05         1.50 o                         
  -6  14   4         11.60         11.85         1.01 o                         
  -5  14   4         83.26         76.64         2.11 o                         
  -4  14   4          1.02          2.45         1.03 o                         
  -3  14   4          5.53          5.20         1.14 o                         
  -2  14   4         56.89         46.49         2.48 o                         
  -1  14   4         30.94         25.90         2.13 o                         
   0  14   4         42.29         46.27         2.33 o                         
   1  14   4          2.86          2.84         1.26 o                         
   2  14   4          0.04          0.17         1.14 o                         
   3  14   4        149.43        165.09         4.76 o                         
   4  14   4        124.89        113.45         2.73 o                         
   5  14   4         42.59         36.79         1.86 o                         
   6  14   4        483.54        491.55         7.35 o                         
  -5  15   4         78.99         80.90         2.45 o                         
  -4  15   4        161.58        154.70         3.83 o                         
  -3  15   4         13.23          8.72         1.43 o                         
  -2  15   4          2.10          1.72         0.91 o                         
  -1  15   4          0.64          2.26         1.01 o                         
   0  15   4         26.64         26.34         1.83 o                         
   1  15   4          3.68          3.52         1.06 o                         
   2  15   4          0.23          0.94         1.00 o                         
   3  15   4         57.41         48.94         1.87 o                         
   4  15   4        210.25        216.65         3.73 o                         
   5  15   4        126.65        114.74         2.31 o                         
  -4  16   4          7.88          8.03         1.14 o                         
  -3  16   4        264.62        259.61         3.52 o                         
  -2  16   4          3.09          4.65         1.06 o                         
  -1  16   4         27.12         27.70         2.21 o                         
   0  16   4         34.25         27.28         1.73 o                         
   1  16   4         23.26         16.05         1.43 o                         
   2  16   4         31.95         33.05         1.63 o                         
   3  16   4         46.26         42.06         1.64 o                         
 -12   1   5        101.22         99.40         2.54 o                         
 -11   1   5          1.23          0.18         0.84 o                         
 -10   1   5        119.06         97.69         4.23 o                         
  -9   1   5        590.76        564.88         8.97 o                         
  -8   1   5          6.57          5.27         2.24 o                         
  -7   1   5        306.72        315.36         6.02 o                         
  -6   1   5        559.65        610.98        12.04 o                         
  -5   1   5       2341.67       2565.50        23.00 o                         
  -4   1   5       1095.18       1100.34        12.46 o                         
  -3   1   5         19.88         18.13         1.60 o                         
  -2   1   5        803.72        808.31         9.54 o                         
  -1   1   5       3130.81       2945.10        32.54 o                         
   0   1   5      14605.24      14075.18       163.21 o                         
   1   1   5        117.92         93.17         2.01 o                         
   2   1   5        266.64        318.16         4.86 o                         
   3   1   5       1382.97       1261.10        14.05 o                         
   4   1   5       8009.73       8416.68        48.60 o                         
   5   1   5        255.24        280.24         6.95 o                         
   6   1   5         93.56         63.01         4.06 o                         
   7   1   5        103.97        110.68         2.48 o                         
   8   1   5         29.54         25.09         1.56 o                         
   9   1   5         93.81        118.84         2.78 o                         
  10   1   5        577.55        582.58        13.90 o                         
  11   1   5        309.72        312.49         4.40 o                         
  12   1   5          4.34          5.09         1.43 o                         
 -12   2   5         73.68         75.79         2.40 o                         
 -11   2   5        187.82        166.35         3.31 o                         
 -10   2   5         67.48         65.77         3.46 o                         
  -9   2   5        235.63        224.70         4.53 o                         
  -8   2   5       2069.28       2093.61        15.27 o                         
  -7   2   5        982.16       1051.25         9.02 o                         
  -6   2   5        722.70        738.14        15.28 o                         
  -5   2   5        230.25        224.37         6.95 o                         
  -4   2   5        444.06        420.92         7.96 o                         
  -3   2   5       6448.81       6655.43        46.69 o                         
  -2   2   5        761.05       1094.48        69.23 o                         
  -1   2   5          0.59          1.02         1.04 o                         
   0   2   5        336.78        320.53         5.58 o                         
   1   2   5       4392.39       4157.36        19.08 o                         
   2   2   5         12.59         10.08         1.06 o                         
   3   2   5        186.30        156.11         4.73 o                         
   4   2   5         21.64         19.15         2.20 o                         
   5   2   5          4.60          7.18         1.98 o                         
   6   2   5         74.77         90.89         4.82 o                         
   7   2   5        786.72        759.64         7.36 o                         
   8   2   5         65.99         55.23         2.18 o                         
   9   2   5         75.33         72.98         2.94 o                         
  10   2   5        138.80        105.63         2.95 o                         
  11   2   5          2.79          1.84         0.71 o                         
 -12   3   5        104.79        105.46         2.56 o                         
 -11   3   5         30.14         29.47         1.61 o                         
 -10   3   5          9.34          3.12         1.05 o                         
  -9   3   5         66.27         57.55         2.32 o                         
  -8   3   5          2.39          1.87         0.98 o                         
  -7   3   5        258.28        259.74         4.58 o                         
  -6   3   5         35.34         41.10         3.93 o                         
  -5   3   5        142.63        149.65         5.83 o                         
  -4   3   5          9.07          8.92         1.82 o                         
  -3   3   5        507.18        512.42         6.33 o                         
  -2   3   5         33.43         30.04         1.82 o                         
  -1   3   5       1522.07       1600.62        14.83 o                         
   0   3   5       3897.76       3827.03        18.68 o                         
   1   3   5          1.21          1.10         0.80 o                         
   2   3   5         12.86         19.37         1.52 o                         
   3   3   5        352.17        371.59         6.85 o                         
   4   3   5         15.75          6.74         1.60 o                         
   5   3   5       1699.21       1721.63        19.26 o                         
   6   3   5         30.72         36.85         2.96 o                         
   7   3   5          9.63          6.12         1.93 o                         
   8   3   5        149.20        126.14         3.22 o                         
   9   3   5        329.42        316.11         5.99 o                         
  10   3   5        214.98        202.69         5.02 o                         
  11   3   5         29.54         36.37         1.51 o                         
 -11   4   5         38.15         42.86         1.76 o                         
 -10   4   5         29.70         27.81         1.86 o                         
  -9   4   5         31.80         31.46         1.74 o                         
  -8   4   5        428.68        466.01         5.48 o                         
  -7   4   5         36.30         45.86         1.61 o                         
  -6   4   5          0.10          2.12         2.27 o                         
  -5   4   5       1161.47       1155.09        18.56 o                         
  -4   4   5         10.67          8.21         1.51 o                         
  -3   4   5        418.12        428.19         7.50 o                         
  -2   4   5       5707.92       5783.00        29.69 o                         
  -1   4   5       1097.69       1102.63        10.27 o                         
   0   4   5       1299.09       1286.53         9.90 o                         
   1   4   5       3296.29       3469.77        29.91 o                         
   2   4   5         12.29         14.31         1.61 o                         
   3   4   5        112.64        124.94         4.41 o                         
   4   4   5         39.41         23.54         2.16 o                         
   5   4   5         12.46         15.20         2.25 o                         
   6   4   5        129.36        127.83         7.53 o                         
   7   4   5        310.20        319.70         4.40 o                         
   8   4   5        100.91        110.99         3.32 o                         
   9   4   5        185.69        189.43         4.50 o                         
  10   4   5         10.66         10.56         1.22 o                         
  11   4   5          1.20          0.87         0.62 o                         
 -11   5   5          0.58          1.20         0.87 o                         
 -10   5   5        115.70        118.48         3.13 o                         
  -9   5   5        606.94        572.20         5.81 o                         
  -8   5   5          0.46          0.91         0.92 o                         
  -7   5   5         78.14         89.49         2.16 o                         
  -6   5   5       1487.87       1480.26        11.68 o                         
  -5   5   5        100.93         92.30         6.39 o                         
  -4   5   5        292.94        297.73         9.27 o                         
  -3   5   5        264.59        311.17         7.08 o                         
  -2   5   5          3.17          1.34         1.09 o                         
  -1   5   5       1663.63       1630.00        13.77 o                         
   0   5   5         71.57         91.02         2.95 o                         
   1   5   5        248.28        197.68         4.49 o                         
   2   5   5          8.90         11.74         1.67 o                         
   3   5   5        240.00        199.67         6.12 o                         
   4   5   5         19.67         33.79         3.22 o                         
   5   5   5       3670.89       3783.88        36.23 o                         
   6   5   5          0.06          0.44         0.92 o                         
   7   5   5        164.19        176.33         3.92 o                         
   8   5   5        539.23        525.81         8.88 o                         
   9   5   5         69.30         80.15         3.31 o                         
  10   5   5          0.46         -0.72         0.80 o                         
  11   5   5        258.27        260.75         4.66 o                         
 -11   6   5         10.53          9.34         1.03 o                         
 -10   6   5          2.13          1.36         1.02 o                         
  -9   6   5        149.96        139.56         3.22 o                         
  -8   6   5          1.23          1.04         1.13 o                         
  -7   6   5          4.33          7.90         1.52 o                         
  -6   6   5          0.05          0.13         0.88 o                         
  -5   6   5          5.41          8.42         2.45 o                         
  -4   6   5       1553.08       1512.04        21.74 o                         
  -3   6   5        463.46        444.43         8.70 o                         
  -2   6   5        660.32        646.31        10.49 o                         
  -1   6   5         28.61         30.19         2.22 o                         
   0   6   5       1307.45       1362.25        15.18 o                         
   1   6   5        362.53        357.39         9.18 o                         
   2   6   5         40.95         60.77         4.30 o                         
   3   6   5        300.58        282.10         7.59 o                         
   4   6   5          8.39          8.17         2.03 o                         
   5   6   5        165.38        175.11         7.44 o                         
   6   6   5        114.82        120.36         3.05 o                         
   7   6   5        416.19        418.03         8.85 o                         
   8   6   5         19.80         20.85         2.10 o                         
   9   6   5          1.22          2.77         0.83 o                         
  10   6   5        186.76        224.26         3.68 o                         
  11   6   5          1.60          0.74         0.83 o                         
 -11   7   5          1.85          4.29         2.95 o                         
 -10   7   5          4.77          7.88         1.08 o                         
  -9   7   5         78.40         67.31         2.05 o                         
  -8   7   5         15.92         21.48         1.31 o                         
  -7   7   5        290.84        294.10         4.22 o                         
  -6   7   5         37.71         30.60         1.64 o                         
  -5   7   5          5.97          3.63         1.00 o                         
  -4   7   5       1693.75       1731.44        24.21 o                         
  -3   7   5       1079.49       1115.68        14.68 o                         
  -2   7   5         18.74         16.86         1.79 o                         
  -1   7   5         21.32         23.37         2.74 o                         
   0   7   5        359.82        374.39        11.56 o                         
   1   7   5        633.27        621.20        15.34 o                         
   2   7   5        860.93        897.45        16.25 o                         
   3   7   5        346.34        341.06        10.69 o                         
   4   7   5        308.54        325.93        11.03 o                         
   5   7   5          0.12         -0.35         1.01 o                         
   6   7   5         20.02         15.70         1.67 o                         
   7   7   5        143.39        148.23         5.48 o                         
   8   7   5         37.28         41.38         2.10 o                         
   9   7   5          3.30          3.16         0.78 o                         
  10   7   5          0.69          2.15         0.97 o                         
 -10   8   5        144.07        138.59         2.69 o                         
  -9   8   5          2.12          1.35         0.97 o                         
  -8   8   5        144.95        136.86         3.01 o                         
  -7   8   5         52.31         52.10         1.94 o                         
  -6   8   5         42.60         42.37         1.68 o                         
  -5   8   5         97.50        110.82         2.26 o                         
  -4   8   5        702.35        664.92         8.83 o                         
  -3   8   5        443.69        445.75        13.17 o                         
  -2   8   5        414.10        405.43        12.59 o                         
  -1   8   5        744.92        746.24        15.05 o                         
   0   8   5        847.03        892.24        16.58 o                         
   1   8   5        788.64        781.97        18.42 o                         
   2   8   5         45.21         46.18         4.91 o                         
   3   8   5         26.47          9.77         3.00 o                         
   4   8   5        294.02        283.99         5.27 o                         
   5   8   5         72.57         83.23         3.21 o                         
   6   8   5         64.20         62.69         2.53 o                         
   7   8   5        159.23        154.56         3.78 o                         
   8   8   5         17.88         22.85         1.57 o                         
   9   8   5          2.31          3.93         0.94 o                         
  10   8   5         21.08         19.40         1.49 o                         
 -10   9   5         26.65         27.88         2.80 o                         
  -9   9   5         27.33         21.02         1.85 o                         
  -8   9   5        643.19        642.03         7.14 o                         
  -7   9   5        141.62        151.56         3.54 o                         
  -6   9   5         68.19         64.98         2.03 o                         
  -5   9   5        414.48        386.19         4.30 o                         
  -4   9   5        163.84        170.34         2.90 o                         
  -3   9   5        814.22        792.74         6.88 o                         
  -2   9   5        123.89        118.19         7.24 o                         
  -1   9   5        308.41        328.48        10.65 o                         
   0   9   5        444.10        409.58        11.97 o                         
   1   9   5        784.46        769.67        19.50 o                         
   2   9   5        188.50        224.82         7.53 o                         
   3   9   5        641.83        662.23        10.30 o                         
   4   9   5        597.36        602.12        10.15 o                         
   5   9   5         15.47         19.31         1.77 o                         
   6   9   5        282.72        276.50         5.49 o                         
   7   9   5         37.20         39.78         2.00 o                         
   8   9   5        111.40        111.41         3.15 o                         
   9   9   5         75.06         68.71         2.93 o                         
  10   9   5         86.12         85.41         2.89 o                         
  -9  10   5        118.62        119.45         2.88 o                         
  -8  10   5          3.74          3.13         1.07 o                         
  -7  10   5         56.31         58.30         2.21 o                         
  -6  10   5          7.97         12.60         1.10 o                         
  -5  10   5          5.40          5.10         0.86 o                         
  -4  10   5        213.53        200.54         3.72 o                         
  -3  10   5         45.15         46.68         1.76 o                         
  -2  10   5          4.42          4.34         0.92 o                         
  -1  10   5        222.56        215.10         3.46 o                         
   0  10   5        497.19        545.00         8.32 o                         
   1  10   5         42.12         42.86         1.86 o                         
   2  10   5        263.97        262.90         6.56 o                         
   3  10   5        458.10        433.94         6.67 o                         
   4  10   5         48.51         49.11         4.27 o                         
   5  10   5         34.39         27.71         1.74 o                         
   6  10   5        501.95        518.86         6.69 o                         
   7  10   5        131.08        126.25         3.94 o                         
   8  10   5          2.14          2.45         1.06 o                         
   9  10   5          7.87          8.86         0.95 o                         
  -9  11   5         22.69         28.65         1.82 o                         
  -8  11   5        268.11        285.87         5.60 o                         
  -7  11   5          0.00          4.13         1.11 o                         
  -6  11   5        203.71        228.54         4.54 o                         
  -5  11   5        310.47        257.90         4.49 o                         
  -4  11   5          1.55         -0.10         1.03 o                         
  -3  11   5        589.70        557.93         6.53 o                         
  -2  11   5        446.17        421.15         5.32 o                         
  -1  11   5        349.72        373.04         5.41 o                         
   0  11   5       1037.03       1033.96        14.73 o                         
   1  11   5         89.34         68.60         2.25 o                         
   2  11   5         98.90         82.09         2.82 o                         
   3  11   5         73.16         66.98         2.81 o                         
   4  11   5        353.98        331.04         7.72 o                         
   5  11   5          5.68          3.76         1.31 o                         
   6  11   5         53.44         46.94         2.07 o                         
   7  11   5         23.93         23.18         2.07 o                         
   8  11   5          3.46          2.90         0.99 o                         
   9  11   5          1.64          3.70         1.22 o                         
  -8  12   5          3.59          5.31         2.11 o                         
  -7  12   5         72.45         74.63         2.70 o                         
  -6  12   5        149.06        156.24         3.47 o                         
  -5  12   5          0.13          0.90         0.97 o                         
  -4  12   5        459.42        495.59         5.65 o                         
  -3  12   5         16.75         23.80         1.48 o                         
  -2  12   5         21.92         14.10         1.28 o                         
  -1  12   5        567.51        558.00         6.93 o                         
   0  12   5        249.44        270.96         7.08 o                         
   1  12   5         85.39         77.90         2.77 o                         
   2  12   5        212.21        201.13         4.70 o                         
   3  12   5         77.04         89.10         3.11 o                         
   4  12   5          0.09         -0.03         1.21 o                         
   5  12   5         10.00          4.36         1.18 o                         
   6  12   5          8.10          7.84         1.07 o                         
   7  12   5        199.79        196.92         4.10 o                         
   8  12   5         17.66         18.19         1.09 o                         
  -7  13   5         36.46         36.53         1.66 o                         
  -6  13   5         41.50         46.32         2.03 o                         
  -5  13   5        127.48        126.78         3.06 o                         
  -4  13   5         49.54         47.89         1.76 o                         
  -3  13   5        156.39        170.21         3.78 o                         
  -2  13   5          0.53          1.90         0.98 o                         
  -1  13   5         16.97          7.49         1.88 o                         
   0  13   5        194.60        195.49         4.59 o                         
   1  13   5         13.52         14.14         1.42 o                         
   2  13   5         49.31         69.03         2.74 o                         
   3  13   5        274.95        281.73         6.88 o                         
   4  13   5        419.21        410.08         7.09 o                         
   5  13   5          0.18          0.24         0.92 o                         
   6  13   5         32.33         36.68         1.81 o                         
   7  13   5          7.28          8.10         0.92 o                         
  -6  14   5         57.40         60.80         2.01 o                         
  -5  14   5          4.15          5.90         0.81 o                         
  -4  14   5         27.52         25.51         1.43 o                         
  -3  14   5         36.44         40.31         2.61 o                         
  -2  14   5         27.42         30.49         1.75 o                         
  -1  14   5          1.09          0.43         1.18 o                         
   0  14   5          0.14          1.51         1.24 o                         
   1  14   5         30.80         32.55         2.66 o                         
   2  14   5         12.60         13.49         1.37 o                         
   3  14   5          1.06         -0.49         0.97 o                         
   4  14   5          1.73         -0.66         0.89 o                         
   5  14   5         68.12         70.45         2.06 o                         
   6  14   5         30.62         29.06         1.93 o                         
  -5  15   5         64.73         71.58         2.94 o                         
  -4  15   5         80.82         90.54         3.50 o                         
  -3  15   5        117.59        118.84         2.43 o                         
  -2  15   5         25.15         26.08         1.49 o                         
  -1  15   5         10.38         12.12         1.30 o                         
   0  15   5         29.76         28.03         1.77 o                         
   1  15   5         37.25         30.01         1.79 o                         
   2  15   5          4.31          6.08         1.10 o                         
   3  15   5         66.34         69.04         2.45 o                         
   4  15   5          4.10          1.22         0.73 o                         
   5  15   5         73.64         68.31         2.48 o                         
  -3  16   5          0.10          0.67         0.63 o                         
  -2  16   5         49.04         53.50         2.74 o                         
  -1  16   5         69.40         60.61         2.71 o                         
   0  16   5          9.62          8.34         1.05 o                         
   1  16   5          0.19         -0.70         1.02 o                         
   2  16   5         81.39         80.47         3.47 o                         
   3  16   5         12.51         13.81         2.36 o                         
 -12   0   6        117.14        127.25         4.98 o                         
 -11   0   6        256.61        253.21         5.54 o                         
 -10   0   6       1131.69       1080.40        15.97 o                         
  -9   0   6        136.01        106.63         5.27 o                         
  -8   0   6        136.24        132.59         4.70 o                         
  -7   0   6        282.56        263.41         5.27 o                         
  -6   0   6        682.22        754.73        19.50 o                         
  -5   0   6       1628.25       1518.14        25.70 o                         
  -4   0   6        590.59        608.16        12.20 o                         
  -3   0   6        523.34        488.06        11.95 o                         
  -2   0   6         19.52         15.08         2.22 o                         
  -1   0   6       4275.99       4125.85        69.11 o                         
   0   0   6        166.38        206.03         4.64 o                         
   1   0   6       2705.20       2560.43        34.24 o                         
   2   0   6       3145.98       3347.25        23.32 o                         
   3   0   6       7106.43       7686.62        73.01 o                         
   4   0   6       2062.28       2242.05        25.91 o                         
   5   0   6         15.01         14.34         2.82 o                         
   6   0   6       1471.53       1573.72        25.83 o                         
   7   0   6       1189.97       1250.21        21.00 o                         
   8   0   6        122.62        118.55         4.70 o                         
   9   0   6        138.68        169.52         4.75 o                         
  10   0   6        826.91        890.74        12.85 o                         
  11   0   6        394.32        409.03         9.81 o                         
 -12   1   6          0.67          0.15         0.70 o                         
 -11   1   6         14.25         10.58         1.13 o                         
 -10   1   6        104.50        101.75         3.04 o                         
  -9   1   6          6.23          5.40         1.27 o                         
  -8   1   6         62.63         72.21         2.99 o                         
  -7   1   6        984.71        963.38         7.45 o                         
  -6   1   6        146.00        150.50         6.28 o                         
  -5   1   6        110.90        119.21         5.21 o                         
  -4   1   6       1673.12       1671.24        14.19 o                         
  -3   1   6        120.44        147.51         5.22 o                         
  -2   1   6         56.33         55.70         2.26 o                         
  -1   1   6        408.15        358.02         7.86 o                         
   0   1   6        699.32        635.38         7.94 o                         
   1   1   6        602.31        595.56         6.63 o                         
   2   1   6         75.90         66.78         2.29 o                         
   3   1   6        104.83        146.59        21.70 o                         
   4   1   6       1695.74       1827.44        21.78 o                         
   5   1   6         91.29         72.93         4.16 o                         
   6   1   6        506.90        547.74        11.86 o                         
   7   1   6        289.09        260.88         3.91 o                         
   8   1   6          0.26         -1.18         1.18 o                         
   9   1   6         11.24         10.17         1.17 o                         
  10   1   6        249.80        270.76         5.49 o                         
  11   1   6        138.87        139.47         3.81 o                         
 -12   2   6          4.33          5.08         0.77 o                         
 -11   2   6         32.91         41.68         1.65 o                         
 -10   2   6        500.85        467.17         5.67 o                         
  -9   2   6          8.87          6.34         1.57 o                         
  -8   2   6         78.08         74.91         2.68 o                         
  -7   2   6         18.64         19.88         1.42 o                         
  -6   2   6          7.73          5.76         2.16 o                         
  -5   2   6        484.41        506.28         9.76 o                         
  -4   2   6        189.58        176.86         5.34 o                         
  -3   2   6         21.45          8.84         1.28 o                         
  -2   2   6       1452.26       1373.23        15.74 o                         
  -1   2   6        468.18        419.19         6.23 o                         
   0   2   6        315.81        286.26         6.23 o                         
   1   2   6         27.98         23.48         1.51 o                         
   2   2   6          3.94          1.84         0.92 o                         
   3   2   6         65.46         63.74         3.00 o                         
   4   2   6       3252.90       3582.81        41.01 o                         
   5   2   6         80.98         74.70         4.21 o                         
   6   2   6          8.87         11.05         2.24 o                         
   7   2   6         44.55         71.13         1.88 o                         
   8   2   6         56.94         67.49         2.36 o                         
   9   2   6          8.06          6.62         1.43 o                         
  10   2   6        516.45        530.36         8.80 o                         
  11   2   6         11.99         13.90         1.00 o                         
 -12   3   6         22.35         21.92         2.01 o                         
 -11   3   6         73.02         75.09         2.12 o                         
 -10   3   6          7.30          6.46         1.04 o                         
  -9   3   6        235.92        246.04         3.99 o                         
  -8   3   6        173.69        173.03         3.96 o                         
  -7   3   6          5.46          7.18         1.71 o                         
  -6   3   6       1013.46       1024.55        21.48 o                         
  -5   3   6         72.33         81.02         4.63 o                         
  -4   3   6          1.09         -0.12         1.62 o                         
  -3   3   6        127.58        119.25         5.35 o                         
  -2   3   6        422.23        450.52         7.05 o                         
  -1   3   6        666.60        597.74         9.06 o                         
   0   3   6         17.46         13.93         1.53 o                         
   1   3   6       1004.73       1000.58        15.01 o                         
   2   3   6        234.15        242.38         5.07 o                         
   3   3   6        291.24        268.49         6.11 o                         
   4   3   6         22.93         22.50         2.00 o                         
   5   3   6        110.92        124.51         5.46 o                         
   6   3   6        167.53        148.16         6.33 o                         
   7   3   6        100.14         95.06         2.60 o                         
   8   3   6          7.43          5.57         0.96 o                         
   9   3   6        203.23        208.31         4.81 o                         
  10   3   6         11.47         17.15         1.76 o                         
  11   3   6          4.20          6.11         0.75 o                         
 -11   4   6         47.71         46.71         1.62 o                         
 -10   4   6        203.90        164.35         3.45 o                         
  -9   4   6        783.01        771.02         7.43 o                         
  -8   4   6          8.24          3.95         1.01 o                         
  -7   4   6         35.22         34.73         1.48 o                         
  -6   4   6        871.53        860.50        20.06 o                         
  -5   4   6         17.26         31.79         3.21 o                         
  -4   4   6       1468.28       1351.55        17.83 o                         
  -3   4   6         32.78         23.24         2.08 o                         
  -2   4   6          1.67          3.84         1.04 o                         
  -1   4   6        799.66        803.83        10.63 o                         
   0   4   6        210.96        228.80         5.25 o                         
   1   4   6         63.46         59.91         2.75 o                         
   2   4   6        212.43        309.66         5.71 o                         
   3   4   6        109.46        119.02         4.45 o                         
   4   4   6       1241.48       1353.75        16.16 o                         
   5   4   6         52.14         39.56         3.05 o                         
   6   4   6        122.39        139.09         2.86 o                         
   7   4   6         70.43         65.03         1.98 o                         
   8   4   6         96.57         97.78         2.62 o                         
   9   4   6          6.79          5.96         1.70 o                         
  10   4   6        290.56        303.46         4.59 o                         
  11   4   6        118.22        120.78         2.49 o                         
 -11   5   6         15.48         14.60         1.11 o                         
 -10   5   6          6.61          7.47         1.07 o                         
  -9   5   6         49.70         51.88         2.00 o                         
  -8   5   6          0.03          1.01         0.94 o                         
  -7   5   6         15.64         20.85         1.43 o                         
  -6   5   6          4.82          6.70         1.17 o                         
  -5   5   6        111.36         96.57         6.67 o                         
  -4   5   6         90.55         83.63         4.78 o                         
  -3   5   6         75.33         68.60         3.29 o                         
  -2   5   6        491.21        476.93         7.79 o                         
  -1   5   6          4.32          1.93         1.28 o                         
   0   5   6        213.33        275.39         6.02 o                         
   1   5   6        617.41        658.51        10.88 o                         
   2   5   6          1.00          4.85         1.78 o                         
   3   5   6        401.81        421.29        10.26 o                         
   4   5   6          7.48          6.27         1.63 o                         
   5   5   6         13.67         21.67         4.58 o                         
   6   5   6        195.16        174.94         3.08 o                         
   7   5   6        132.35        140.86         3.27 o                         
   8   5   6          2.98          3.84         1.19 o                         
   9   5   6        152.33        143.84         3.37 o                         
  10   5   6          0.27         -0.17         0.88 o                         
  11   5   6        107.74        117.62         2.94 o                         
 -11   6   6          0.24          0.53         0.70 o                         
 -10   6   6          3.41          4.45         1.16 o                         
  -9   6   6         53.33         39.30         1.63 o                         
  -8   6   6         22.61         17.88         1.21 o                         
  -7   6   6          0.41          0.63         0.84 o                         
  -6   6   6       1467.81       1432.87         7.67 o                         
  -5   6   6        243.67        252.76         9.70 o                         
  -4   6   6         21.39         35.41         4.25 o                         
  -3   6   6        230.51        250.58         7.29 o                         
  -2   6   6        515.98        614.65        11.19 o                         
  -1   6   6       2618.10       2505.97        25.80 o                         
   0   6   6        416.06        467.60        10.81 o                         
   1   6   6         61.66         73.37         4.48 o                         
   2   6   6        595.31        648.05        13.72 o                         
   3   6   6        914.54        922.50        17.31 o                         
   4   6   6          2.17          0.32         2.02 o                         
   5   6   6          6.35          5.61         1.15 o                         
   6   6   6        267.21        288.39         4.19 o                         
   7   6   6        164.97        144.00         4.02 o                         
   8   6   6          3.30          5.28         1.52 o                         
   9   6   6          4.83          6.11         0.95 o                         
  10   6   6         19.79         21.35         1.24 o                         
  11   6   6        501.04        492.12        14.84 o                         
 -11   7   6         13.20         15.96         1.42 o                         
 -10   7   6          2.70          2.54         0.97 o                         
  -9   7   6        133.56        132.66         2.97 o                         
  -8   7   6         80.61         83.98         2.30 o                         
  -7   7   6          6.04          7.87         1.10 o                         
  -6   7   6          0.00         -0.08         0.78 o                         
  -5   7   6        518.52        511.63         4.34 o                         
  -4   7   6        244.56        194.42         9.59 o                         
  -3   7   6        203.19        219.03         9.99 o                         
  -2   7   6         55.35         47.40         3.93 o                         
  -1   7   6         85.09         69.80         4.12 o                         
   0   7   6         78.51         79.89         5.66 o                         
   1   7   6        325.57        310.89         9.44 o                         
   2   7   6         39.30         40.28         3.89 o                         
   3   7   6        551.24        508.90        13.47 o                         
   4   7   6         32.14         43.34         4.82 o                         
   5   7   6          0.34          1.26         1.77 o                         
   6   7   6        846.79        795.07         7.59 o                         
   7   7   6         88.65         97.71         3.40 o                         
   8   7   6          8.29          6.63         1.18 o                         
   9   7   6         20.07         20.83         1.28 o                         
  10   7   6         59.19         63.72         2.22 o                         
 -10   8   6         24.86         19.19         1.37 o                         
  -9   8   6         79.01         79.16         2.37 o                         
  -8   8   6         10.63         15.66         1.27 o                         
  -7   8   6        155.33        151.18         3.08 o                         
  -6   8   6         58.48         59.53         1.84 o                         
  -5   8   6        951.62        858.90         6.18 o                         
  -4   8   6        217.29        239.18         3.17 o                         
  -3   8   6        571.77        564.58        17.92 o                         
  -2   8   6        616.86        590.50        15.71 o                         
  -1   8   6          0.05          1.13         3.14 o                         
   0   8   6        759.27        839.74        16.57 o                         
   1   8   6       1254.22       1197.87        23.39 o                         
   2   8   6          3.34          1.92         2.49 o                         
   3   8   6         49.01         40.15         3.45 o                         
   4   8   6         12.14         13.98         1.32 o                         
   5   8   6        197.92        182.32         3.74 o                         
   6   8   6         93.35        103.88         3.46 o                         
   7   8   6         64.46         62.32         2.50 o                         
   8   8   6        283.97        295.71         5.45 o                         
   9   8   6         42.78         44.52         1.81 o                         
  10   8   6         10.14          9.27         1.07 o                         
 -10   9   6         10.61          8.90         1.54 o                         
  -9   9   6         22.21         21.47         1.40 o                         
  -8   9   6         35.64         36.33         1.70 o                         
  -7   9   6        277.32        261.03         7.13 o                         
  -6   9   6          8.09         13.25         1.26 o                         
  -5   9   6          0.05         -0.82         0.82 o                         
  -4   9   6        286.73        267.46         3.51 o                         
  -3   9   6        220.47        217.32         3.65 o                         
  -2   9   6         31.15         31.24         1.45 o                         
  -1   9   6       1115.06       1060.92        19.39 o                         
   0   9   6        157.70        135.72         7.05 o                         
   1   9   6        363.44        370.04         7.97 o                         
   2   9   6        187.55        200.07         5.36 o                         
   3   9   6        136.78        146.97         3.24 o                         
   4   9   6         14.45         25.69         1.94 o                         
   5   9   6        118.42        112.47         3.16 o                         
   6   9   6          3.17          2.36         1.26 o                         
   7   9   6          2.40          1.09         1.12 o                         
   8   9   6         57.55         65.56         2.40 o                         
   9   9   6          9.67          9.44         1.11 o                         
  -9  10   6        187.24        180.61         3.94 o                         
  -8  10   6         39.92         40.81         1.92 o                         
  -7  10   6        230.46        211.72         3.87 o                         
  -6  10   6         63.62         56.89         2.13 o                         
  -5  10   6        402.96        382.32         4.54 o                         
  -4  10   6        205.14        205.79         3.55 o                         
  -3  10   6         37.10         25.90         1.45 o                         
  -2  10   6        694.08        653.91         5.50 o                         
  -1  10   6        648.89        647.21         5.98 o                         
   0  10   6        395.49        413.47         5.34 o                         
   1  10   6        444.72        464.84         5.03 o                         
   2  10   6          0.00          0.66         1.05 o                         
   3  10   6        417.27        409.13         7.21 o                         
   4  10   6        792.30        804.06        11.23 o                         
   5  10   6         22.41         29.86         1.96 o                         
   6  10   6        202.30        203.09         4.15 o                         
   7  10   6         15.81         17.45         1.49 o                         
   8  10   6        226.60        222.25         4.84 o                         
   9  10   6         40.77         42.08         1.85 o                         
  -9  11   6         31.08         28.00         1.70 o                         
  -8  11   6         84.55         87.11         4.25 o                         
  -7  11   6        100.21        100.88         3.12 o                         
  -6  11   6        121.70        115.26         3.67 o                         
  -5  11   6          0.82          1.14         0.96 o                         
  -4  11   6         33.31         27.44         1.51 o                         
  -3  11   6        573.39        556.33         5.43 o                         
  -2  11   6        151.12        156.06         3.28 o                         
  -1  11   6         30.51         28.01         1.77 o                         
   0  11   6          7.21          4.04         1.21 o                         
   1  11   6         71.95         67.72         2.37 o                         
   2  11   6        183.18        171.20         3.94 o                         
   3  11   6         31.50         33.36         1.95 o                         
   4  11   6         85.45         85.46         2.75 o                         
   5  11   6         67.81         60.67         3.38 o                         
   6  11   6          0.40          0.25         0.97 o                         
   7  11   6        105.49        101.60         2.71 o                         
   8  11   6         11.12         16.03         1.24 o                         
  -8  12   6         49.40         46.17         4.35 o                         
  -7  12   6         89.30         96.91         2.94 o                         
  -6  12   6         13.72         10.82         1.21 o                         
  -5  12   6         70.03         84.97         2.54 o                         
  -4  12   6        380.33        382.45         4.86 o                         
  -3  12   6          5.78          7.40         1.15 o                         
  -2  12   6        529.12        520.64         6.17 o                         
  -1  12   6        397.22        394.80         6.40 o                         
   0  12   6         30.53         41.92         2.14 o                         
   1  12   6        108.95        107.01         3.18 o                         
   2  12   6         63.06         73.73         2.68 o                         
   3  12   6        183.09        180.12         4.05 o                         
   4  12   6         90.64         91.50         2.79 o                         
   5  12   6        399.73        399.66         6.01 o                         
   6  12   6         27.28         23.08         1.54 o                         
   7  12   6          0.77          0.48         0.76 o                         
   8  12   6        182.24        189.38         3.31 o                         
  -7  13   6         16.45         12.04         1.33 o                         
  -6  13   6          1.12          2.19         0.92 o                         
  -5  13   6        178.90        191.47         4.13 o                         
  -4  13   6        253.28        249.41         3.98 o                         
  -3  13   6         79.50         86.42         2.76 o                         
  -2  13   6        529.05        572.31        11.67 o                         
  -1  13   6        216.81        225.58         4.32 o                         
   0  13   6        455.66        518.13         6.57 o                         
   1  13   6         54.89         50.59         2.20 o                         
   2  13   6          0.31          2.20         1.12 o                         
   3  13   6        250.09        245.43         5.30 o                         
   4  13   6         13.45          8.03         1.33 o                         
   5  13   6        113.73        119.64         3.00 o                         
   6  13   6        251.37        265.88         5.19 o                         
   7  13   6         25.35         25.22         2.16 o                         
  -6  14   6        232.13        235.01         5.92 o                         
  -5  14   6         15.23         17.02         1.34 o                         
  -4  14   6         82.50         81.16         2.69 o                         
  -3  14   6          6.25          9.24         1.13 o                         
  -2  14   6         63.78         55.36         2.17 o                         
  -1  14   6          3.75          2.87         1.23 o                         
   0  14   6         12.65         15.00         1.64 o                         
   1  14   6          1.62          1.65         1.11 o                         
   2  14   6         18.09         24.16         1.56 o                         
   3  14   6        178.45        167.39         3.51 o                         
   4  14   6          4.13          2.88         0.88 o                         
   5  14   6        140.18        137.30         3.80 o                         
   6  14   6          5.93          4.68         0.95 o                         
  -5  15   6          1.74          3.51         1.10 o                         
  -4  15   6          1.56          1.97         0.93 o                         
  -3  15   6        237.74        238.53         4.88 o                         
  -2  15   6         10.13         10.00         1.29 o                         
  -1  15   6         38.38         37.80         1.73 o                         
   0  15   6          0.17         -0.18         0.98 o                         
   1  15   6          4.80          3.20         0.96 o                         
   2  15   6        154.60        151.11         4.04 o                         
   3  15   6        505.52        537.47        10.06 o                         
   4  15   6         12.67         11.93         1.14 o                         
   5  15   6          1.59          1.02         1.03 o                         
  -3  16   6        159.09        168.14         3.78 o                         
  -2  16   6          7.52          8.91         1.33 o                         
  -1  16   6          9.70          4.07         1.02 o                         
   0  16   6         13.56         15.49         1.41 o                         
   1  16   6         20.02         18.81         1.30 o                         
   2  16   6         19.12         22.69         1.63 o                         
   3  16   6          0.42          0.46         1.00 o                         
 -12   1   7          1.17          3.29         1.25 o                         
 -11   1   7        193.94        181.30         3.15 o                         
 -10   1   7        112.31         94.39         2.41 o                         
  -9   1   7         59.86         61.13         2.13 o                         
  -8   1   7        363.73        383.37         9.00 o                         
  -7   1   7         60.43         71.57         2.18 o                         
  -6   1   7         78.34         90.37         5.75 o                         
  -5   1   7         91.34         94.55         4.37 o                         
  -4   1   7         10.97         13.08         1.52 o                         
  -3   1   7       1435.44       1478.38        16.71 o                         
  -2   1   7        320.62        329.47         6.01 o                         
  -1   1   7        228.79        295.36         6.30 o                         
   0   1   7         52.97         68.89         2.96 o                         
   1   1   7        100.90        149.20         4.00 o                         
   2   1   7         42.78         53.30         2.32 o                         
   3   1   7       1525.81       1526.58        15.10 o                         
   4   1   7        482.82        466.25        10.44 o                         
   5   1   7         51.32         74.38         4.73 o                         
   6   1   7         35.36         37.41         4.83 o                         
   7   1   7        155.49        145.84         2.98 o                         
   8   1   7         23.42         28.06         1.98 o                         
   9   1   7         39.53         39.02         1.99 o                         
  10   1   7        329.99        345.44         4.57 o                         
  11   1   7          0.32          0.83         0.61 o                         
 -11   2   7         47.94         41.43         1.54 o                         
 -10   2   7         78.13         74.15         2.19 o                         
  -9   2   7          4.91          4.38         0.98 o                         
  -8   2   7        511.58        497.55         7.18 o                         
  -7   2   7        683.44        663.68         6.47 o                         
  -6   2   7         97.38         94.26         5.78 o                         
  -5   2   7        228.09        204.32         7.24 o                         
  -4   2   7         38.40         36.84         3.16 o                         
  -3   2   7        380.71        448.35        14.79 o                         
  -2   2   7        412.02        462.01         7.42 o                         
  -1   2   7          0.07          0.74         1.44 o                         
   0   2   7        441.75        442.43         8.26 o                         
   1   2   7        323.31        303.99         6.41 o                         
   2   2   7        139.83        119.11         3.69 o                         
   3   2   7          5.96          7.06         1.48 o                         
   4   2   7        731.16        733.55        11.89 o                         
   5   2   7        786.82        779.25        15.97 o                         
   6   2   7        462.47        464.25         6.95 o                         
   7   2   7         35.08         31.88         1.39 o                         
   8   2   7        329.91        333.31         5.89 o                         
   9   2   7         19.76         22.71         1.42 o                         
  10   2   7         98.14        104.18         3.89 o                         
  11   2   7          8.77         18.34         1.01 o                         
 -11   3   7          0.65          4.06         0.89 o                         
 -10   3   7        102.68         95.88         3.21 o                         
  -9   3   7         31.11         32.41         1.56 o                         
  -8   3   7        659.35        623.30         7.52 o                         
  -7   3   7         83.19         77.82         2.48 o                         
  -6   3   7        274.05        249.61         9.45 o                         
  -5   3   7        539.18        479.46        11.37 o                         
  -4   3   7        136.48        165.04         6.96 o                         
  -3   3   7        207.82        137.96         6.79 o                         
  -2   3   7         29.27         35.69         3.20 o                         
  -1   3   7        470.39        478.99         9.97 o                         
   0   3   7        555.28        613.72        10.35 o                         
   1   3   7        577.63        591.04        10.31 o                         
   2   3   7       2597.76       2808.10        20.49 o                         
   3   3   7       1009.86       1120.71        14.41 o                         
   4   3   7         21.23         17.65         2.19 o                         
   5   3   7        707.93        767.51        12.65 o                         
   6   3   7        110.61         97.67         2.35 o                         
   7   3   7          0.01          1.34         1.16 o                         
   8   3   7          9.04          9.65         1.02 o                         
   9   3   7        138.83        144.98         3.46 o                         
  10   3   7         29.32         21.31         1.81 o                         
  11   3   7         90.35         97.21         2.76 o                         
 -11   4   7         13.39         14.84         1.47 o                         
 -10   4   7         12.68         15.80         1.39 o                         
  -9   4   7        203.60        187.23         3.37 o                         
  -8   4   7          0.44         -0.83         0.94 o                         
  -7   4   7        166.68        179.46         3.14 o                         
  -6   4   7         62.26         67.59         2.29 o                         
  -5   4   7         22.27         17.34         2.49 o                         
  -4   4   7        450.87        439.97        11.66 o                         
  -3   4   7        366.27        400.22        10.48 o                         
  -2   4   7        425.72        394.18         8.90 o                         
  -1   4   7          3.56          0.98         1.33 o                         
   0   4   7       5188.21       5550.93        52.64 o                         
   1   4   7         25.84         20.86         2.40 o                         
   2   4   7        229.84        257.30         6.52 o                         
   3   4   7         58.88         74.42         4.47 o                         
   4   4   7          4.85          6.95         1.98 o                         
   5   4   7         10.65          7.13         3.63 o                         
   6   4   7        279.84        307.90         4.21 o                         
   7   4   7        784.81        787.69         7.68 o                         
   8   4   7        360.07        347.21         4.76 o                         
   9   4   7        275.86        296.92         6.92 o                         
  10   4   7         67.64         73.01         2.24 o                         
  11   4   7        105.63         91.48         2.26 o                         
 -11   5   7          4.36          3.78         0.87 o                         
 -10   5   7          4.44          1.50         0.88 o                         
  -9   5   7          0.13          0.46         1.03 o                         
  -8   5   7        869.37        823.88         6.71 o                         
  -7   5   7        212.92        190.55         2.82 o                         
  -6   5   7        223.55        230.73         2.86 o                         
  -5   5   7        361.93        352.84        10.40 o                         
  -4   5   7         70.49         60.60         4.22 o                         
  -3   5   7       3476.81       3484.59        47.03 o                         
  -2   5   7        775.06        852.70        13.92 o                         
  -1   5   7        359.44        385.25         9.24 o                         
   0   5   7       1145.36       1254.53        17.05 o                         
   1   5   7       2450.59       2566.91        22.48 o                         
   2   5   7       2229.06       2215.91        35.00 o                         
   3   5   7       1161.36       1278.51        20.29 o                         
   4   5   7        176.51        197.63         8.55 o                         
   5   5   7         17.41         23.90         1.84 o                         
   6   5   7         75.31         65.68         2.33 o                         
   7   5   7        222.08        229.71         4.23 o                         
   8   5   7         50.17         44.39         2.36 o                         
   9   5   7         41.12         30.64         2.50 o                         
  10   5   7        297.77        308.07         4.16 o                         
  11   5   7          7.48         10.22         0.85 o                         
 -11   6   7          0.00          0.70         0.61 o                         
 -10   6   7         68.92         68.13         2.28 o                         
  -9   6   7        103.14         95.99         2.60 o                         
  -8   6   7        290.73        303.20         4.23 o                         
  -7   6   7         45.21         38.97         1.41 o                         
  -6   6   7        537.65        522.20         4.45 o                         
  -5   6   7          7.69          7.13         0.87 o                         
  -4   6   7          5.03          6.24         2.64 o                         
  -3   6   7        883.24        909.47        19.19 o                         
  -2   6   7        594.63        647.93        11.87 o                         
  -1   6   7         30.59         27.51         2.85 o                         
   0   6   7       3007.85       3185.59        29.17 o                         
   1   6   7        704.52        753.07        12.92 o                         
   2   6   7         92.81         95.28         5.68 o                         
   3   6   7       2025.00       2028.69        29.55 o                         
   4   6   7        494.79        426.23        14.37 o                         
   5   6   7        546.10        573.34         6.28 o                         
   6   6   7        187.66        191.23         4.93 o                         
   7   6   7          3.96          4.41         1.26 o                         
   8   6   7         64.62         63.11         2.71 o                         
   9   6   7        116.98        110.90         2.81 o                         
  10   6   7        120.28        122.05         2.74 o                         
 -10   7   7         24.84         26.13         1.43 o                         
  -9   7   7          0.59          1.11         0.97 o                         
  -8   7   7        287.09        278.80         4.58 o                         
  -7   7   7        880.62        817.30         6.31 o                         
  -6   7   7        122.09        116.04         2.22 o                         
  -5   7   7          0.00          0.28         0.77 o                         
  -4   7   7       2185.18       2140.43        28.74 o                         
  -3   7   7        219.82        229.27        10.03 o                         
  -2   7   7          3.51          4.06         1.90 o                         
  -1   7   7        279.61        314.74         9.64 o                         
   0   7   7         69.22         66.87         5.38 o                         
   1   7   7        212.76        205.34         8.01 o                         
   2   7   7        261.27        252.58         9.37 o                         
   3   7   7          1.37          6.86         2.81 o                         
   4   7   7          0.94          0.79         1.34 o                         
   5   7   7       1096.24       1104.89        13.68 o                         
   6   7   7        421.58        424.94         6.19 o                         
   7   7   7          0.44          1.04         1.15 o                         
   8   7   7         79.19         87.07         3.69 o                         
   9   7   7         63.58         67.92         2.18 o                         
  10   7   7          9.61          9.02         1.14 o                         
 -10   8   7         17.58         23.91         1.62 o                         
  -9   8   7          0.01          0.91         1.50 o                         
  -8   8   7          0.89          1.30         1.02 o                         
  -7   8   7          1.34          2.11         0.89 o                         
  -6   8   7          0.27         -0.10         0.77 o                         
  -5   8   7        523.00        523.75         4.73 o                         
  -4   8   7          0.02          1.71         0.77 o                         
  -3   8   7         18.78         23.77         1.35 o                         
  -2   8   7       1723.02       1722.17        40.01 o                         
  -1   8   7       1567.11       1654.38        26.58 o                         
   0   8   7          5.02          2.78         2.20 o                         
   1   8   7        184.54        192.88         9.68 o                         
   2   8   7        117.01        107.86         7.53 o                         
   3   8   7         46.35         43.08         2.05 o                         
   4   8   7        624.61        638.67         8.08 o                         
   5   8   7        377.33        371.31         9.63 o                         
   6   8   7         42.68         40.45         2.18 o                         
   7   8   7         11.23         14.06         1.90 o                         
   8   8   7         16.13         17.16         1.76 o                         
   9   8   7          0.76          0.21         0.77 o                         
  10   8   7        124.95        131.70         3.50 o                         
 -10   9   7          2.50          1.88         0.82 o                         
  -9   9   7        136.11        133.67         3.87 o                         
  -8   9   7          1.27          2.61         1.10 o                         
  -7   9   7        211.84        192.88         3.52 o                         
  -6   9   7        756.65        729.47         6.19 o                         
  -5   9   7        102.65        106.84         2.34 o                         
  -4   9   7          7.47         15.42         0.98 o                         
  -3   9   7         39.05         31.37         1.28 o                         
  -2   9   7       1309.39       1336.31         7.98 o                         
  -1   9   7        538.96        605.45         6.00 o                         
   0   9   7        155.03        139.05         2.87 o                         
   1   9   7         31.57         37.09         1.86 o                         
   2   9   7         44.13         41.33         1.60 o                         
   3   9   7        395.22        390.23         5.03 o                         
   4   9   7        137.99        122.67         4.28 o                         
   5   9   7         30.32         32.84         1.92 o                         
   6   9   7        637.81        679.71         9.50 o                         
   7   9   7        179.56        172.81         6.05 o                         
   8   9   7         54.64         48.20         2.09 o                         
   9   9   7        153.73        159.47         3.12 o                         
  -9  10   7         64.36         63.17         3.29 o                         
  -8  10   7        377.78        370.72         5.81 o                         
  -7  10   7         84.98         96.17         2.61 o                         
  -6  10   7         48.71         53.62         1.90 o                         
  -5  10   7         27.89         26.05         1.27 o                         
  -4  10   7        106.50         99.95         2.09 o                         
  -3  10   7          5.59          8.22         1.06 o                         
  -2  10   7        634.15        614.44         5.65 o                         
  -1  10   7         25.82         17.37         1.26 o                         
   0  10   7         36.62         36.48         1.99 o                         
   1  10   7        217.74        193.22         3.33 o                         
   2  10   7        602.25        659.52         7.14 o                         
   3  10   7          7.32          3.82         1.21 o                         
   4  10   7         48.32         37.90         2.23 o                         
   5  10   7         11.46          8.05         2.27 o                         
   6  10   7        271.63        278.02         4.29 o                         
   7  10   7        181.99        181.70         4.41 o                         
   8  10   7         20.41         18.85         1.76 o                         
   9  10   7          1.40          0.65         0.88 o                         
  -8  11   7          1.76          5.00         2.94 o                         
  -7  11   7         49.45         44.73         2.40 o                         
  -6  11   7         10.16         11.84         1.17 o                         
  -5  11   7        276.83        290.45         4.64 o                         
  -4  11   7        295.22        295.32         4.21 o                         
  -3  11   7         10.95         11.98         1.32 o                         
  -2  11   7         13.78         10.79         1.37 o                         
  -1  11   7        597.20        598.93         6.42 o                         
   0  11   7        168.22        136.45         3.36 o                         
   1  11   7        676.86        680.94         9.23 o                         
   2  11   7        143.79        127.71         3.42 o                         
   3  11   7         68.93         66.00         2.60 o                         
   4  11   7        186.96        187.35         3.65 o                         
   5  11   7        267.36        272.91         5.47 o                         
   6  11   7          2.57          0.79         1.10 o                         
   7  11   7          2.94          2.31         0.94 o                         
   8  11   7          9.79         12.55         1.02 o                         
  -8  12   7          1.97          1.09         0.85 o                         
  -7  12   7          8.78          6.77         1.35 o                         
  -6  12   7         20.61         21.46         1.64 o                         
  -5  12   7          8.57          6.41         1.08 o                         
  -4  12   7         10.11          7.42         1.17 o                         
  -3  12   7          7.32          6.09         1.37 o                         
  -2  12   7        193.53        207.05         4.40 o                         
  -1  12   7        334.42        346.69         6.87 o                         
   0  12   7       1073.20       1053.21         9.57 o                         
   1  12   7         69.49         83.19         2.83 o                         
   2  12   7          9.31         13.52         1.26 o                         
   3  12   7         80.41         74.45         2.26 o                         
   4  12   7         13.25         10.69         1.29 o                         
   5  12   7        465.76        463.31         6.96 o                         
   6  12   7        152.73        150.77         3.79 o                         
   7  12   7         23.89         29.24         1.73 o                         
  -7  13   7        178.26        182.94         4.36 o                         
  -6  13   7        130.04        150.04         5.00 o                         
  -5  13   7         36.98         32.40         1.76 o                         
  -4  13   7        134.40        133.16         3.19 o                         
  -3  13   7        746.46        787.62         7.61 o                         
  -2  13   7         20.45         20.86         2.24 o                         
  -1  13   7        168.39        183.98         3.93 o                         
   0  13   7         29.68         29.01         1.77 o                         
   1  13   7         72.93         73.15         2.78 o                         
   2  13   7         71.30         69.54         2.70 o                         
   3  13   7         66.35         58.20         1.84 o                         
   4  13   7         52.77         58.83         2.13 o                         
   5  13   7          8.37          6.83         1.17 o                         
   6  13   7        144.01        155.86         3.77 o                         
   7  13   7         40.30         36.73         1.45 o                         
  -6  14   7        250.29        267.45         4.93 o                         
  -5  14   7        155.66        162.32         3.61 o                         
  -4  14   7        165.07        195.89         4.17 o                         
  -3  14   7          0.12          1.75         0.85 o                         
  -2  14   7         30.19         31.11         1.67 o                         
  -1  14   7         29.99         37.06         1.91 o                         
   0  14   7          8.67          3.85         1.02 o                         
   1  14   7         65.89         62.02         2.70 o                         
   2  14   7         15.23         15.17         1.25 o                         
   3  14   7          6.80          3.94         0.93 o                         
   4  14   7         96.06         94.20         3.25 o                         
   5  14   7          1.12          1.32         1.08 o                         
  -5  15   7          7.05          7.45         1.43 o                         
  -4  15   7         12.38         14.98         1.09 o                         
  -3  15   7         35.12         33.78         1.62 o                         
  -2  15   7         85.26         81.73         2.95 o                         
  -1  15   7          0.84          0.22         0.92 o                         
   0  15   7         21.99         21.66         1.49 o                         
   1  15   7          3.94          7.67         0.98 o                         
   2  15   7         24.23         30.52         1.86 o                         
   3  15   7          0.36          1.59         0.96 o                         
   4  15   7         35.18         37.62         1.65 o                         
  -2  16   7         18.16         17.20         1.16 o                         
  -1  16   7          4.21          1.24         0.76 o                         
   0  16   7         19.88         17.42         1.81 o                         
   1  16   7        104.35         95.89         3.07 o                         
   2  16   7         47.97         41.79         2.50 o                         
 -11   0   8         72.16         88.35         3.76 o                         
 -10   0   8        211.65        212.04         5.74 o                         
  -9   0   8          7.83          8.77         1.39 o                         
  -8   0   8          1.41          0.85         1.07 o                         
  -7   0   8         86.96         91.67         2.91 o                         
  -6   0   8        249.97        206.48        13.80 o                         
  -5   0   8          4.02          2.89         2.86 o                         
  -4   0   8        108.61         63.80         4.38 o                         
  -3   0   8        677.39        864.88        16.96 o                         
  -2   0   8       1565.07       1847.06        25.66 o                         
  -1   0   8       4188.64       4577.37        94.73 o                         
   0   0   8        264.51        240.80        10.58 o                         
   1   0   8        127.79        125.96         6.54 o                         
   2   0   8        909.59        815.10        15.86 o                         
   3   0   8        208.41        182.81         8.80 o                         
   4   0   8        510.33        539.00        16.38 o                         
   5   0   8        110.03         92.60         7.78 o                         
   6   0   8         22.56          8.62         1.66 o                         
   7   0   8        258.07        257.35         6.72 o                         
   8   0   8        115.03        124.92         6.05 o                         
   9   0   8         53.21         72.84         3.67 o                         
  10   0   8         59.15         56.54         3.45 o                         
  11   0   8         82.79         65.26         4.47 o                         
 -11   1   8        185.58        200.53         3.15 o                         
 -10   1   8         35.52         28.03         1.42 o                         
  -9   1   8         94.95         87.71         2.25 o                         
  -8   1   8          0.44          1.33         0.88 o                         
  -7   1   8          4.96          2.70         0.92 o                         
  -6   1   8          0.92          2.99         2.32 o                         
  -5   1   8        961.48        916.08        15.15 o                         
  -4   1   8          0.82          3.13         1.41 o                         
  -3   1   8         35.40         32.56         3.14 o                         
  -2   1   8         14.57         11.10         1.96 o                         
  -1   1   8        178.27        156.39         4.94 o                         
   0   1   8         30.45         35.76         2.37 o                         
   1   1   8          0.87          0.81         1.10 o                         
   2   1   8        169.69        159.06         4.07 o                         
   3   1   8       1211.40       1291.80        14.39 o                         
   4   1   8         77.09         71.31         3.83 o                         
   5   1   8         88.25         85.32         5.11 o                         
   6   1   8         90.28        112.15         3.38 o                         
   7   1   8        617.26        603.49         6.45 o                         
   8   1   8         10.33         14.81         1.78 o                         
   9   1   8         14.47         10.61         1.25 o                         
  10   1   8          0.01          0.55         0.72 o                         
  11   1   8          0.43          0.58         0.91 o                         
 -11   2   8          1.08          1.05         0.68 o                         
 -10   2   8        450.00        452.40         6.53 o                         
  -9   2   8        383.34        370.31         4.23 o                         
  -8   2   8        189.47        149.41         2.93 o                         
  -7   2   8        463.63        450.05         4.79 o                         
  -6   2   8          9.39          1.58         1.17 o                         
  -5   2   8         21.59         20.50         2.78 o                         
  -4   2   8        227.55        279.84         8.23 o                         
  -3   2   8        313.07        239.06        10.53 o                         
  -2   2   8        712.12        802.78        14.76 o                         
  -1   2   8       2803.85       3079.18        26.80 o                         
   0   2   8         26.47         37.39         2.58 o                         
   1   2   8          9.70         12.07         1.89 o                         
   2   2   8        360.77        346.85         6.79 o                         
   3   2   8        523.37        500.83        10.19 o                         
   4   2   8         16.95         11.78         1.97 o                         
   5   2   8        131.84        201.96         7.00 o                         
   6   2   8          1.67          1.15         1.62 o                         
   7   2   8          3.79          8.53         0.97 o                         
   8   2   8         59.36         73.50         2.56 o                         
   9   2   8        375.16        362.13         4.91 o                         
  10   2   8         34.13         30.57         1.74 o                         
  11   2   8          0.01         -0.61         0.61 o                         
 -11   3   8        130.51        131.83         2.69 o                         
 -10   3   8         96.47         98.20         2.57 o                         
  -9   3   8        289.25        299.90         4.81 o                         
  -8   3   8        333.46        327.41         4.57 o                         
  -7   3   8        435.64        414.63         7.30 o                         
  -6   3   8        348.15        401.61         4.39 o                         
  -5   3   8        215.37        202.70         7.69 o                         
  -4   3   8        249.09        236.86         8.72 o                         
  -3   3   8        280.96        271.49         9.68 o                         
  -2   3   8        119.71        116.71         5.11 o                         
  -1   3   8        103.62         98.50         4.91 o                         
   0   3   8          2.91          5.18         1.55 o                         
   1   3   8        915.34        999.38        14.18 o                         
   2   3   8         27.04         41.31         3.50 o                         
   3   3   8         17.63         25.58         3.07 o                         
   4   3   8         46.04         43.87         3.77 o                         
   5   3   8         91.98         95.06         5.97 o                         
   6   3   8         56.57         70.73         2.23 o                         
   7   3   8          3.92          2.52         0.91 o                         
   8   3   8         71.74         69.37         2.22 o                         
   9   3   8        371.15        361.33         5.71 o                         
  10   3   8          3.07          3.13         1.07 o                         
  11   3   8         11.23         10.42         0.81 o                         
 -11   4   8         31.45         31.84         1.54 o                         
 -10   4   8         10.63          9.93         1.08 o                         
  -9   4   8        140.20        129.64         3.18 o                         
  -8   4   8        366.56        354.15         5.00 o                         
  -7   4   8          0.32          1.45         0.97 o                         
  -6   4   8        751.40        726.60         6.39 o                         
  -5   4   8         54.00         54.30         4.24 o                         
  -4   4   8        289.59        272.88         9.63 o                         
  -3   4   8         80.77         90.34         6.03 o                         
  -2   4   8          0.02          0.56         1.63 o                         
  -1   4   8        832.36       1035.44        14.68 o                         
   0   4   8        126.56        126.11         5.69 o                         
   1   4   8       1275.37       1419.14        27.24 o                         
   2   4   8        767.33        801.18        16.60 o                         
   3   4   8        230.95        209.34         7.73 o                         
   4   4   8         99.99        116.04         7.29 o                         
   5   4   8         59.16         74.92         3.03 o                         
   6   4   8          0.87          4.17         0.90 o                         
   7   4   8         51.00         52.04         2.15 o                         
   8   4   8        237.04        241.64         3.93 o                         
   9   4   8         24.05         27.69         1.91 o                         
  10   4   8        208.59        212.92         4.28 o                         
  11   4   8          0.28          0.24         0.72 o                         
 -11   5   8        108.39         99.03         2.33 o                         
 -10   5   8         36.23         39.68         1.58 o                         
  -9   5   8          0.09         -0.48         0.91 o                         
  -8   5   8         14.79         14.92         1.27 o                         
  -7   5   8         25.89         27.15         1.27 o                         
  -6   5   8       1171.40       1130.00         6.36 o                         
  -5   5   8         99.30         97.12         2.60 o                         
  -4   5   8        220.83        218.53         8.14 o                         
  -3   5   8        401.95        403.90        11.47 o                         
  -2   5   8        332.15        357.61         9.40 o                         
  -1   5   8       1464.44       1525.81        31.17 o                         
   0   5   8       1046.50       1058.36        16.31 o                         
   1   5   8          3.63          7.33         1.85 o                         
   2   5   8        489.02        483.60        13.65 o                         
   3   5   8         95.27         94.93         5.84 o                         
   4   5   8        128.86        132.48         7.25 o                         
   5   5   8         58.13         53.84         1.86 o                         
   6   5   8        373.31        385.68         5.38 o                         
   7   5   8        137.60        150.42         3.48 o                         
   8   5   8         95.79        103.18         3.00 o                         
   9   5   8        439.62        474.17         8.04 o                         
  10   5   8         37.03         27.12         1.43 o                         
 -11   6   8          5.79          4.90         0.95 o                         
 -10   6   8         13.76         17.99         1.38 o                         
  -9   6   8        223.49        218.82         4.62 o                         
  -8   6   8        406.44        374.89         4.62 o                         
  -7   6   8        494.72        504.01         4.74 o                         
  -6   6   8         99.45        100.50         2.09 o                         
  -5   6   8        265.25        303.76         3.61 o                         
  -4   6   8          9.57          7.27         2.16 o                         
  -3   6   8         24.04         36.56         4.44 o                         
  -2   6   8         13.13         12.73         2.33 o                         
  -1   6   8        179.22        184.04         7.17 o                         
   0   6   8        371.50        363.65        10.28 o                         
   1   6   8        240.84        268.13         8.12 o                         
   2   6   8        181.96        161.74         8.35 o                         
   3   6   8       1402.33       1390.77        25.28 o                         
   4   6   8        123.05        147.82         3.40 o                         
   5   6   8        101.50        114.68         2.97 o                         
   6   6   8        337.59        307.87         5.30 o                         
   7   6   8         19.67         24.33         1.77 o                         
   8   6   8        630.27        650.28         7.06 o                         
   9   6   8          1.71          1.34         0.93 o                         
  10   6   8         16.11         18.36         1.31 o                         
 -10   7   8          2.96          5.23         1.06 o                         
  -9   7   8          0.07         -0.04         1.03 o                         
  -8   7   8         74.68         67.33         2.11 o                         
  -7   7   8          0.25          1.07         0.85 o                         
  -6   7   8        155.05        141.99         2.56 o                         
  -5   7   8         22.77         16.66         1.00 o                         
  -4   7   8         94.56        103.45         1.89 o                         
  -3   7   8         14.28         11.63         2.95 o                         
  -2   7   8         94.28        121.39         6.31 o                         
  -1   7   8        148.03        133.98         7.41 o                         
   0   7   8       1037.49        957.02        17.58 o                         
   1   7   8         20.92         35.01         3.68 o                         
   2   7   8          0.87          0.12         2.41 o                         
   3   7   8       1295.37       1275.80        10.85 o                         
   4   7   8          0.14          3.78         1.12 o                         
   5   7   8        225.79        249.38         4.79 o                         
   6   7   8        107.40        112.26         3.30 o                         
   7   7   8         15.00         18.53         1.70 o                         
   8   7   8         15.21         17.74         1.48 o                         
   9   7   8          0.04         -0.05         0.79 o                         
  10   7   8         15.91         12.44         1.60 o                         
 -10   8   8          7.77          5.79         1.05 o                         
  -9   8   8        126.54        135.19         4.17 o                         
  -8   8   8        261.80        240.49         4.31 o                         
  -7   8   8        547.85        533.77         4.66 o                         
  -6   8   8          7.95         10.59         0.87 o                         
  -5   8   8        253.73        248.49         3.19 o                         
  -4   8   8        853.55        799.54         5.62 o                         
  -3   8   8         67.54         76.39         1.77 o                         
  -2   8   8        143.52        139.52         2.82 o                         
  -1   8   8        966.34        883.00        19.97 o                         
   0   8   8         66.87         56.02         6.07 o                         
   1   8   8        494.14        472.94        10.80 o                         
   2   8   8        143.06        115.80         4.09 o                         
   3   8   8         36.58         43.05         2.08 o                         
   4   8   8          9.37          9.52         1.51 o                         
   5   8   8       1624.19       1580.63        17.64 o                         
   6   8   8        116.41        111.42         3.25 o                         
   7   8   8          2.40          2.28         1.37 o                         
   8   8   8        225.78        217.95         4.85 o                         
   9   8   8         25.49         21.94         1.25 o                         
  -9   9   8         13.64         17.88         2.33 o                         
  -8   9   8        257.62        252.97         5.17 o                         
  -7   9   8        239.14        246.42         4.63 o                         
  -6   9   8         15.99         15.66         1.12 o                         
  -5   9   8        110.78         99.58         2.17 o                         
  -4   9   8         73.01         72.80         1.92 o                         
  -3   9   8        383.15        408.56         4.31 o                         
  -2   9   8       1338.65       1347.73         8.18 o                         
  -1   9   8         13.73          9.33         1.94 o                         
   0   9   8        522.07        488.80         5.98 o                         
   1   9   8        118.82        113.30         2.66 o                         
   2   9   8         36.56         39.48         1.84 o                         
   3   9   8         11.70         14.35         1.24 o                         
   4   9   8        228.43        223.67         4.12 o                         
   5   9   8         78.05         66.70         3.17 o                         
   6   9   8          2.49          2.71         1.20 o                         
   7   9   8         63.47         65.25         2.90 o                         
   8   9   8         18.35         21.18         1.39 o                         
   9   9   8         25.92         19.20         1.70 o                         
  -9  10   8          2.40          1.58         2.11 o                         
  -8  10   8        103.17         96.72         2.91 o                         
  -7  10   8         84.85         90.61         2.69 o                         
  -6  10   8          2.99          3.76         0.92 o                         
  -5  10   8          8.58          5.79         0.88 o                         
  -4  10   8        216.53        229.97         4.12 o                         
  -3  10   8         21.55         28.66         1.58 o                         
  -2  10   8         26.05         29.28         1.61 o                         
  -1  10   8        155.36        172.29         3.12 o                         
   0  10   8          4.82          1.14         1.02 o                         
   1  10   8         12.73         13.36         1.21 o                         
   2  10   8        110.04        110.26         2.85 o                         
   3  10   8        110.52        110.91         3.14 o                         
   4  10   8          2.60          1.54         1.13 o                         
   5  10   8         47.53         44.83         2.97 o                         
   6  10   8          5.22          5.11         1.05 o                         
   7  10   8         20.32         23.30         1.77 o                         
   8  10   8         15.03         13.15         1.02 o                         
  -8  11   8         32.27         40.69         2.46 o                         
  -7  11   8         17.79         23.08         1.98 o                         
  -6  11   8         12.04         18.77         1.53 o                         
  -5  11   8          2.27          1.11         1.05 o                         
  -4  11   8         26.12         32.37         1.55 o                         
  -3  11   8        122.41        125.81         2.87 o                         
  -2  11   8        129.82        123.60         3.27 o                         
  -1  11   8         80.22         59.58         2.37 o                         
   0  11   8         19.75         16.13         1.26 o                         
   1  11   8        347.57        317.50         4.54 o                         
   2  11   8        123.23        145.47         3.62 o                         
   3  11   8          5.60          4.24         0.87 o                         
   4  11   8        255.98        244.32         5.00 o                         
   5  11   8        119.16        112.21         3.00 o                         
   6  11   8         39.47         33.62         2.02 o                         
   7  11   8         10.29          8.95         1.20 o                         
   8  11   8         91.01         92.21         2.55 o                         
  -8  12   8         23.34         24.42         1.58 o                         
  -7  12   8         19.57         22.94         1.73 o                         
  -6  12   8         14.16         15.37         1.39 o                         
  -5  12   8         43.96         39.73         2.07 o                         
  -4  12   8        152.80        157.96         3.66 o                         
  -3  12   8        133.28        105.84         3.13 o                         
  -2  12   8        246.73        255.73         4.85 o                         
  -1  12   8        132.85        149.73         3.38 o                         
   0  12   8          5.22          4.83         1.15 o                         
   1  12   8        265.96        236.87         4.43 o                         
   2  12   8         94.81        116.64         2.71 o                         
   3  12   8          9.42          9.48         1.02 o                         
   4  12   8        167.73        159.09         3.80 o                         
   5  12   8          1.00         -0.49         0.95 o                         
   6  12   8        165.69        173.78         3.44 o                         
   7  12   8          2.98          3.01         0.76 o                         
  -7  13   8        101.63         90.77         2.79 o                         
  -6  13   8         16.45         19.84         1.08 o                         
  -5  13   8         61.76         57.89         1.92 o                         
  -4  13   8         42.45         55.63         2.28 o                         
  -3  13   8        201.63        213.03         5.57 o                         
  -2  13   8         46.96         43.69         1.94 o                         
  -1  13   8          9.21          6.72         1.10 o                         
   0  13   8         84.09         76.66         2.33 o                         
   1  13   8         20.53         18.36         1.59 o                         
   2  13   8         61.66         57.15         2.40 o                         
   3  13   8         33.32         22.59         1.80 o                         
   4  13   8          3.22          3.75         0.95 o                         
   5  13   8        174.01        182.25         3.37 o                         
   6  13   8        211.35        215.41         4.02 o                         
  -6  14   8          0.69          5.89         1.51 o                         
  -5  14   8         41.25         44.74         1.49 o                         
  -4  14   8         64.79         61.86         2.00 o                         
  -3  14   8          4.18          9.32         1.23 o                         
  -2  14   8          0.16          0.43         0.99 o                         
  -1  14   8         59.95         67.18         2.08 o                         
   0  14   8          0.71          3.05         0.95 o                         
   1  14   8          7.35          6.87         1.10 o                         
   2  14   8         78.70         72.77         2.11 o                         
   3  14   8          1.19          2.80         0.91 o                         
   4  14   8         38.39         45.91         2.29 o                         
   5  14   8         27.83         26.46         1.84 o                         
  -4  15   8          8.28          4.88         0.95 o                         
  -3  15   8        160.85        173.08         3.58 o                         
  -2  15   8         86.16         79.82         2.95 o                         
  -1  15   8         16.47         11.67         1.11 o                         
   0  15   8         60.83         58.60         2.47 o                         
   1  15   8         30.37         23.93         1.43 o                         
   2  15   8        132.12        130.25         4.16 o                         
   3  15   8          6.17          3.11         0.94 o                         
   4  15   8          0.65          0.77         0.71 o                         
  -1  16   8         98.65         78.49         3.29 o                         
   0  16   8         15.13         11.81         1.40 o                         
   1  16   8        130.41        118.77         3.40 o                         
 -11   1   9        100.21         88.63         2.35 o                         
 -10   1   9        304.89        311.88         4.70 o                         
  -9   1   9          3.03          1.56         0.78 o                         
  -8   1   9        959.45        932.04         7.21 o                         
  -7   1   9          5.92          7.02         0.94 o                         
  -6   1   9          3.86          5.75         0.91 o                         
  -5   1   9        271.37        325.84        12.18 o                         
  -4   1   9        533.68        530.48        12.83 o                         
  -3   1   9        173.07        143.83         6.24 o                         
  -2   1   9       1965.27       2020.77        35.87 o                         
  -1   1   9          0.04          1.65         1.47 o                         
   0   1   9         16.43         13.46         2.46 o                         
   1   1   9       2354.91       2438.39        21.13 o                         
   2   1   9         37.92         32.83         2.61 o                         
   3   1   9          0.03         -1.39         3.01 o                         
   4   1   9        859.19        866.88        17.25 o                         
   5   1   9         75.34         54.20         5.34 o                         
   6   1   9        324.06        377.52         6.38 o                         
   7   1   9        390.01        385.08         7.49 o                         
   8   1   9         49.80         42.98         2.53 o                         
   9   1   9        107.97        108.93         2.98 o                         
  10   1   9         18.91         15.63         1.22 o                         
  11   1   9         45.17         38.44         1.72 o                         
 -11   2   9        266.81        278.20         3.96 o                         
 -10   2   9          6.89          5.45         0.89 o                         
  -9   2   9         33.35         36.08         1.53 o                         
  -8   2   9         61.12         77.17         2.19 o                         
  -7   2   9        848.04        815.29         6.58 o                         
  -6   2   9        826.27        792.01         7.57 o                         
  -5   2   9         10.15         11.72         2.28 o                         
  -4   2   9         31.75         32.12         3.26 o                         
  -3   2   9        675.45        604.63        17.58 o                         
  -2   2   9       4309.25       4414.08        69.48 o                         
  -1   2   9         54.93         58.84         3.52 o                         
   0   2   9       2205.90       2312.88        30.99 o                         
   1   2   9        319.91        329.48         7.47 o                         
   2   2   9       4475.91       4487.96        54.09 o                         
   3   2   9         49.13         46.88         4.76 o                         
   4   2   9         56.24         45.05         4.78 o                         
   5   2   9        286.33        273.14        11.83 o                         
   6   2   9         45.26         45.67         2.24 o                         
   7   2   9        472.56        501.18         5.29 o                         
   8   2   9         13.73         18.54         1.36 o                         
   9   2   9          1.54          0.90         0.88 o                         
  10   2   9        110.71        103.67         2.78 o                         
  11   2   9          5.02          4.21         0.75 o                         
 -11   3   9         64.34         56.75         2.40 o                         
 -10   3   9         99.91        101.41         2.29 o                         
  -9   3   9         84.01         91.49         2.40 o                         
  -8   3   9        318.84        288.43         4.57 o                         
  -7   3   9        464.63        472.00         5.85 o                         
  -6   3   9          5.57          2.15         0.94 o                         
  -5   3   9        385.92        401.88        11.10 o                         
  -4   3   9        225.56        280.11         9.85 o                         
  -3   3   9        570.11        651.96        15.55 o                         
  -2   3   9       1786.32       1880.90        21.24 o                         
  -1   3   9       2293.65       2400.24        25.10 o                         
   0   3   9         12.56          4.71         1.70 o                         
   1   3   9        428.12        423.06         9.71 o                         
   2   3   9         38.06         29.63         2.70 o                         
   3   3   9          2.62          6.96         1.85 o                         
   4   3   9        832.10        864.25        19.81 o                         
   5   3   9         78.04         98.67         2.69 o                         
   6   3   9         77.86         64.16         2.34 o                         
   7   3   9          9.48          9.22         1.20 o                         
   8   3   9        155.20        162.77         3.22 o                         
   9   3   9         71.50         58.51         2.58 o                         
  10   3   9        275.46        270.68         4.71 o                         
 -11   4   9          1.62          0.59         0.66 o                         
 -10   4   9          0.72          0.47         0.75 o                         
  -9   4   9          7.50          7.80         1.00 o                         
  -8   4   9         60.34         59.11         2.38 o                         
  -7   4   9        300.92        298.83         4.38 o                         
  -6   4   9         67.71         79.08         1.98 o                         
  -5   4   9          0.97         -0.49         0.87 o                         
  -4   4   9         37.26         29.44         3.42 o                         
  -3   4   9        204.74        188.45         8.87 o                         
  -2   4   9          2.94          5.71         1.71 o                         
  -1   4   9       1586.70       1700.72        19.71 o                         
   0   4   9         18.57          7.91         1.68 o                         
   1   4   9        485.56        403.55        10.05 o                         
   2   4   9        404.59        427.12        12.67 o                         
   3   4   9          0.69          2.02         1.69 o                         
   4   4   9         92.23         82.01         6.50 o                         
   5   4   9          7.27          5.86         1.08 o                         
   6   4   9         52.28         59.61         2.10 o                         
   7   4   9        191.60        204.06         3.97 o                         
   8   4   9        179.36        191.72         3.69 o                         
   9   4   9        254.10        225.16         5.06 o                         
  10   4   9        178.62        184.58         3.29 o                         
 -11   5   9         10.84         10.75         1.23 o                         
 -10   5   9         11.93         12.09         1.20 o                         
  -9   5   9        195.13        179.08         3.10 o                         
  -8   5   9         60.14         65.15         2.45 o                         
  -7   5   9        762.18        765.79         6.07 o                         
  -6   5   9         69.69         66.44         1.65 o                         
  -5   5   9         89.77         80.42         1.77 o                         
  -4   5   9        587.47        555.63        14.60 o                         
  -3   5   9         27.03         21.03         2.72 o                         
  -2   5   9         98.15         92.44         5.96 o                         
  -1   5   9       1450.81       1449.51        21.75 o                         
   0   5   9        568.41        612.17        14.30 o                         
   1   5   9        863.85        825.67        15.09 o                         
   2   5   9         66.84         71.83         5.52 o                         
   3   5   9         23.78         24.31         3.32 o                         
   4   5   9         19.37         19.39         2.13 o                         
   5   5   9         51.74         51.96         2.20 o                         
   6   5   9       1944.79       1934.29        13.81 o                         
   7   5   9          9.44         12.40         1.12 o                         
   8   5   9        381.75        385.22         5.46 o                         
   9   5   9        260.90        268.08         5.44 o                         
  10   5   9        139.50        147.68         4.50 o                         
 -10   6   9         17.12         17.51         1.24 o                         
  -9   6   9         14.18         13.21         1.36 o                         
  -8   6   9        227.41        217.04         4.48 o                         
  -7   6   9         47.07         53.56         1.76 o                         
  -6   6   9         35.59         35.08         1.33 o                         
  -5   6   9        151.82        145.73         2.41 o                         
  -4   6   9         41.39         42.65         1.51 o                         
  -3   6   9       1474.42       1494.20        24.69 o                         
  -2   6   9       1227.71       1208.22        24.64 o                         
  -1   6   9        765.48        860.07        20.95 o                         
   0   6   9        104.75        137.17         7.23 o                         
   1   6   9        330.09        400.97        11.01 o                         
   2   6   9        903.23        966.46        20.72 o                         
   3   6   9        406.12        376.75        13.56 o                         
   4   6   9        135.96        151.08         4.47 o                         
   5   6   9       1144.90       1107.01         9.09 o                         
   6   6   9        297.37        303.33         4.92 o                         
   7   6   9        406.88        396.96         5.38 o                         
   8   6   9         13.91         13.46         1.56 o                         
   9   6   9         95.99         93.13         2.54 o                         
  10   6   9          7.61          6.30         0.73 o                         
 -10   7   9         83.38         82.65         3.51 o                         
  -9   7   9         96.58         84.43         2.83 o                         
  -8   7   9         28.43         27.66         1.75 o                         
  -7   7   9        175.75        178.99         2.95 o                         
  -6   7   9        369.49        387.36         4.38 o                         
  -5   7   9        483.00        480.67         4.10 o                         
  -4   7   9        138.45        116.38         2.00 o                         
  -3   7   9       2294.08       2419.42        16.43 o                         
  -2   7   9       1080.76       1170.01        22.40 o                         
  -1   7   9        340.54        377.92        12.70 o                         
   0   7   9        557.21        581.84        15.59 o                         
   1   7   9        648.80        733.05        21.50 o                         
   2   7   9        161.77        151.99         6.09 o                         
   3   7   9        173.12        149.41         3.07 o                         
   4   7   9       1262.56       1278.25        10.39 o                         
   5   7   9          1.98          0.77         1.16 o                         
   6   7   9        143.18        138.99         4.35 o                         
   7   7   9       1136.81       1207.48        12.08 o                         
   8   7   9         82.33         78.53         2.19 o                         
   9   7   9         16.88         16.88         1.11 o                         
  10   7   9          1.04         -1.21         1.21 o                         
 -10   8   9        479.33        472.52        28.81 o                         
  -9   8   9          1.56          2.21         1.06 o                         
  -8   8   9         34.19         33.20         1.92 o                         
  -7   8   9        437.69        430.51         4.34 o                         
  -6   8   9         18.30         17.45         1.09 o                         
  -5   8   9         49.74         46.84         1.49 o                         
  -4   8   9        539.67        558.66         4.53 o                         
  -3   8   9        251.23        238.58         3.10 o                         
  -2   8   9         27.79         31.70         1.74 o                         
  -1   8   9          0.09          4.30         1.57 o                         
   0   8   9        589.96        601.06         6.37 o                         
   1   8   9        479.06        520.78         9.10 o                         
   2   8   9        112.49        119.51         2.99 o                         
   3   8   9          0.00          0.62         0.97 o                         
   4   8   9        131.31        138.80         3.94 o                         
   5   8   9         19.43         23.63         1.84 o                         
   6   8   9        246.98        261.18         7.56 o                         
   7   8   9         59.01         60.26         2.49 o                         
   8   8   9        188.55        184.65         3.75 o                         
   9   8   9          0.99          1.22         0.74 o                         
  -9   9   9        286.20        291.17         6.01 o                         
  -8   9   9         14.09         12.47         1.41 o                         
  -7   9   9         59.01         57.80         2.80 o                         
  -6   9   9        249.65        261.99         3.67 o                         
  -5   9   9        442.04        427.30         4.58 o                         
  -4   9   9        346.23        345.35         4.46 o                         
  -3   9   9          0.11         -0.72         0.89 o                         
  -2   9   9        113.83        114.01         2.59 o                         
  -1   9   9          3.85          3.80         1.05 o                         
   0   9   9          2.09          4.44         2.22 o                         
   1   9   9         13.43         12.55         1.93 o                         
   2   9   9        574.32        534.33         6.54 o                         
   3   9   9        300.07        281.78         4.65 o                         
   4   9   9         11.03          8.21         1.27 o                         
   5   9   9        486.94        461.01         9.63 o                         
   6   9   9        164.41        159.04         3.93 o                         
   7   9   9          7.41          5.75         1.10 o                         
   8   9   9        159.96        159.18         3.02 o                         
   9   9   9          8.63          6.44         1.10 o                         
  -9  10   9        120.92        116.71         3.98 o                         
  -8  10   9        120.40        119.49         3.47 o                         
  -7  10   9          9.08          9.76         1.32 o                         
  -6  10   9        418.63        416.85         4.65 o                         
  -5  10   9         79.38         71.90         2.23 o                         
  -4  10   9        172.93        187.50         3.23 o                         
  -3  10   9        133.61        134.06         2.75 o                         
  -2  10   9         90.23         90.05         2.64 o                         
  -1  10   9        222.98        232.76         3.85 o                         
   0  10   9        374.79        358.22         5.32 o                         
   1  10   9        380.84        367.96         5.30 o                         
   2  10   9         86.73         99.27         3.00 o                         
   3  10   9         21.32         21.62         1.54 o                         
   4  10   9          0.60          0.20         1.25 o                         
   5  10   9          0.69          1.77         1.34 o                         
   6  10   9         34.39         36.12         2.20 o                         
   7  10   9         83.94         86.44         3.50 o                         
   8  10   9         33.62         27.65         1.45 o                         
  -8  11   9         76.38         82.69        11.83 o                         
  -7  11   9        231.56        244.40         5.14 o                         
  -6  11   9         21.76         28.57         1.76 o                         
  -5  11   9         68.90         58.78         2.02 o                         
  -4  11   9         42.84         41.96         1.80 o                         
  -3  11   9         60.29         52.59         1.94 o                         
  -2  11   9        656.71        662.26         7.30 o                         
  -1  11   9        193.38        212.26         3.91 o                         
   0  11   9         26.46         22.57         1.52 o                         
   1  11   9        102.50        103.61         3.50 o                         
   2  11   9         96.37         84.52         2.75 o                         
   3  11   9         81.81         64.03         1.96 o                         
   4  11   9         51.12         50.67         2.40 o                         
   5  11   9         41.56         49.91         2.04 o                         
   6  11   9          0.21          1.46         0.84 o                         
   7  11   9         45.86         40.96         2.22 o                         
  -7  12   9          3.42          2.38         0.88 o                         
  -6  12   9        102.61         93.64         2.86 o                         
  -5  12   9         91.46         90.82         2.56 o                         
  -4  12   9         36.51         35.26         1.84 o                         
  -3  12   9         43.21         37.04         2.81 o                         
  -2  12   9         22.81         19.97         1.52 o                         
  -1  12   9          6.24          5.40         1.24 o                         
   0  12   9        108.73        111.98         3.56 o                         
   1  12   9         21.68         29.78         1.96 o                         
   2  12   9          1.03          3.42         0.91 o                         
   3  12   9         44.29         44.87         1.97 o                         
   4  12   9         11.64          4.10         0.90 o                         
   5  12   9          1.17          2.34         0.73 o                         
   6  12   9          3.64          2.65         0.81 o                         
   7  12   9         83.07         71.00         2.12 o                         
  -6  13   9         12.51         15.11         1.68 o                         
  -5  13   9         48.77         40.95         1.68 o                         
  -4  13   9         18.05         20.50         1.32 o                         
  -3  13   9          4.81          8.30         1.23 o                         
  -2  13   9         69.57         67.65         2.57 o                         
  -1  13   9         57.46         70.41         2.71 o                         
   0  13   9         95.35         91.91         3.29 o                         
   1  13   9         83.10         92.40         2.64 o                         
   2  13   9          2.20          0.43         0.91 o                         
   3  13   9        175.21        207.83         4.76 o                         
   4  13   9          1.41          0.53         0.77 o                         
   5  13   9         12.23         14.79         1.49 o                         
   6  13   9        190.43        196.24         7.14 o                         
  -5  14   9          0.22         -0.39         0.75 o                         
  -4  14   9          6.19          3.70         0.77 o                         
  -3  14   9         27.19         22.35         1.21 o                         
  -2  14   9         79.21         74.57         2.36 o                         
  -1  14   9        130.87        121.35         3.23 o                         
   0  14   9        242.06        248.24         6.08 o                         
   1  14   9        132.09        132.98         3.54 o                         
   2  14   9         59.08         50.96         2.10 o                         
   3  14   9        106.54         94.86         2.78 o                         
   4  14   9        131.68        135.97         4.42 o                         
   5  14   9        139.38        150.20         3.48 o                         
  -3  15   9         23.32         25.46         1.70 o                         
  -2  15   9         30.32         23.78         1.28 o                         
  -1  15   9         81.28         83.70         2.72 o                         
   0  15   9          4.56          3.28         0.76 o                         
   1  15   9         29.72         36.11         1.80 o                         
   2  15   9          2.20          1.43         0.96 o                         
   3  15   9          3.01          3.93         0.78 o                         
 -11   0  10         46.68         44.21         1.92 o                         
 -10   0  10        243.50        247.83         4.91 o                         
  -9   0  10         38.04         40.23         2.45 o                         
  -8   0  10         37.48         33.80         2.46 o                         
  -7   0  10         39.83         36.95         2.31 o                         
  -6   0  10         47.93         49.49         2.18 o                         
  -5   0  10       1146.10       1175.91        34.53 o                         
  -4   0  10        183.31        158.35         8.95 o                         
  -3   0  10          3.26         -2.27         2.70 o                         
  -2   0  10        388.74        393.94        23.77 o                         
  -1   0  10        824.63        873.62        22.01 o                         
   0   0  10        671.22        640.52        40.70 o                         
   1   0  10        814.23        820.66        18.41 o                         
   2   0  10       3263.12       3384.80        51.39 o                         
   3   0  10        713.96        625.12        23.55 o                         
   4   0  10        322.49        415.80        20.36 o                         
   5   0  10        495.30        474.91        17.96 o                         
   6   0  10         32.12         46.77         2.93 o                         
   7   0  10        718.68        862.09        23.25 o                         
   8   0  10         88.51         76.30         4.75 o                         
   9   0  10         36.05         32.46         2.43 o                         
  10   0  10        760.28        816.61        10.59 o                         
 -11   1  10         28.17         33.94         1.51 o                         
 -10   1  10         14.88         15.04         1.14 o                         
  -9   1  10          0.02          0.42         0.76 o                         
  -8   1  10        150.42        158.54         3.03 o                         
  -7   1  10         49.58         46.06         1.68 o                         
  -6   1  10        346.31        359.06         3.98 o                         
  -5   1  10          0.43          2.53         4.68 o                         
  -4   1  10        984.39        942.10        17.89 o                         
  -3   1  10       1292.82       1351.76        23.80 o                         
  -2   1  10         11.08         20.14         3.52 o                         
  -1   1  10        477.90        456.49        11.40 o                         
   0   1  10        106.96         88.26         5.36 o                         
   1   1  10         93.14         78.24         5.08 o                         
   2   1  10        106.98        116.00         5.74 o                         
   3   1  10        153.90        153.75         8.39 o                         
   4   1  10        136.72        115.34         7.67 o                         
   5   1  10       1592.24       1698.74        10.02 o                         
   6   1  10        156.43        144.48         3.69 o                         
   7   1  10        103.22        101.93         3.96 o                         
   8   1  10          0.15         -0.04         1.24 o                         
   9   1  10        102.79        102.96         2.79 o                         
  10   1  10          0.00          0.46         0.82 o                         
 -11   2  10         16.63         11.30         1.15 o                         
 -10   2  10          0.49          0.34         0.72 o                         
  -9   2  10          4.40          9.47         1.06 o                         
  -8   2  10        379.11        359.32         4.08 o                         
  -7   2  10          7.03          8.23         0.93 o                         
  -6   2  10        121.43        117.95         2.41 o                         
  -5   2  10          2.47          2.91         1.20 o                         
  -4   2  10        144.25        131.05         6.92 o                         
  -3   2  10        147.03        140.02         7.92 o                         
  -2   2  10        223.13        217.11        10.60 o                         
  -1   2  10        531.61        541.15        15.07 o                         
   0   2  10         42.81         36.07         3.65 o                         
   1   2  10          0.09          1.47         1.52 o                         
   2   2  10        198.27        213.47         7.97 o                         
   3   2  10        150.92        166.02         8.67 o                         
   4   2  10        194.61        179.31         9.64 o                         
   5   2  10          1.05          1.07         0.87 o                         
   6   2  10         99.46         93.70         2.80 o                         
   7   2  10          1.97          1.49         0.94 o                         
   8   2  10        435.09        422.44         7.13 o                         
   9   2  10          2.13          2.74         0.83 o                         
  10   2  10        123.06        111.97         3.53 o                         
 -11   3  10         28.74         23.97         1.75 o                         
 -10   3  10         12.76         12.05         1.00 o                         
  -9   3  10         84.18         83.47         2.40 o                         
  -8   3  10         72.35         82.84         2.29 o                         
  -7   3  10          7.08          9.80         1.13 o                         
  -6   3  10         23.36         23.70         1.23 o                         
  -5   3  10          0.93          2.62         0.84 o                         
  -4   3  10        123.82        136.18         6.51 o                         
  -3   3  10        218.63        208.27        11.20 o                         
  -2   3  10        167.68        163.43         7.71 o                         
  -1   3  10       1308.66       1236.23        17.15 o                         
   0   3  10         19.40         21.76         2.58 o                         
   1   3  10         69.20         65.97         4.38 o                         
   2   3  10         67.50         61.55         5.34 o                         
   3   3  10        273.03        245.27        12.99 o                         
   4   3  10        609.78        598.21        17.20 o                         
   5   3  10          1.82          1.73         1.26 o                         
   6   3  10         17.10         20.78         1.64 o                         
   7   3  10          0.01         -1.09         1.09 o                         
   8   3  10         30.35         30.78         1.92 o                         
   9   3  10        290.21        269.92         4.45 o                         
  10   3  10         11.52         10.94         0.99 o                         
 -11   4  10         25.37         20.69         1.50 o                         
 -10   4  10         22.74         22.15         1.43 o                         
  -9   4  10         34.97         36.28         1.55 o                         
  -8   4  10          1.82          2.77         0.88 o                         
  -7   4  10         15.78         14.29         1.18 o                         
  -6   4  10        793.72        761.28         5.81 o                         
  -5   4  10        459.16        491.46         4.64 o                         
  -4   4  10         16.01         30.39         4.97 o                         
  -3   4  10          3.44         -1.82         2.16 o                         
  -2   4  10        148.54        155.33         7.96 o                         
  -1   4  10          0.01          2.09         1.64 o                         
   0   4  10        190.80        199.84         7.15 o                         
   1   4  10        106.40        112.49         5.64 o                         
   2   4  10          0.56          2.14         2.39 o                         
   3   4  10          8.28          4.15         3.48 o                         
   4   4  10        182.30        166.05         3.55 o                         
   5   4  10         17.61         14.39         1.35 o                         
   6   4  10        267.44        277.55         4.66 o                         
   7   4  10        791.93        773.50         8.25 o                         
   8   4  10        109.22         91.81         2.81 o                         
   9   4  10        175.40        195.79         5.02 o                         
  10   4  10          0.76          2.27         0.82 o                         
 -10   5  10         34.30         30.14         1.53 o                         
  -9   5  10         17.46         17.58         1.35 o                         
  -8   5  10         46.72         47.81         1.96 o                         
  -7   5  10          4.04          6.02         0.99 o                         
  -6   5  10         18.02         18.06         1.11 o                         
  -5   5  10         10.11          7.57         1.20 o                         
  -4   5  10        777.17        793.95         6.75 o                         
  -3   5  10         93.99         74.22         5.35 o                         
  -2   5  10          6.46          5.01         2.08 o                         
  -1   5  10          4.15         -0.93         2.54 o                         
   0   5  10        488.81        503.61        13.46 o                         
   1   5  10        188.85        183.15         7.45 o                         
   2   5  10         25.49         32.37         4.22 o                         
   3   5  10          0.64          4.40         3.04 o                         
   4   5  10       1706.46       1775.44         9.78 o                         
   5   5  10        647.12        630.70         7.06 o                         
   6   5  10          0.27          0.46         1.01 o                         
   7   5  10        342.43        373.46         6.85 o                         
   8   5  10         66.28         58.56         2.96 o                         
   9   5  10        105.94        112.40         3.60 o                         
  10   5  10        116.72        105.71         3.03 o                         
 -10   6  10        162.95        161.23         3.29 o                         
  -9   6  10          2.91          3.43         1.02 o                         
  -8   6  10         41.30         39.38         2.01 o                         
  -7   6  10          8.05         10.45         0.92 o                         
  -6   6  10        415.87        424.53         4.32 o                         
  -5   6  10       1046.25       1064.24         6.17 o                         
  -4   6  10         41.87         38.62         1.30 o                         
  -3   6  10        956.30       1003.41         7.71 o                         
  -2   6  10         40.52         57.40         6.42 o                         
  -1   6  10        618.10        598.59        17.89 o                         
   0   6  10         20.65         17.41         5.27 o                         
   1   6  10        410.82        403.03        15.60 o                         
   2   6  10         89.04         91.00         3.93 o                         
   3   6  10         16.74         21.52         1.41 o                         
   4   6  10         64.15         65.51         2.36 o                         
   5   6  10        612.42        601.02         8.37 o                         
   6   6  10         35.01         29.29         1.73 o                         
   7   6  10        234.80        224.37         4.38 o                         
   8   6  10          0.30          0.93         0.96 o                         
   9   6  10          2.77          3.86         1.05 o                         
  10   6  10         59.95         64.69         5.58 o                         
 -10   7  10         49.70         44.92         2.30 o                         
  -9   7  10        150.98        157.29         3.43 o                         
  -8   7  10          3.42          2.66         1.04 o                         
  -7   7  10        103.46        107.50         2.26 o                         
  -6   7  10          8.67         11.05         0.95 o                         
  -5   7  10        217.22        184.80         2.78 o                         
  -4   7  10         17.52         24.21         1.10 o                         
  -3   7  10        185.25        175.17         2.61 o                         
  -2   7  10        708.37        691.27         8.02 o                         
  -1   7  10         36.64         33.73         1.70 o                         
   0   7  10          1.73          5.04         1.38 o                         
   1   7  10        785.09        802.40         8.91 o                         
   2   7  10         15.15          7.84         1.01 o                         
   3   7  10          9.17          7.71         1.14 o                         
   4   7  10         91.80         96.93         3.06 o                         
   5   7  10         22.82         22.51         1.55 o                         
   6   7  10         58.13         60.82         2.47 o                         
   7   7  10         12.92         14.49         1.51 o                         
   8   7  10          7.60          8.07         1.05 o                         
   9   7  10          2.09          1.50         0.89 o                         
  -9   8  10         24.06         25.42         2.70 o                         
  -8   8  10        111.65        100.56         3.99 o                         
  -7   8  10        354.78        382.15         4.42 o                         
  -6   8  10         30.13         28.61         1.41 o                         
  -5   8  10        316.01        313.39         3.57 o                         
  -4   8  10        100.75        109.36         2.09 o                         
  -3   8  10        736.57        757.16         5.73 o                         
  -2   8  10        124.19        117.49         2.87 o                         
  -1   8  10        135.23        162.05         3.09 o                         
   0   8  10        220.82        242.13         4.37 o                         
   1   8  10         16.46         13.26         2.23 o                         
   2   8  10        335.65        349.59         4.53 o                         
   3   8  10        324.57        298.16         5.12 o                         
   4   8  10         79.69         80.02         2.84 o                         
   5   8  10         69.73         63.20         2.51 o                         
   6   8  10          0.18          0.52         1.04 o                         
   7   8  10          0.06         -0.47         1.12 o                         
   8   8  10         28.05         22.65         1.56 o                         
   9   8  10         18.73         20.87         1.27 o                         
  -9   9  10         17.99         18.98         1.78 o                         
  -8   9  10         90.38         74.85         5.83 o                         
  -7   9  10         55.84         61.86         2.24 o                         
  -6   9  10         11.13         11.71         1.08 o                         
  -5   9  10         56.06         46.06         1.53 o                         
  -4   9  10        107.59        110.04         2.40 o                         
  -3   9  10          1.17          2.79         0.94 o                         
  -2   9  10         22.58         30.34         1.78 o                         
  -1   9  10         35.59         39.56         1.80 o                         
   0   9  10        221.90        216.70         3.69 o                         
   1   9  10          0.89         -0.80         1.06 o                         
   2   9  10          9.36          8.33         0.97 o                         
   3   9  10         95.06        111.47         2.81 o                         
   4   9  10        106.97        117.25         3.65 o                         
   5   9  10        131.48        127.79         4.17 o                         
   6   9  10        308.00        315.81         6.05 o                         
   7   9  10        139.84        140.88         5.09 o                         
   8   9  10         72.55         70.39         2.92 o                         
  -8  10  10          2.50          1.55         1.30 o                         
  -7  10  10         30.50         30.04         2.00 o                         
  -6  10  10          1.49          2.47         0.92 o                         
  -5  10  10        468.61        429.40         4.83 o                         
  -4  10  10         30.73         32.44         1.46 o                         
  -3  10  10         45.55         41.22         1.66 o                         
  -2  10  10          5.78          4.43         0.98 o                         
  -1  10  10        167.01        150.32         3.13 o                         
   0  10  10         80.68         84.99         2.93 o                         
   1  10  10          1.36         -0.21         0.98 o                         
   2  10  10          4.79          5.15         0.96 o                         
   3  10  10          6.74          2.09         1.01 o                         
   4  10  10        136.90        124.14         3.91 o                         
   5  10  10        248.74        245.79         4.81 o                         
   6  10  10          7.25         10.96         1.28 o                         
   7  10  10          0.33          1.92         0.95 o                         
   8  10  10          4.70          3.32         0.77 o                         
  -8  11  10        128.03        132.22         3.50 o                         
  -7  11  10         43.94         52.92         6.29 o                         
  -6  11  10        133.52        137.42         3.25 o                         
  -5  11  10          4.73          3.98         1.00 o                         
  -4  11  10         86.71         90.99         2.30 o                         
  -3  11  10          0.26          1.87         0.95 o                         
  -2  11  10         12.80         13.46         1.26 o                         
  -1  11  10         50.47         49.15         1.99 o                         
   0  11  10        242.24        242.72         4.08 o                         
   1  11  10          0.01         -0.40         1.02 o                         
   2  11  10        174.02        176.76         3.35 o                         
   3  11  10          2.85          0.83         0.90 o                         
   4  11  10          2.40          1.46         1.05 o                         
   5  11  10          6.14          7.55         1.03 o                         
   6  11  10         21.58         22.21         1.37 o                         
   7  11  10          5.92          5.83         1.37 o                         
  -7  12  10          3.37          3.74         1.01 o                         
  -6  12  10          9.08          8.03         0.93 o                         
  -5  12  10          0.06          1.77         0.99 o                         
  -4  12  10          6.93          7.80         1.10 o                         
  -3  12  10         44.85         42.65         1.89 o                         
  -2  12  10        151.75        174.67         3.56 o                         
  -1  12  10         88.60         82.58         2.53 o                         
   0  12  10         32.88         27.68         1.71 o                         
   1  12  10        138.62        167.65         3.73 o                         
   2  12  10        116.18        132.39         2.97 o                         
   3  12  10          3.08          3.46         1.05 o                         
   4  12  10         19.43         13.29         1.24 o                         
   5  12  10         47.50         45.33         1.60 o                         
   6  12  10         24.22         23.63         1.59 o                         
  -6  13  10         31.87         39.00         6.56 o                         
  -5  13  10          0.32          1.78         0.85 o                         
  -4  13  10         41.28         40.84         1.57 o                         
  -3  13  10          1.86          1.26         0.85 o                         
  -2  13  10          0.05          0.01         0.93 o                         
  -1  13  10        123.67        144.06         3.15 o                         
   0  13  10          9.88         10.42         1.28 o                         
   1  13  10         42.85         34.21         1.52 o                         
   2  13  10         30.49         31.33         1.66 o                         
   3  13  10         35.30         40.63         1.98 o                         
   4  13  10         87.35         93.95         2.29 o                         
   5  13  10         58.50         50.51         2.05 o                         
  -5  14  10        209.70        188.46         7.32 o                         
  -4  14  10         18.39         17.81         1.28 o                         
  -3  14  10        202.65        216.56         4.37 o                         
  -2  14  10         58.71         57.94         1.94 o                         
  -1  14  10        163.36        169.51         4.26 o                         
   0  14  10         51.54         50.69         1.68 o                         
   1  14  10          1.92          0.63         0.75 o                         
   2  14  10         26.42         35.23         1.67 o                         
   3  14  10          0.07          2.47         0.99 o                         
   4  14  10          0.24         -0.09         0.78 o                         
  -3  15  10        351.62        353.09         7.40 o                         
  -2  15  10        107.92        116.05         2.70 o                         
  -1  15  10         74.55         79.68         2.38 o                         
   0  15  10        151.40        150.98         3.65 o                         
   1  15  10          5.06          4.36         0.68 o                         
   2  15  10         14.76         12.31         1.30 o                         
 -11   1  11          7.55          5.37         1.30 o                         
 -10   1  11        142.09        145.39         2.68 o                         
  -9   1  11         10.84         12.00         1.00 o                         
  -8   1  11        198.25        206.59         3.24 o                         
  -7   1  11        312.09        293.23         3.91 o                         
  -6   1  11       1183.54       1149.07         9.67 o                         
  -5   1  11        262.68        267.30         3.49 o                         
  -4   1  11         10.98         14.32         2.71 o                         
  -3   1  11        152.26        166.45         8.91 o                         
  -2   1  11        119.34        157.17         9.41 o                         
  -1   1  11       2499.97       2544.25        48.86 o                         
   0   1  11       1292.74       1364.65        24.04 o                         
   1   1  11       1474.42       1567.18        20.73 o                         
   2   1  11        328.59        357.78        12.58 o                         
   3   1  11          5.68          2.02         2.43 o                         
   4   1  11        236.10        227.90         5.99 o                         
   5   1  11         75.37         85.48         2.42 o                         
   6   1  11        126.61        143.61         4.05 o                         
   7   1  11        803.02        690.38         9.95 o                         
   8   1  11         49.46         38.87         3.25 o                         
   9   1  11         55.67         55.51         1.96 o                         
  10   1  11          0.83          2.52         0.89 o                         
 -11   2  11         22.43         17.52         1.37 o                         
 -10   2  11        106.80         97.36         2.18 o                         
  -9   2  11         14.47         11.76         1.10 o                         
  -8   2  11         80.26         77.71         2.03 o                         
  -7   2  11         75.04         70.62         1.97 o                         
  -6   2  11        132.64        135.15         2.45 o                         
  -5   2  11        160.70        183.21         2.81 o                         
  -4   2  11        152.52        118.71         6.88 o                         
  -3   2  11         24.10         26.57         3.88 o                         
  -2   2  11        239.21        244.34        11.96 o                         
  -1   2  11        321.27        341.90        11.88 o                         
   0   2  11         53.56         47.20         4.21 o                         
   1   2  11        190.44        211.64         7.89 o                         
   2   2  11         16.90         14.72         4.98 o                         
   3   2  11          3.80          9.79         2.59 o                         
   4   2  11        299.99        343.56         5.24 o                         
   5   2  11         94.90         88.43         2.48 o                         
   6   2  11        385.61        396.99         6.76 o                         
   7   2  11          0.10         -0.50         1.06 o                         
   8   2  11         20.67         15.59         1.65 o                         
   9   2  11         85.36         77.75         2.51 o                         
  10   2  11         19.13         19.13         1.50 o                         
 -11   3  11         31.83         26.19         2.20 o                         
 -10   3  11          6.49          6.16         0.92 o                         
  -9   3  11         57.48         61.70         1.99 o                         
  -8   3  11          0.62          1.47         0.95 o                         
  -7   3  11        313.92        301.83         4.28 o                         
  -6   3  11        436.50        449.43         4.93 o                         
  -5   3  11       1335.69       1335.16         8.26 o                         
  -4   3  11        189.64        187.72         3.38 o                         
  -3   3  11        543.89        576.23        19.23 o                         
  -2   3  11        632.83        581.38        19.84 o                         
  -1   3  11         30.64         26.85         4.48 o                         
   0   3  11         29.05         28.99         3.02 o                         
   1   3  11       1809.38       1853.22        23.57 o                         
   2   3  11        187.25        196.47         9.36 o                         
   3   3  11        302.65        311.35        16.23 o                         
   4   3  11         83.62         67.22         2.31 o                         
   5   3  11         67.53         73.14         2.39 o                         
   6   3  11        390.66        411.68         6.76 o                         
   7   3  11         67.02         53.51         2.34 o                         
   8   3  11        117.30        104.47         3.62 o                         
   9   3  11         21.04         21.29         1.58 o                         
  10   3  11         38.62         32.73         1.76 o                         
 -10   4  11         44.08         38.24         2.05 o                         
  -9   4  11        166.32        178.93         3.71 o                         
  -8   4  11         31.74         23.37         1.31 o                         
  -7   4  11        195.51        186.59         3.36 o                         
  -6   4  11          0.10          0.50         0.84 o                         
  -5   4  11       1033.72       1004.79         6.89 o                         
  -4   4  11        189.76        186.46         3.23 o                         
  -3   4  11        245.02        249.23        12.92 o                         
  -2   4  11         44.38         61.58         6.31 o                         
  -1   4  11          0.41          1.22         1.88 o                         
   0   4  11         14.65          3.71         2.85 o                         
   1   4  11       1173.29       1342.92        46.84 o                         
   2   4  11        587.96        624.21        16.97 o                         
   3   4  11        789.30        814.30         9.86 o                         
   4   4  11        632.12        645.04         7.11 o                         
   5   4  11        177.21        172.38         4.43 o                         
   6   4  11        309.48        334.68         5.10 o                         
   7   4  11        116.42        126.16         3.35 o                         
   8   4  11         27.81         30.34         1.83 o                         
   9   4  11         77.02         79.59         4.56 o                         
  10   4  11         86.50         83.71         2.46 o                         
 -10   5  11        111.77        112.89         3.93 o                         
  -9   5  11        216.81        222.96         3.63 o                         
  -8   5  11         43.99         44.11         2.06 o                         
  -7   5  11          9.99          9.21         1.07 o                         
  -6   5  11       2644.08       2605.71        17.34 o                         
  -5   5  11       1261.65       1317.43         7.51 o                         
  -4   5  11          1.71          2.60         0.81 o                         
  -3   5  11         62.19         53.44         2.23 o                         
  -2   5  11        986.71        938.54        30.49 o                         
  -1   5  11        176.17        216.30        13.14 o                         
   0   5  11        399.35        426.97        13.39 o                         
   1   5  11        387.47        337.55        14.78 o                         
   2   5  11       2000.22       2053.61        14.38 o                         
   3   5  11        288.70        297.38         5.18 o                         
   4   5  11         81.54         67.94         2.43 o                         
   5   5  11         57.61         53.59         2.37 o                         
   6   5  11         20.65         25.58         1.74 o                         
   7   5  11          0.73          2.72         1.01 o                         
   8   5  11          3.21          1.27         1.01 o                         
   9   5  11         34.77         35.74         1.57 o                         
  10   5  11         34.56         33.56         2.44 o                         
 -10   6  11          7.41          6.25         0.80 o                         
  -9   6  11          0.92          3.98         1.08 o                         
  -8   6  11         27.88         27.45         1.73 o                         
  -7   6  11        114.41        112.11         2.43 o                         
  -6   6  11         55.56         50.64         1.73 o                         
  -5   6  11        185.60        177.68         2.87 o                         
  -4   6  11          3.02         -0.43         1.92 o                         
  -3   6  11         28.63         22.10         1.23 o                         
  -2   6  11         78.17         68.50         2.01 o                         
  -1   6  11        517.83        482.30         8.62 o                         
   0   6  11        171.41        197.19         5.20 o                         
   1   6  11        414.88        419.62         6.83 o                         
   2   6  11         86.21         76.94         3.93 o                         
   3   6  11        236.67        228.31         4.29 o                         
   4   6  11        882.11        879.54         8.71 o                         
   5   6  11         59.44         54.76         2.41 o                         
   6   6  11         20.06         20.70         1.52 o                         
   7   6  11        272.86        298.09         5.64 o                         
   8   6  11         71.34         74.60         2.68 o                         
   9   6  11          1.23          3.11         1.02 o                         
  -9   7  11         15.60         14.99         2.43 o                         
  -8   7  11         22.54         25.32         1.60 o                         
  -7   7  11          1.35          1.05         0.98 o                         
  -6   7  11        480.74        483.29         4.71 o                         
  -5   7  11        564.91        573.35         5.01 o                         
  -4   7  11          7.02          9.24         0.92 o                         
  -3   7  11        253.04        230.65         3.60 o                         
  -2   7  11        127.00        131.33         3.17 o                         
  -1   7  11         40.76         55.19         2.05 o                         
   0   7  11          3.36          3.43         0.95 o                         
   1   7  11          4.73          2.62         0.98 o                         
   2   7  11         45.97         38.89         1.70 o                         
   3   7  11          1.12          3.44         1.12 o                         
   4   7  11         38.12         34.72         2.22 o                         
   5   7  11          4.81          5.52         1.17 o                         
   6   7  11        414.56        415.81         5.91 o                         
   7   7  11         82.92         75.51         3.04 o                         
   8   7  11        281.68        256.46         4.00 o                         
   9   7  11         11.03          7.68         0.84 o                         
  -9   8  11         91.46        104.24         3.44 o                         
  -8   8  11         93.65         96.79         4.50 o                         
  -7   8  11         11.25         13.88         1.18 o                         
  -6   8  11        148.46        145.53         2.58 o                         
  -5   8  11        105.46        107.29         2.12 o                         
  -4   8  11          2.23          0.73         0.77 o                         
  -3   8  11         28.75         31.80         1.39 o                         
  -2   8  11         35.92         26.20         1.63 o                         
  -1   8  11       1228.58       1236.99         8.44 o                         
   0   8  11        385.28        397.22         5.14 o                         
   1   8  11         27.67         29.72         2.00 o                         
   2   8  11        168.64        179.27         3.23 o                         
   3   8  11        556.45        580.00         7.16 o                         
   4   8  11          8.08          6.63         1.33 o                         
   5   8  11        205.65        217.03         4.70 o                         
   6   8  11        666.27        681.20         7.23 o                         
   7   8  11         26.32         23.67         2.19 o                         
   8   8  11         30.29         28.10         1.69 o                         
  -9   9  11         10.96          9.08         1.17 o                         
  -8   9  11         68.26         69.07         3.52 o                         
  -7   9  11         31.00         40.66         2.20 o                         
  -6   9  11        340.11        367.77         4.52 o                         
  -5   9  11        511.37        485.99         4.87 o                         
  -4   9  11          5.71          4.58         0.94 o                         
  -3   9  11         53.58         61.02         1.90 o                         
  -2   9  11         36.18         58.21         1.89 o                         
  -1   9  11       1141.46       1079.86        10.02 o                         
   0   9  11         54.10         53.06         2.17 o                         
   1   9  11        143.12        175.43         3.96 o                         
   2   9  11        287.74        249.09         3.81 o                         
   3   9  11         95.17         87.98         2.52 o                         
   4   9  11        595.84        565.67         8.88 o                         
   5   9  11         11.99         13.72         1.55 o                         
   6   9  11         75.41         72.44         2.87 o                         
   7   9  11         76.52         78.24         3.43 o                         
   8   9  11         28.70         23.54         1.69 o                         
  -8  10  11         35.76         32.39         2.11 o                         
  -7  10  11          0.21          1.80         1.14 o                         
  -6  10  11         13.88         17.62         1.26 o                         
  -5  10  11         18.47         19.38         1.20 o                         
  -4  10  11          3.47          4.99         1.18 o                         
  -3  10  11        203.09        204.47         3.10 o                         
  -2  10  11         51.93         55.68         1.98 o                         
  -1  10  11        556.37        545.55         5.78 o                         
   0  10  11          0.08          0.43         1.09 o                         
   1  10  11         94.73        102.94         3.17 o                         
   2  10  11        440.94        404.61         4.69 o                         
   3  10  11         34.41         45.83         2.10 o                         
   4  10  11         16.32         18.80         1.61 o                         
   5  10  11        135.56        139.56         3.91 o                         
   6  10  11         98.14        103.70         2.73 o                         
   7  10  11          2.66          3.10         0.72 o                         
  -7  11  11        117.81        137.59         5.94 o                         
  -6  11  11        199.77        209.01         5.29 o                         
  -5  11  11          7.04          9.64         1.12 o                         
  -4  11  11         28.61         25.96         1.53 o                         
  -3  11  11        372.28        371.32         4.26 o                         
  -2  11  11         50.95         61.98         2.12 o                         
  -1  11  11         79.94         71.92         2.29 o                         
   0  11  11          1.29          0.77         0.94 o                         
   1  11  11        204.47        185.53         3.76 o                         
   2  11  11        405.51        383.98         5.45 o                         
   3  11  11        144.92        157.76         3.16 o                         
   4  11  11         59.53         59.59         2.32 o                         
   5  11  11         50.99         48.54         1.96 o                         
   6  11  11        102.11         94.06         2.28 o                         
   7  11  11          9.51          9.18         0.92 o                         
  -6  12  11          1.18          2.80         1.26 o                         
  -5  12  11         75.67         79.24         2.65 o                         
  -4  12  11         89.67         95.65         2.80 o                         
  -3  12  11          0.22          0.43         0.89 o                         
  -2  12  11        102.12        123.13         2.89 o                         
  -1  12  11          5.67          6.15         1.08 o                         
   0  12  11        268.32        261.65         4.48 o                         
   1  12  11         10.79         13.82         1.15 o                         
   2  12  11          0.05          0.20         0.92 o                         
   3  12  11         94.89        103.89         3.22 o                         
   4  12  11        120.16        128.55         2.92 o                         
   5  12  11         21.58         18.99         1.02 o                         
   6  12  11         19.05         20.35         1.63 o                         
  -5  13  11          6.27          7.53         1.36 o                         
  -4  13  11          1.52          3.20         0.94 o                         
  -3  13  11         13.70         19.82         1.29 o                         
  -2  13  11         68.13         60.03         2.26 o                         
  -1  13  11          0.27          1.10         0.82 o                         
   0  13  11        450.97        469.22         5.79 o                         
   1  13  11        106.76        111.96         2.55 o                         
   2  13  11         24.25         20.87         1.34 o                         
   3  13  11          7.09          8.67         1.02 o                         
   4  13  11          7.62          3.44         0.74 o                         
   5  13  11        117.28        111.90         3.48 o                         
  -4  14  11         33.43         38.19         1.55 o                         
  -3  14  11         85.93         82.76         2.14 o                         
  -2  14  11         65.94         68.64         2.97 o                         
  -1  14  11        152.49        152.65         2.91 o                         
   0  14  11         22.09         22.57         1.17 o                         
   1  14  11         37.33         46.48         1.57 o                         
   2  14  11          5.85          8.12         0.95 o                         
   3  14  11         15.60         10.50         0.95 o                         
  -1  15  11         29.21         25.46         2.18 o                         
   0  15  11        197.41        180.16         5.35 o                         
 -10   0  12        334.54        354.10         5.83 o                         
  -9   0  12         40.72         38.77         2.28 o                         
  -8   0  12        123.18        142.01         5.09 o                         
  -7   0  12        750.50        731.98        10.29 o                         
  -6   0  12       1787.23       1818.43        24.95 o                         
  -5   0  12        618.39        544.08         8.77 o                         
  -4   0  12         40.68         49.33         2.83 o                         
  -3   0  12         21.76         30.09         5.99 o                         
  -2   0  12        152.78        130.11        11.06 o                         
  -1   0  12        776.49        767.02        34.92 o                         
   0   0  12        966.16       1030.19        27.27 o                         
   1   0  12       1413.50       1509.70        32.86 o                         
   2   0  12        796.90        752.11        26.76 o                         
   3   0  12        479.49        480.63        22.39 o                         
   4   0  12         12.10         13.22         1.62 o                         
   5   0  12          0.48          4.48         1.89 o                         
   6   0  12        612.88        579.09        21.93 o                         
   7   0  12        227.32        226.08         8.55 o                         
   8   0  12        316.21        310.17         6.53 o                         
   9   0  12        166.15        169.69         4.34 o                         
  10   0  12          5.30          3.07         1.12 o                         
 -10   1  12        172.96        175.20         2.87 o                         
  -9   1  12         13.01          9.35         0.95 o                         
  -8   1  12          2.84          3.92         0.85 o                         
  -7   1  12        203.99        195.22         3.20 o                         
  -6   1  12        241.12        202.30         3.14 o                         
  -5   1  12         17.80         12.78         0.94 o                         
  -4   1  12         20.77         31.00         1.41 o                         
  -3   1  12         63.92         64.66         5.89 o                         
  -2   1  12          0.11          1.50         3.08 o                         
  -1   1  12         23.64         14.57         3.08 o                         
   0   1  12          0.20          0.40         1.83 o                         
   1   1  12         18.48         18.23         2.80 o                         
   2   1  12         63.52         57.83         6.49 o                         
   3   1  12         45.77         36.93         2.33 o                         
   4   1  12          9.66         14.63         1.56 o                         
   5   1  12        117.31         95.54         2.95 o                         
   6   1  12         51.24         38.86         1.87 o                         
   7   1  12          7.23          9.34         1.60 o                         
   8   1  12        331.12        326.26         4.71 o                         
   9   1  12        129.50        139.58         2.75 o                         
  10   1  12         89.94         75.31         3.69 o                         
 -10   2  12          8.29          9.09         1.09 o                         
  -9   2  12         48.58         52.14         1.78 o                         
  -8   2  12         52.13         48.77         1.68 o                         
  -7   2  12        260.62        265.65         3.74 o                         
  -6   2  12       1056.84       1007.25         7.23 o                         
  -5   2  12          2.82          2.99         0.81 o                         
  -4   2  12        461.42        474.39         5.57 o                         
  -3   2  12        175.94        171.21         9.91 o                         
  -2   2  12          0.84         -0.42         2.80 o                         
  -1   2  12        142.14        122.94         9.37 o                         
   0   2  12        446.91        456.61        13.13 o                         
   1   2  12        319.55        302.59        12.96 o                         
   2   2  12         37.83         38.62         5.66 o                         
   3   2  12          0.07          0.85         1.45 o                         
   4   2  12        152.89        154.09         3.18 o                         
   5   2  12          6.79          7.76         1.27 o                         
   6   2  12        315.03        338.36         6.24 o                         
   7   2  12        128.29        101.00         3.34 o                         
   8   2  12         11.96         11.10         1.63 o                         
   9   2  12          7.84         13.87         1.31 o                         
  10   2  12         29.05         20.32         1.54 o                         
 -10   3  12          0.10          0.22         0.77 o                         
  -9   3  12         18.69         12.27         1.31 o                         
  -8   3  12        124.86        119.16         2.71 o                         
  -7   3  12         88.99         84.32         2.32 o                         
  -6   3  12         44.33         47.81         1.72 o                         
  -5   3  12        320.53        301.91         4.32 o                         
  -4   3  12          2.14          0.31         1.04 o                         
  -3   3  12         24.71         21.97         1.68 o                         
  -2   3  12        157.85        143.62         9.62 o                         
  -1   3  12          5.92         15.60         4.20 o                         
   0   3  12        609.63        609.90        13.79 o                         
   1   3  12        355.22        365.55        14.60 o                         
   2   3  12         32.20         25.50         4.69 o                         
   3   3  12        171.08        163.10         3.48 o                         
   4   3  12        944.07        983.06         8.89 o                         
   5   3  12         25.55         20.74         1.54 o                         
   6   3  12         23.11         22.84         1.76 o                         
   7   3  12         38.33         40.18         2.02 o                         
   8   3  12          5.27          5.21         1.66 o                         
   9   3  12        143.83        148.94         6.05 o                         
  10   3  12         31.60         31.47         1.76 o                         
 -10   4  12          3.48          3.96         0.91 o                         
  -9   4  12          0.16         -0.80         1.04 o                         
  -8   4  12        117.21        107.69         2.68 o                         
  -7   4  12          0.03          0.54         0.81 o                         
  -6   4  12       1730.94       1661.60        13.89 o                         
  -5   4  12          0.06         -0.46         0.94 o                         
  -4   4  12        130.38        144.29         2.93 o                         
  -3   4  12       1183.06       1141.87        11.37 o                         
  -2   4  12       1374.73       1383.83        13.79 o                         
  -1   4  12        263.77        278.03        14.80 o                         
   0   4  12       1072.15       1061.55        24.60 o                         
   1   4  12        856.43        833.99        27.57 o                         
   2   4  12         37.06         56.88         2.58 o                         
   3   4  12        414.19        462.98         6.18 o                         
   4   4  12         65.42         67.60         2.52 o                         
   5   4  12         93.50        105.51         2.99 o                         
   6   4  12         49.80         38.46         2.11 o                         
   7   4  12         31.49         19.84         1.57 o                         
   8   4  12        159.31        133.11         5.60 o                         
   9   4  12          0.44          1.25         0.88 o                         
 -10   5  12          2.91          3.51         0.70 o                         
  -9   5  12         11.01          5.16         1.67 o                         
  -8   5  12        337.70        329.09         5.24 o                         
  -7   5  12         65.22         64.06         1.95 o                         
  -6   5  12          5.97          6.10         1.01 o                         
  -5   5  12        420.88        417.67         5.03 o                         
  -4   5  12        329.30        301.98         5.40 o                         
  -3   5  12         84.95         77.80         2.15 o                         
  -2   5  12         18.58         19.10         1.48 o                         
  -1   5  12        286.87        321.96         6.34 o                         
   0   5  12         22.22         16.66         1.96 o                         
   1   5  12         23.95         26.98         1.61 o                         
   2   5  12        132.60        126.37         3.84 o                         
   3   5  12         46.34         36.00         2.09 o                         
   4   5  12        344.69        347.58         5.66 o                         
   5   5  12         45.49         46.67         2.50 o                         
   6   5  12        143.04        152.37         3.44 o                         
   7   5  12         14.62         17.10         1.51 o                         
   8   5  12         39.18         35.86         2.25 o                         
   9   5  12         49.68         54.75         1.79 o                         
  -9   6  12         40.06         37.56         2.17 o                         
  -8   6  12        194.78        188.99         3.81 o                         
  -7   6  12        192.01        188.41         3.24 o                         
  -6   6  12        195.38        194.40         3.08 o                         
  -5   6  12        129.58        128.53         2.56 o                         
  -4   6  12       1243.10       1262.07         9.21 o                         
  -3   6  12         43.30         46.69         2.09 o                         
  -2   6  12        174.33        177.51         3.27 o                         
  -1   6  12         19.66         19.63         1.47 o                         
   0   6  12         64.53         70.98         2.93 o                         
   1   6  12        972.70       1002.06        10.48 o                         
   2   6  12          8.14          6.96         1.50 o                         
   3   6  12        320.75        326.88         5.54 o                         
   4   6  12        284.53        284.96         5.65 o                         
   5   6  12        336.04        319.33         4.93 o                         
   6   6  12          9.17          8.74         1.15 o                         
   7   6  12          0.02          0.09         0.91 o                         
   8   6  12        154.11        143.08         6.66 o                         
   9   6  12          5.04          7.56         0.95 o                         
  -9   7  12          0.04          0.40         0.93 o                         
  -8   7  12         23.71         24.07         1.58 o                         
  -7   7  12         31.54         31.94         1.84 o                         
  -6   7  12          0.49          0.74         0.81 o                         
  -5   7  12        276.19        267.72         3.77 o                         
  -4   7  12         42.31         38.67         1.51 o                         
  -3   7  12        222.02        230.04         3.91 o                         
  -2   7  12       1545.39       1547.95        10.35 o                         
  -1   7  12          8.02          9.78         1.45 o                         
   0   7  12        730.87        779.77         9.40 o                         
   1   7  12         73.00         79.21         2.89 o                         
   2   7  12        149.08        174.66         3.67 o                         
   3   7  12        162.13        175.50         4.05 o                         
   4   7  12         43.34         45.51         2.84 o                         
   5   7  12        169.50        171.74         3.89 o                         
   6   7  12        317.85        315.15         4.59 o                         
   7   7  12         25.22         24.05         1.74 o                         
   8   7  12          3.08          4.53         0.76 o                         
  -9   8  12          5.31          7.71         1.16 o                         
  -8   8  12         17.80         19.02         2.88 o                         
  -7   8  12        129.23        151.45         3.54 o                         
  -6   8  12         12.65         14.02         1.22 o                         
  -5   8  12         33.00         24.62         1.20 o                         
  -4   8  12         59.05         58.04         1.75 o                         
  -3   8  12        743.30        720.92         5.87 o                         
  -2   8  12         71.55         48.86         2.09 o                         
  -1   8  12        329.15        336.50         5.50 o                         
   0   8  12        317.20        256.17         4.34 o                         
   1   8  12        444.64        421.90         8.07 o                         
   2   8  12        746.66        690.46         7.81 o                         
   3   8  12        454.19        417.48         6.18 o                         
   4   8  12         25.26         24.30         1.71 o                         
   5   8  12        147.33        144.02         4.43 o                         
   6   8  12        110.21        113.80         3.21 o                         
   7   8  12         79.22         74.59         3.42 o                         
   8   8  12         54.97         49.23         3.15 o                         
  -8   9  12         36.96         35.82         1.91 o                         
  -7   9  12         49.15         56.61         1.93 o                         
  -6   9  12         16.49         19.39         1.32 o                         
  -5   9  12          0.67         -0.39         0.88 o                         
  -4   9  12          2.74          4.21         0.93 o                         
  -3   9  12         86.59         82.69         2.17 o                         
  -2   9  12         39.15         47.86         1.93 o                         
  -1   9  12        919.80        903.75         7.76 o                         
   0   9  12         49.56         44.19         1.80 o                         
   1   9  12        117.21        152.04         3.47 o                         
   2   9  12         75.83         76.22         2.65 o                         
   3   9  12          9.54          6.05         1.00 o                         
   4   9  12         41.52         39.78         1.81 o                         
   5   9  12        152.09        151.18         4.79 o                         
   6   9  12          3.78          7.00         1.17 o                         
   7   9  12         41.22         40.30         1.72 o                         
   8   9  12         21.91         21.94         2.09 o                         
  -7  10  12         89.51         93.78         2.80 o                         
  -6  10  12        470.36        487.99         4.92 o                         
  -5  10  12         63.80         69.14         2.33 o                         
  -4  10  12          0.22          1.34         0.83 o                         
  -3  10  12        188.32        182.62         3.46 o                         
  -2  10  12        258.29        273.12         3.99 o                         
  -1  10  12          2.91          4.07         0.99 o                         
   0  10  12          4.15          8.30         1.11 o                         
   1  10  12         96.19         92.40         2.52 o                         
   2  10  12        290.75        277.06         4.05 o                         
   3  10  12        385.14        374.94         4.88 o                         
   4  10  12         10.49         10.06         1.23 o                         
   5  10  12        104.47        111.00         3.27 o                         
   6  10  12         86.20         78.96         2.45 o                         
   7  10  12         28.67         25.28         1.73 o                         
  -7  11  12          0.01          1.55         2.11 o                         
  -6  11  12         43.34         52.16         3.01 o                         
  -5  11  12          0.78          4.36         1.32 o                         
  -4  11  12         18.27         17.32         1.43 o                         
  -3  11  12         75.33         69.23         2.26 o                         
  -2  11  12         87.07         80.39         2.41 o                         
  -1  11  12        125.04        116.46         2.74 o                         
   0  11  12        189.50        170.47         3.07 o                         
   1  11  12          8.54         10.89         1.01 o                         
   2  11  12         26.57         21.76         1.49 o                         
   3  11  12        251.47        214.58         4.67 o                         
   4  11  12         45.07         44.44         2.28 o                         
   5  11  12         11.45         10.73         1.01 o                         
   6  11  12          0.40         -0.15         0.78 o                         
  -6  12  12        180.23        209.37         9.15 o                         
  -5  12  12          1.17          3.39         1.43 o                         
  -4  12  12        226.97        238.71         6.02 o                         
  -3  12  12         10.19          8.73         1.30 o                         
  -2  12  12         24.59         23.30         1.44 o                         
  -1  12  12          0.94         -0.16         0.90 o                         
   0  12  12        112.87        119.58         2.50 o                         
   1  12  12        182.79        157.69         2.94 o                         
   2  12  12         10.90         11.85         1.05 o                         
   3  12  12          0.00          1.35         0.79 o                         
   4  12  12        285.45        294.51         4.44 o                         
   5  12  12         99.98         97.93         3.35 o                         
  -5  13  12          0.05          1.07         0.72 o                         
  -4  13  12          2.86          7.08         1.63 o                         
  -3  13  12          2.16          2.53         0.87 o                         
  -2  13  12        515.04        538.24         5.20 o                         
  -1  13  12         17.80         23.43         1.34 o                         
   0  13  12          0.05         -0.25         0.81 o                         
   1  13  12         29.74         30.47         1.33 o                         
   2  13  12         84.79         80.50         2.34 o                         
   3  13  12        138.39        134.67         2.83 o                         
   4  13  12         70.03         61.73         2.31 o                         
  -3  14  12         11.76         15.11         0.93 o                         
  -2  14  12         13.07         10.43         1.26 o                         
  -1  14  12        230.76        225.77         4.46 o                         
   0  14  12         70.92         58.48         1.96 o                         
   1  14  12        129.21        120.72         3.61 o                         
   2  14  12        100.37         88.39         2.27 o                         
 -10   1  13         78.61         77.95         3.82 o                         
  -9   1  13         71.91         74.94         1.95 o                         
  -8   1  13         58.13         55.93         1.86 o                         
  -7   1  13         44.42         44.68         1.84 o                         
  -6   1  13        687.27        637.31         6.74 o                         
  -5   1  13        402.26        388.39         5.17 o                         
  -4   1  13          8.45          5.60         0.87 o                         
  -3   1  13          4.09          2.59         1.03 o                         
  -2   1  13        282.15        234.74        12.54 o                         
  -1   1  13        173.75        153.39        30.19 o                         
   0   1  13        587.04        590.66        15.27 o                         
   1   1  13         16.03         24.20         4.01 o                         
   2   1  13         31.87         30.90         2.05 o                         
   3   1  13        637.60        625.45         7.61 o                         
   4   1  13        203.63        189.35         3.59 o                         
   5   1  13         15.21         16.79         1.54 o                         
   6   1  13        348.55        354.41         5.66 o                         
   7   1  13        152.90        170.67         4.91 o                         
   8   1  13         19.68         21.60         1.46 o                         
   9   1  13          9.59          9.32         0.92 o                         
 -10   2  13         39.05         43.22         1.96 o                         
  -9   2  13         25.57         28.43         1.47 o                         
  -8   2  13         64.38         65.07         1.95 o                         
  -7   2  13        456.20        484.51         5.73 o                         
  -6   2  13        258.13        248.68         3.79 o                         
  -5   2  13         74.61         65.82         2.17 o                         
  -4   2  13        375.64        407.58         5.11 o                         
  -3   2  13        489.99        483.73         7.36 o                         
  -2   2  13         20.75         35.57         3.68 o                         
  -1   2  13        376.10        352.95        14.59 o                         
   0   2  13         70.78         66.16         6.56 o                         
   1   2  13        483.81        517.22         8.10 o                         
   2   2  13         66.44         53.45         2.01 o                         
   3   2  13        250.62        264.93         5.49 o                         
   4   2  13        141.10        134.55         3.96 o                         
   5   2  13         11.62         12.87         1.38 o                         
   6   2  13        288.20        259.66         5.38 o                         
   7   2  13         78.40         78.85         2.88 o                         
   8   2  13          6.71          7.10         1.07 o                         
   9   2  13          0.58         -0.35         0.69 o                         
 -10   3  13         64.20         68.47         1.93 o                         
  -9   3  13         11.00          8.76         1.10 o                         
  -8   3  13         32.18         32.88         1.80 o                         
  -7   3  13         94.10         92.30         2.53 o                         
  -6   3  13         22.99         21.54         1.38 o                         
  -5   3  13         83.78         89.07         2.85 o                         
  -4   3  13       1714.17       1699.42        10.95 o                         
  -3   3  13         21.42         20.38         1.65 o                         
  -2   3  13        910.89        924.01         8.85 o                         
  -1   3  13          1.75          2.15         1.28 o                         
   0   3  13         17.63         16.38         1.41 o                         
   1   3  13          4.56          5.92         1.03 o                         
   2   3  13         69.38         65.28         2.38 o                         
   3   3  13        282.83        297.58         4.82 o                         
   4   3  13        876.33        900.15         8.26 o                         
   5   3  13        603.22        625.64         7.07 o                         
   6   3  13          8.02         12.48         1.92 o                         
   7   3  13          0.35          2.95         1.11 o                         
   8   3  13         12.59         21.04         1.71 o                         
   9   3  13          8.96          5.35         0.84 o                         
 -10   4  13          2.96          3.56         1.00 o                         
  -9   4  13         41.27         45.84         1.86 o                         
  -8   4  13          0.14          0.72         1.04 o                         
  -7   4  13        104.14         90.76         2.54 o                         
  -6   4  13        159.46        144.24         3.11 o                         
  -5   4  13        170.02        160.92         3.23 o                         
  -4   4  13         92.67         91.84         2.47 o                         
  -3   4  13         37.79         48.94         1.97 o                         
  -2   4  13         19.16         25.23         1.58 o                         
  -1   4  13          8.13         10.08         1.01 o                         
   0   4  13        348.82        359.48         4.12 o                         
   1   4  13        476.92        499.34         5.69 o                         
   2   4  13        285.34        286.04         5.41 o                         
   3   4  13       1070.89       1120.36        11.65 o                         
   4   4  13         18.80         15.81         1.48 o                         
   5   4  13        145.32        151.17         3.52 o                         
   6   4  13        851.58        893.10        10.54 o                         
   7   4  13         12.93         15.81         1.28 o                         
   8   4  13         11.49         14.45         1.57 o                         
   9   4  13         13.81         11.86         1.11 o                         
  -9   5  13         26.60         24.45         1.36 o                         
  -8   5  13         30.63         27.22         1.99 o                         
  -7   5  13        657.70        638.50         7.42 o                         
  -6   5  13          2.11          2.73         1.11 o                         
  -5   5  13        812.63        822.72         7.57 o                         
  -4   5  13        615.30        657.58         5.96 o                         
  -3   5  13        232.16        232.01         4.16 o                         
  -2   5  13         39.80         34.10         2.00 o                         
  -1   5  13        256.62        249.78         4.30 o                         
   0   5  13        256.51        255.52         3.65 o                         
   1   5  13       1597.36       1630.59        14.62 o                         
   2   5  13          6.01         14.09         3.37 o                         
   3   5  13       1129.23       1132.91        11.32 o                         
   4   5  13         62.00         58.61         2.49 o                         
   5   5  13        258.13        253.00         5.33 o                         
   6   5  13         10.49         11.26         1.33 o                         
   7   5  13          1.35          0.67         0.92 o                         
   8   5  13         10.21         13.49         1.45 o                         
   9   5  13         25.63         19.54         1.24 o                         
  -9   6  13         92.63         87.38         2.99 o                         
  -8   6  13        101.49        106.03         2.97 o                         
  -7   6  13         70.00         68.79         2.39 o                         
  -6   6  13        102.92         90.74         2.34 o                         
  -5   6  13         44.19         44.26         1.66 o                         
  -4   6  13          0.81          0.54         1.03 o                         
  -3   6  13        609.07        611.44         7.17 o                         
  -2   6  13         34.76         34.44         1.79 o                         
  -1   6  13        682.02        657.61         7.06 o                         
   0   6  13        377.75        365.11         6.31 o                         
   1   6  13          0.19         -0.02         1.55 o                         
   2   6  13        130.16        115.65         3.36 o                         
   3   6  13          2.66          3.50         1.23 o                         
   4   6  13        188.34        188.98         5.34 o                         
   5   6  13         12.60         14.07         1.43 o                         
   6   6  13        393.33        400.26         5.99 o                         
   7   6  13          1.44          3.61         1.12 o                         
   8   6  13        167.92        169.32         3.87 o                         
  -9   7  13        247.20        253.94         5.09 o                         
  -8   7  13         68.60         76.99         3.24 o                         
  -7   7  13          0.17          1.37         1.02 o                         
  -6   7  13          0.09          1.05         0.81 o                         
  -5   7  13        350.91        357.25         4.11 o                         
  -4   7  13       1553.59       1479.08        11.01 o                         
  -3   7  13         16.30         11.81         1.10 o                         
  -2   7  13        176.70        181.24         4.19 o                         
  -1   7  13        561.14        497.61         8.26 o                         
   0   7  13         45.86         61.97         2.30 o                         
   1   7  13         13.71          9.30         1.64 o                         
   2   7  13        591.97        565.25         7.24 o                         
   3   7  13       2041.76       2041.57        15.20 o                         
   4   7  13        286.80        303.38         5.97 o                         
   5   7  13         92.47        104.66         3.34 o                         
   6   7  13         22.15         21.91         1.45 o                         
   7   7  13          1.66          1.78         1.01 o                         
   8   7  13        432.89        391.87        28.02 o                         
  -8   8  13         68.61         68.71         3.23 o                         
  -7   8  13         25.70         25.66         1.63 o                         
  -6   8  13          1.37          0.61         1.01 o                         
  -5   8  13          1.12          4.03         0.89 o                         
  -4   8  13          2.79          1.45         0.89 o                         
  -3   8  13         15.51         16.53         1.27 o                         
  -2   8  13        638.21        662.13        10.05 o                         
  -1   8  13         52.98         65.59         3.27 o                         
   0   8  13          1.08          2.51         1.06 o                         
   1   8  13        548.22        568.66        10.56 o                         
   2   8  13         58.72         53.47         2.11 o                         
   3   8  13         55.67         56.02         2.38 o                         
   4   8  13         18.64         24.27         1.67 o                         
   5   8  13        366.84        352.17         5.62 o                         
   6   8  13         16.78         13.15         1.15 o                         
   7   8  13         41.40         38.12         2.39 o                         
   8   8  13          3.74          4.66         1.01 o                         
  -8   9  13         15.32         13.02         4.71 o                         
  -7   9  13         58.14         63.86         2.50 o                         
  -6   9  13         76.14         73.06         1.92 o                         
  -5   9  13         14.38         16.63         1.12 o                         
  -4   9  13        268.86        263.07         4.04 o                         
  -3   9  13          5.07          9.34         1.20 o                         
  -2   9  13        205.17        189.41         3.81 o                         
  -1   9  13         70.53         67.53         2.31 o                         
   0   9  13         49.68         58.42         1.90 o                         
   1   9  13        504.52        469.49         5.85 o                         
   2   9  13        386.64        408.47         5.32 o                         
   3   9  13        425.58        447.96         5.94 o                         
   4   9  13          0.45          0.67         0.92 o                         
   5   9  13         22.52         20.65         1.54 o                         
   6   9  13         10.58         12.29         1.19 o                         
   7   9  13        105.96         98.73         3.37 o                         
  -7  10  13         60.26         68.28         4.26 o                         
  -6  10  13         24.83         27.53         1.15 o                         
  -5  10  13        186.95        190.47         3.55 o                         
  -4  10  13          0.90          2.90         1.02 o                         
  -3  10  13        148.69        155.30         3.38 o                         
  -2  10  13        271.24        276.47         4.92 o                         
  -1  10  13         23.67         17.22         1.25 o                         
   0  10  13         12.24         13.34         1.12 o                         
   1  10  13         30.47         35.77         1.93 o                         
   2  10  13         15.30         11.20         1.21 o                         
   3  10  13          0.26          2.98         1.30 o                         
   4  10  13        129.10        135.87         3.59 o                         
   5  10  13         59.35         59.11         2.02 o                         
   6  10  13          0.29          0.65         0.81 o                         
  -6  11  13         43.17         47.18         3.28 o                         
  -5  11  13         61.01         63.40         2.37 o                         
  -4  11  13         99.60        107.07         3.32 o                         
  -3  11  13         28.02         18.29         1.56 o                         
  -2  11  13          0.78          1.97         1.29 o                         
  -1  11  13        106.27         97.09         2.42 o                         
   0  11  13          1.18          1.17         0.86 o                         
   1  11  13         58.94         66.84         2.20 o                         
   2  11  13         57.88         50.83         2.51 o                         
   3  11  13        535.64        549.58        10.32 o                         
   4  11  13         29.42         26.40         2.05 o                         
   5  11  13          3.06          5.65         0.90 o                         
   6  11  13          1.82          2.94         1.34 o                         
  -5  12  13          8.99         12.47         1.03 o                         
  -4  12  13          9.68         10.74         1.22 o                         
  -3  12  13        135.43        146.77         3.17 o                         
  -2  12  13          7.49          6.60         1.24 o                         
  -1  12  13          0.04          1.11         0.96 o                         
   0  12  13          0.06          0.58         0.92 o                         
   1  12  13          6.14          7.47         1.01 o                         
   2  12  13         49.66         47.45         2.40 o                         
   3  12  13         10.72         15.92         1.20 o                         
   4  12  13         62.89         56.37         1.83 o                         
   5  12  13        141.97        148.66         4.89 o                         
  -4  13  13        281.18        299.28         6.32 o                         
  -3  13  13         42.73         42.51         1.47 o                         
  -2  13  13          2.70          2.12         0.77 o                         
  -1  13  13         55.76         58.81         2.30 o                         
   0  13  13          0.74          1.31         0.83 o                         
   1  13  13          0.37          0.98         0.74 o                         
   2  13  13         70.97         67.86         2.95 o                         
   3  13  13         85.23         69.48         2.03 o                         
  -1  14  13          9.59          9.53         1.13 o                         
   0  14  13         20.86         17.40         4.43 o                         
   1  14  13         36.85         29.45         4.04 o                         
 -10   0  14        420.75        471.66         9.43 o                         
  -9   0  14          3.42          1.98         1.10 o                         
  -8   0  14        324.44        322.76        11.64 o                         
  -7   0  14          5.79          5.38         1.40 o                         
  -6   0  14        406.95        396.39        10.29 o                         
  -5   0  14        447.34        388.21         7.23 o                         
  -4   0  14        207.39        197.96         4.89 o                         
  -3   0  14        766.55        827.02         9.56 o                         
  -2   0  14         59.33         50.80         3.39 o                         
  -1   0  14        324.77        365.82        18.40 o                         
   0   0  14        503.51        523.33        11.86 o                         
   1   0  14         23.83         14.51         2.89 o                         
   2   0  14        457.48        433.82         7.14 o                         
   3   0  14        170.70        172.06         4.88 o                         
   4   0  14         96.68        125.25         4.84 o                         
   5   0  14        105.44         93.53         4.55 o                         
   6   0  14         71.29         60.17         4.67 o                         
   7   0  14        153.26        147.75         8.54 o                         
   8   0  14         53.63         48.52         2.90 o                         
   9   0  14        359.72        321.92         6.46 o                         
 -10   1  14          8.53          6.39         1.06 o                         
  -9   1  14          3.42          4.19         0.89 o                         
  -8   1  14         59.86         70.54         2.20 o                         
  -7   1  14        474.80        466.51         5.44 o                         
  -6   1  14          8.35          6.94         1.05 o                         
  -5   1  14         28.59         26.84         1.45 o                         
  -4   1  14        406.22        427.43         5.34 o                         
  -3   1  14        723.40        726.23         7.35 o                         
  -2   1  14         52.78         49.13         2.69 o                         
  -1   1  14         83.98         97.47         2.98 o                         
   0   1  14        106.73        110.55         3.13 o                         
   1   1  14         41.44         39.68         1.87 o                         
   2   1  14        808.53        807.79         6.98 o                         
   3   1  14         32.59         29.75         1.79 o                         
   4   1  14        301.21        268.79         4.61 o                         
   5   1  14         50.08         45.11         2.20 o                         
   6   1  14        118.64        116.12         3.63 o                         
   7   1  14         45.19         37.85         2.40 o                         
   8   1  14         30.24         32.26         1.50 o                         
   9   1  14         50.94         48.85         1.95 o                         
 -10   2  14          6.41          4.59         0.95 o                         
  -9   2  14         15.35         16.43         1.41 o                         
  -8   2  14          1.64          3.80         0.91 o                         
  -7   2  14          8.39          6.33         0.97 o                         
  -6   2  14         23.50         23.84         1.41 o                         
  -5   2  14        690.42        638.74         7.09 o                         
  -4   2  14        926.93        888.35         9.00 o                         
  -3   2  14        283.21        252.36         4.10 o                         
  -2   2  14        136.38        125.97         3.11 o                         
  -1   2  14        370.74        364.54         5.65 o                         
   0   2  14        308.89        312.12         4.29 o                         
   1   2  14        301.16        315.04         4.25 o                         
   2   2  14        871.73        875.81        10.84 o                         
   3   2  14       2003.61       1969.17        23.02 o                         
   4   2  14          0.76          1.89         1.01 o                         
   5   2  14         54.22         58.68         2.75 o                         
   6   2  14          0.22          1.98         1.36 o                         
   7   2  14         22.94         23.35         1.63 o                         
   8   2  14         10.68          8.52         0.89 o                         
   9   2  14        141.55        136.91         3.76 o                         
  -9   3  14         21.65         23.76         1.33 o                         
  -8   3  14         65.86         66.55         2.25 o                         
  -7   3  14         25.24         35.63         1.99 o                         
  -6   3  14        311.80        328.96         5.06 o                         
  -5   3  14        293.38        285.04         4.87 o                         
  -4   3  14          0.59          1.97         1.13 o                         
  -3   3  14         60.30         56.82         2.08 o                         
  -2   3  14        161.22        163.71         4.66 o                         
  -1   3  14        736.05        763.73         8.06 o                         
   0   3  14        304.24        302.92         5.34 o                         
   1   3  14         62.01         69.48         2.49 o                         
   2   3  14         68.91         65.88         2.43 o                         
   3   3  14        352.62        321.47         5.38 o                         
   4   3  14        603.82        607.56         6.89 o                         
   5   3  14        156.35        135.35         3.66 o                         
   6   3  14          8.75         10.03         1.38 o                         
   7   3  14         24.59         22.34         1.90 o                         
   8   3  14         47.48         41.58         1.93 o                         
   9   3  14          4.16          3.52         0.88 o                         
  -9   4  14         66.80         62.58         1.89 o                         
  -8   4  14          1.17          2.20         0.90 o                         
  -7   4  14          0.86         -0.11         0.99 o                         
  -6   4  14          3.00          2.32         0.95 o                         
  -5   4  14        323.99        368.65         4.80 o                         
  -4   4  14        173.15        157.46         3.41 o                         
  -3   4  14        228.50        220.95         4.18 o                         
  -2   4  14       1211.10       1245.37         9.42 o                         
  -1   4  14         47.20         43.80         1.88 o                         
   0   4  14          6.51          5.27         0.89 o                         
   1   4  14        274.74        263.78         4.77 o                         
   2   4  14        764.19        804.04        10.49 o                         
   3   4  14       2545.53       2589.72        16.85 o                         
   4   4  14          0.05          2.96         0.99 o                         
   5   4  14          0.01         -0.16         1.07 o                         
   6   4  14        110.20        114.43         3.42 o                         
   7   4  14        193.76        203.78         3.75 o                         
   8   4  14         56.69         52.04         2.10 o                         
  -9   5  14        174.83        182.34         3.73 o                         
  -8   5  14          0.05          0.04         1.02 o                         
  -7   5  14         59.07         52.33         2.15 o                         
  -6   5  14        187.07        188.45         3.59 o                         
  -5   5  14         59.38         57.61         2.17 o                         
  -4   5  14        648.16        681.26         6.07 o                         
  -3   5  14          3.39          4.45         1.18 o                         
  -2   5  14         68.87         72.30         2.69 o                         
  -1   5  14        864.18        894.56         6.87 o                         
   0   5  14        508.59        504.69         5.30 o                         
   1   5  14        988.76       1007.66         8.50 o                         
   2   5  14        270.17        273.81         5.51 o                         
   3   5  14        154.82        146.43         4.20 o                         
   4   5  14        454.60        460.70         6.49 o                         
   5   5  14         16.74         17.47         1.52 o                         
   6   5  14        157.69        141.58         3.71 o                         
   7   5  14         98.69         96.74         2.49 o                         
   8   5  14         65.54         67.38         2.99 o                         
  -9   6  14          1.43          3.04         0.74 o                         
  -8   6  14        486.66        490.44         7.29 o                         
  -7   6  14        218.51        232.96         7.56 o                         
  -6   6  14          1.81          3.24         0.97 o                         
  -5   6  14        376.15        386.52         4.48 o                         
  -4   6  14        532.97        495.02         5.42 o                         
  -3   6  14        217.53        202.76         3.48 o                         
  -2   6  14        812.31        841.96         7.40 o                         
  -1   6  14        315.77        323.57         4.33 o                         
   0   6  14         70.78         69.52         2.40 o                         
   1   6  14          9.95          8.21         1.28 o                         
   2   6  14        931.72        941.22        12.81 o                         
   3   6  14        939.91        974.69        11.25 o                         
   4   6  14         37.26         44.33         2.82 o                         
   5   6  14        245.79        252.68         4.56 o                         
   6   6  14        674.67        703.41         7.78 o                         
   7   6  14         25.62         23.01         1.84 o                         
   8   6  14         45.21         44.69         1.86 o                         
  -8   7  14        142.74        156.81         3.75 o                         
  -7   7  14          0.04          1.86         1.41 o                         
  -6   7  14        105.84        101.45         2.65 o                         
  -5   7  14         27.95         31.87         1.41 o                         
  -4   7  14          2.19          1.51         0.89 o                         
  -3   7  14         75.47         76.38         2.20 o                         
  -2   7  14          3.21          4.89         1.34 o                         
  -1   7  14          3.51          3.08         1.03 o                         
   0   7  14          0.45          1.37         0.91 o                         
   1   7  14          1.01          1.23         1.32 o                         
   2   7  14         61.49         38.26         2.29 o                         
   3   7  14          1.85          1.36         1.39 o                         
   4   7  14         56.38         53.14         2.88 o                         
   5   7  14         89.33         77.59         2.92 o                         
   6   7  14          0.03          0.11         0.95 o                         
   7   7  14        165.53        175.22         4.01 o                         
   8   7  14          8.51         10.76         1.24 o                         
  -8   8  14         31.30         34.39         5.30 o                         
  -7   8  14        146.13        142.04         4.11 o                         
  -6   8  14         75.13         83.26         2.91 o                         
  -5   8  14        518.28        524.83         7.48 o                         
  -4   8  14        231.55        231.74         3.78 o                         
  -3   8  14         60.06         70.95         2.24 o                         
  -2   8  14        603.02        629.28         9.21 o                         
  -1   8  14          0.00          1.48         0.94 o                         
   0   8  14         25.75         17.93         1.54 o                         
   1   8  14         32.27         38.92         2.56 o                         
   2   8  14        614.68        620.34         7.21 o                         
   3   8  14        123.93        136.64         4.39 o                         
   4   8  14         91.74         91.10         2.97 o                         
   5   8  14         14.65         16.09         1.30 o                         
   6   8  14         42.31         42.92         3.01 o                         
   7   8  14          5.11          4.71         0.89 o                         
  -7   9  14         40.48         36.65         1.85 o                         
  -6   9  14         21.73         22.99         1.30 o                         
  -5   9  14          1.13          3.25         1.49 o                         
  -4   9  14         74.30         83.31         2.65 o                         
  -3   9  14          3.74          2.69         1.05 o                         
  -2   9  14         37.83         36.05         1.97 o                         
  -1   9  14         94.55         90.93         2.60 o                         
   0   9  14         20.02         28.59         3.31 o                         
   1   9  14         34.75         30.25         1.83 o                         
   2   9  14         16.92         19.27         1.51 o                         
   3   9  14          9.50         11.86         1.62 o                         
   4   9  14         91.89         87.69         2.43 o                         
   5   9  14          8.33         11.54         1.09 o                         
   6   9  14         78.95         69.27         3.06 o                         
  -7  10  14          3.75          1.35         1.02 o                         
  -6  10  14         10.66         11.73         1.44 o                         
  -5  10  14        338.46        375.62         4.93 o                         
  -4  10  14         73.37         83.08         2.44 o                         
  -3  10  14         42.03         49.49         2.08 o                         
  -2  10  14         13.06          7.84         0.96 o                         
  -1  10  14          3.21          3.57         0.96 o                         
   0  10  14        326.93        363.42         4.92 o                         
   1  10  14        173.26        171.56         4.06 o                         
   2  10  14        559.92        578.38         6.93 o                         
   3  10  14         68.36         61.63         2.26 o                         
   4  10  14         16.07         14.81         1.33 o                         
   5  10  14         93.16         79.68         2.22 o                         
   6  10  14        153.98        155.62         5.52 o                         
  -6  11  14        188.70        194.02         6.07 o                         
  -5  11  14          7.93          5.37         0.78 o                         
  -4  11  14          1.36          1.46         0.74 o                         
  -3  11  14         16.40         18.30         1.32 o                         
  -2  11  14         84.42         93.60         2.20 o                         
  -1  11  14        146.37        155.82         3.03 o                         
   0  11  14          0.85          1.80         0.79 o                         
   1  11  14         14.08         16.66         1.24 o                         
   2  11  14          4.62          7.01         1.17 o                         
   3  11  14          8.43          7.36         1.00 o                         
   4  11  14        111.93        118.42         2.69 o                         
   5  11  14         29.07         27.15         1.71 o                         
  -4  12  14        321.76        341.10         4.47 o                         
  -3  12  14        116.76        130.69         3.01 o                         
  -2  12  14         10.24          8.68         1.02 o                         
  -1  12  14         75.96         88.86         2.44 o                         
   0  12  14         85.29         91.59         2.46 o                         
   1  12  14          0.00          0.74         0.77 o                         
   2  12  14        392.01        405.59         5.86 o                         
   3  12  14        479.31        495.07         7.45 o                         
   4  12  14          2.88          4.50         0.93 o                         
  -3  13  14        105.74        105.77         2.38 o                         
  -2  13  14          0.12          1.26         0.88 o                         
  -1  13  14          0.23          0.72         0.68 o                         
   0  13  14          2.89          1.79         0.91 o                         
   1  13  14          5.20          5.55         1.27 o                         
   2  13  14        132.71        124.38         3.25 o                         
  -9   1  15        188.03        216.94         3.75 o                         
  -8   1  15          0.80          1.10         0.97 o                         
  -7   1  15          1.71          1.23         1.15 o                         
  -6   1  15        209.61        196.18         3.60 o                         
  -5   1  15        442.63        468.96         6.00 o                         
  -4   1  15        317.04        308.49         4.89 o                         
  -3   1  15         83.94         98.94         3.38 o                         
  -2   1  15        110.28        109.48         3.50 o                         
  -1   1  15         21.56         27.08         1.80 o                         
   0   1  15        417.56        417.15         6.55 o                         
   1   1  15          2.51          1.47         1.12 o                         
   2   1  15       1359.86       1297.04         9.35 o                         
   3   1  15         63.30         68.11         2.56 o                         
   4   1  15        433.99        426.44         6.24 o                         
   5   1  15         38.08         34.60         1.75 o                         
   6   1  15         64.36         78.04         3.47 o                         
   7   1  15          2.49          1.00         1.26 o                         
   8   1  15          2.41          4.00         0.71 o                         
  -9   2  15          4.94          5.14         1.01 o                         
  -8   2  15         13.24         17.20         1.26 o                         
  -7   2  15         18.13         13.08         1.22 o                         
  -6   2  15          8.03          7.66         1.11 o                         
  -5   2  15          2.92          3.76         1.13 o                         
  -4   2  15        351.32        369.79         6.39 o                         
  -3   2  15        123.22        120.84         3.36 o                         
  -2   2  15          1.09         -0.98         0.98 o                         
  -1   2  15       1031.72       1062.15         9.95 o                         
   0   2  15        106.01        105.84         3.10 o                         
   1   2  15          1.82          1.20         0.98 o                         
   2   2  15         79.43         77.09         3.04 o                         
   3   2  15         50.88         38.76         2.05 o                         
   4   2  15         33.73         36.98         1.86 o                         
   5   2  15         14.79         21.92         1.85 o                         
   6   2  15        413.15        449.23         6.51 o                         
   7   2  15         10.83         22.03         2.15 o                         
   8   2  15          0.29          2.37         0.73 o                         
  -9   3  15         72.40         66.34         3.01 o                         
  -8   3  15         21.44         22.70         1.56 o                         
  -7   3  15         19.98         15.25         1.37 o                         
  -6   3  15         56.64         55.64         1.97 o                         
  -5   3  15        400.92        393.13         5.59 o                         
  -4   3  15        492.16        481.28         9.06 o                         
  -3   3  15        135.08        157.89         3.52 o                         
  -2   3  15         23.32         21.66         1.43 o                         
  -1   3  15         47.74         50.03         2.01 o                         
   0   3  15          0.75          2.75         0.94 o                         
   1   3  15         17.33         20.70         1.36 o                         
   2   3  15        934.24        961.36        13.74 o                         
   3   3  15        568.42        570.62         8.11 o                         
   4   3  15         17.21         13.07         1.30 o                         
   5   3  15        103.07         93.26         3.59 o                         
   6   3  15        373.30        384.71         6.99 o                         
   7   3  15         22.34         24.31         1.39 o                         
   8   3  15         33.23         31.04         1.47 o                         
  -9   4  15         36.78         39.33         2.14 o                         
  -8   4  15          0.00          1.66         1.01 o                         
  -7   4  15          0.03          0.79         0.95 o                         
  -6   4  15          0.30          0.89         0.90 o                         
  -5   4  15          8.78          8.80         1.10 o                         
  -4   4  15        380.37        385.40         5.55 o                         
  -3   4  15         13.29         15.15         1.35 o                         
  -2   4  15         38.29         47.94         2.01 o                         
  -1   4  15         49.42         63.19         2.17 o                         
   0   4  15        186.79        194.87         3.38 o                         
   1   4  15         52.57         58.20         2.68 o                         
   2   4  15        161.59        163.79         4.89 o                         
   3   4  15        140.26        139.93         3.67 o                         
   4   4  15        802.40        818.37        11.04 o                         
   5   4  15        494.49        517.12         8.82 o                         
   6   4  15        176.29        171.36         4.25 o                         
   7   4  15        122.90        123.40         3.43 o                         
   8   4  15         30.99         27.50         1.33 o                         
  -9   5  15         10.64         12.85         1.89 o                         
  -8   5  15        369.69        395.28         6.29 o                         
  -7   5  15          4.32          3.86         1.00 o                         
  -6   5  15         20.39         26.13         1.84 o                         
  -5   5  15        107.87        120.14         3.36 o                         
  -4   5  15          0.93          1.47         0.95 o                         
  -3   5  15        160.88        157.55         3.30 o                         
  -2   5  15        140.35        133.89         3.54 o                         
  -1   5  15        142.04        152.91         3.25 o                         
   0   5  15          3.86          5.43         1.08 o                         
   1   5  15         71.80         76.20         2.44 o                         
   2   5  15        744.10        794.77         8.42 o                         
   3   5  15          2.21          2.06         1.23 o                         
   4   5  15         58.65         65.34         2.77 o                         
   5   5  15        131.91        135.80         3.69 o                         
   6   5  15         24.01         22.36         1.55 o                         
   7   5  15          2.75          3.95         1.02 o                         
   8   5  15          1.95          3.06         0.73 o                         
  -8   6  15         11.61         10.93         1.22 o                         
  -7   6  15         43.23         44.43         2.14 o                         
  -6   6  15         10.72         12.00         1.23 o                         
  -5   6  15          0.18          1.66         0.90 o                         
  -4   6  15          4.02          3.05         0.95 o                         
  -3   6  15        350.82        392.76         5.09 o                         
  -2   6  15        200.74        205.62         4.35 o                         
  -1   6  15          7.20          4.66         0.90 o                         
   0   6  15         47.08         42.59         2.17 o                         
   1   6  15        190.58        193.26         4.61 o                         
   2   6  15          2.09          3.24         1.15 o                         
   3   6  15         19.95         21.70         1.84 o                         
   4   6  15         24.85         26.48         1.89 o                         
   5   6  15        127.97        136.41         3.59 o                         
   6   6  15          4.85          5.21         1.17 o                         
   7   6  15        147.01        131.08         4.34 o                         
  -8   7  15         62.36         63.47         2.52 o                         
  -7   7  15         25.96         31.60         1.99 o                         
  -6   7  15         67.62         67.49         2.44 o                         
  -5   7  15        117.22        125.21         2.71 o                         
  -4   7  15        141.39        147.34         3.07 o                         
  -3   7  15        178.79        163.66         3.63 o                         
  -2   7  15          5.01          7.37         1.13 o                         
  -1   7  15        292.07        310.56         4.82 o                         
   0   7  15        120.33        116.99         2.97 o                         
   1   7  15        524.10        506.32        10.34 o                         
   2   7  15        114.37        128.31         3.75 o                         
   3   7  15       1292.26       1322.41        13.02 o                         
   4   7  15         17.41         15.65         1.77 o                         
   5   7  15         16.36         20.85         1.60 o                         
   6   7  15        159.93        150.92         3.48 o                         
   7   7  15         16.79         14.71         1.46 o                         
  -7   8  15        217.63        220.69        22.21 o                         
  -6   8  15          0.07         -0.40         0.92 o                         
  -5   8  15         67.83         80.42         2.71 o                         
  -4   8  15         19.08         22.11         1.50 o                         
  -3   8  15         34.58         28.31         1.61 o                         
  -2   8  15          0.11         -0.04         0.89 o                         
  -1   8  15        218.28        204.09         3.53 o                         
   0   8  15          6.29          6.27         1.12 o                         
   1   8  15       1034.51       1068.88        13.07 o                         
   2   8  15          7.53          7.67         1.32 o                         
   3   8  15         28.13         24.49         2.03 o                         
   4   8  15        144.13        151.25         4.12 o                         
   5   8  15         21.17         22.30         1.34 o                         
   6   8  15         18.07         18.11         1.41 o                         
  -7   9  15        300.40        263.53         6.97 o                         
  -6   9  15        135.60        131.37         3.44 o                         
  -5   9  15         75.86         84.07         2.80 o                         
  -4   9  15          0.99          1.50         1.08 o                         
  -3   9  15          2.63          1.19         0.86 o                         
  -2   9  15          7.11          8.81         0.94 o                         
  -1   9  15        142.67        114.70         2.62 o                         
   0   9  15          2.79          1.62         0.94 o                         
   1   9  15        101.67        101.51         2.87 o                         
   2   9  15         22.22         17.68         1.36 o                         
   3   9  15         13.67         16.09         1.65 o                         
   4   9  15          0.73          0.45         1.02 o                         
   5   9  15        193.42        194.16         3.78 o                         
   6   9  15         49.05         41.51         2.15 o                         
  -6  10  15          8.16          8.07         1.17 o                         
  -5  10  15          0.12         -0.58         0.80 o                         
  -4  10  15         24.16         26.83         1.34 o                         
  -3  10  15         64.79         63.55         1.90 o                         
  -2  10  15          5.92          3.27         0.75 o                         
  -1  10  15         14.48         16.32         1.24 o                         
   0  10  15        253.37        271.44         4.10 o                         
   1  10  15         14.36         14.73         1.35 o                         
   2  10  15         19.00         23.00         1.66 o                         
   3  10  15          3.34          2.69         0.96 o                         
   4  10  15          0.04          0.65         0.84 o                         
   5  10  15          1.18          2.48         0.96 o                         
  -5  11  15        175.24        206.06         6.64 o                         
  -4  11  15         36.01         29.19         1.55 o                         
  -3  11  15         27.81         30.78         1.51 o                         
  -2  11  15        102.42        117.98         2.60 o                         
  -1  11  15        188.01        178.70         2.93 o                         
   0  11  15        158.87        169.22         3.13 o                         
   1  11  15         75.89         69.80         2.00 o                         
   2  11  15        235.71        235.69         6.18 o                         
   3  11  15         10.19          8.99         1.21 o                         
   4  11  15         14.70         14.25         1.12 o                         
  -3  12  15          9.46         10.02         1.12 o                         
  -2  12  15          2.95          2.87         0.76 o                         
  -1  12  15         32.13         32.85         1.63 o                         
   0  12  15         54.33         58.03         1.76 o                         
   1  12  15          4.99          5.76         1.01 o                         
   2  12  15        223.44        219.06         9.68 o                         
   3  12  15         17.18         16.96         1.68 o                         
  -9   0  16          2.60          2.28         1.63 o                         
  -8   0  16         17.56         12.16         1.79 o                         
  -7   0  16          0.00          1.02         1.74 o                         
  -6   0  16         22.62         17.38         2.60 o                         
  -5   0  16        183.44        200.96         5.94 o                         
  -4   0  16          1.72          0.89         1.33 o                         
  -3   0  16        148.73        138.83         6.36 o                         
  -2   0  16          6.94         10.73         1.81 o                         
  -1   0  16        609.86        600.39        13.12 o                         
   0   0  16       1504.19       1544.48        17.06 o                         
   1   0  16         28.18         21.49         2.45 o                         
   2   0  16         33.25         32.24         4.22 o                         
   3   0  16       1980.47       1969.62        21.80 o                         
   4   0  16         39.02         34.76         2.82 o                         
   5   0  16         37.76         42.81         2.97 o                         
   6   0  16         49.46         51.86         7.84 o                         
   7   0  16        298.07        290.41         6.86 o                         
   8   0  16         47.24         49.40         2.42 o                         
  -9   1  16         71.63         65.84         1.77 o                         
  -8   1  16          4.36          8.31         1.12 o                         
  -7   1  16         26.28         30.83         2.00 o                         
  -6   1  16        171.99        178.97         3.95 o                         
  -5   1  16        177.29        160.20         3.73 o                         
  -4   1  16          0.35          1.31         1.39 o                         
  -3   1  16          7.30          7.30         1.28 o                         
  -2   1  16        353.76        361.54         6.30 o                         
  -1   1  16          4.72          3.29         1.20 o                         
   0   1  16          0.60          1.79         1.27 o                         
   1   1  16         35.56         29.64         1.78 o                         
   2   1  16         61.01         56.13         2.25 o                         
   3   1  16          8.16          6.27         1.30 o                         
   4   1  16         64.09         61.95         2.28 o                         
   5   1  16        106.16         93.95         2.58 o                         
   6   1  16         92.14         79.52         4.46 o                         
   7   1  16         13.61          9.08         1.19 o                         
   8   1  16          2.05          1.39         0.62 o                         
  -9   2  16        184.16        190.37         6.88 o                         
  -8   2  16         61.88         60.83         2.63 o                         
  -7   2  16         86.21         78.69         2.96 o                         
  -6   2  16         16.38         20.27         1.29 o                         
  -5   2  16        146.87        147.53         3.72 o                         
  -4   2  16          3.39          1.56         1.03 o                         
  -3   2  16         42.72         43.00         2.16 o                         
  -2   2  16         68.37         88.00         3.30 o                         
  -1   2  16          7.05          8.45         1.28 o                         
   0   2  16          2.53          3.62         1.05 o                         
   1   2  16        267.80        262.89         5.02 o                         
   2   2  16        888.22        835.81         8.65 o                         
   3   2  16        175.83        174.37         4.51 o                         
   4   2  16        316.16        311.86         5.21 o                         
   5   2  16         42.59         52.62         1.97 o                         
   6   2  16        213.40        232.68         4.35 o                         
   7   2  16        140.14        147.62         3.37 o                         
   8   2  16          8.05          6.42         1.06 o                         
  -9   3  16          0.15          1.42         0.74 o                         
  -8   3  16         32.88         27.15         1.50 o                         
  -7   3  16         26.84         24.25         1.44 o                         
  -6   3  16         60.94         63.80         2.27 o                         
  -5   3  16        480.16        506.15         6.58 o                         
  -4   3  16        361.78        372.21         5.77 o                         
  -3   3  16        205.13        209.31         4.01 o                         
  -2   3  16          1.05          1.87         0.97 o                         
  -1   3  16        820.00        802.27         7.91 o                         
   0   3  16          3.48          4.99         1.06 o                         
   1   3  16        524.63        553.88         7.58 o                         
   2   3  16        108.81        114.09         4.12 o                         
   3   3  16          6.33          3.79         1.11 o                         
   4   3  16       1000.53        967.70         8.73 o                         
   5   3  16         13.97         17.80         1.81 o                         
   6   3  16        102.34         99.70         2.88 o                         
   7   3  16          3.13          2.94         0.83 o                         
   8   3  16         27.57         23.54         1.54 o                         
  -8   4  16        140.31        121.49         6.35 o                         
  -7   4  16        309.97        330.07         5.28 o                         
  -6   4  16         42.69         49.37         2.61 o                         
  -5   4  16          0.54          0.96         1.04 o                         
  -4   4  16         37.82         42.36         1.93 o                         
  -3   4  16        445.69        441.88         6.40 o                         
  -2   4  16       1109.04       1047.67         9.51 o                         
  -1   4  16        645.33        660.11         6.11 o                         
   0   4  16        180.26        172.63         3.96 o                         
   1   4  16         36.20         30.86         1.82 o                         
   2   4  16         71.60         61.68         3.05 o                         
   3   4  16         27.23         26.52         2.26 o                         
   4   4  16        434.40        428.78         7.51 o                         
   5   4  16        187.23        201.73         5.79 o                         
   6   4  16          6.27          4.07         0.97 o                         
   7   4  16         16.22         18.31         1.45 o                         
  -8   5  16         11.79         12.36         1.45 o                         
  -7   5  16          7.59          3.37         0.89 o                         
  -6   5  16        156.88        154.12         3.66 o                         
  -5   5  16          6.45         10.53         1.26 o                         
  -4   5  16        148.97        132.77         3.36 o                         
  -3   5  16        150.96        161.84         3.77 o                         
  -2   5  16          9.81         12.91         1.28 o                         
  -1   5  16        306.60        324.26         4.31 o                         
   0   5  16         13.27         10.03         1.06 o                         
   1   5  16         35.40         30.59         1.79 o                         
   2   5  16        150.85        142.49         3.59 o                         
   3   5  16         53.38         45.59         2.40 o                         
   4   5  16         14.88         11.29         1.66 o                         
   5   5  16         29.89         29.70         3.09 o                         
   6   5  16         69.34         69.15         2.61 o                         
   7   5  16        189.08        187.68         4.98 o                         
  -8   6  16         12.09         10.89         2.80 o                         
  -7   6  16        215.45        219.40         4.63 o                         
  -6   6  16          7.40          6.72         1.04 o                         
  -5   6  16         63.94         77.42         2.50 o                         
  -4   6  16         30.07         29.74         2.15 o                         
  -3   6  16         33.96         37.69         1.81 o                         
  -2   6  16        641.89        648.83         7.55 o                         
  -1   6  16         56.75         52.78         2.04 o                         
   0   6  16        319.94        296.94         4.57 o                         
   1   6  16        120.14        120.99         3.64 o                         
   2   6  16          8.97         11.27         1.46 o                         
   3   6  16        150.31        136.41         4.26 o                         
   4   6  16        349.74        348.07         8.31 o                         
   5   6  16         95.21         98.96         2.82 o                         
   6   6  16         48.68         51.48         2.66 o                         
   7   6  16          6.33          5.99         0.99 o                         
  -7   7  16        174.25        168.10         7.24 o                         
  -6   7  16         33.99         33.24         1.98 o                         
  -5   7  16        143.91        152.60         5.34 o                         
  -4   7  16        140.20        153.10         4.21 o                         
  -3   7  16         56.82         53.36         2.21 o                         
  -2   7  16         71.15         58.73         2.34 o                         
  -1   7  16        245.56        258.44         4.19 o                         
   0   7  16        115.21        118.69         3.31 o                         
   1   7  16        350.57        355.99         7.01 o                         
   2   7  16          1.63          1.55         1.61 o                         
   3   7  16        202.10        211.84         6.72 o                         
   4   7  16        536.97        562.39         8.91 o                         
   5   7  16          0.12          0.13         1.23 o                         
   6   7  16         37.92         34.44         1.88 o                         
  -7   8  16          0.41          1.09         1.08 o                         
  -6   8  16         84.04         79.53         2.73 o                         
  -5   8  16         22.68         18.56         1.55 o                         
  -4   8  16         38.28         38.66         2.24 o                         
  -3   8  16          1.28          1.14         0.87 o                         
  -2   8  16        233.96        220.90         3.85 o                         
  -1   8  16          1.51          3.38         0.92 o                         
   0   8  16          4.50          3.23         0.83 o                         
   1   8  16         43.82         45.03         2.02 o                         
   2   8  16        170.27        182.60         3.97 o                         
   3   8  16         23.00         19.53         2.06 o                         
   4   8  16        137.99        137.15         3.12 o                         
   5   8  16         94.43         84.52         3.57 o                         
   6   8  16          0.13          0.25         0.76 o                         
  -6   9  16        225.52        225.25         3.76 o                         
  -5   9  16          0.16          1.29         0.85 o                         
  -4   9  16         89.14         86.90         2.49 o                         
  -3   9  16         24.67         29.82         1.45 o                         
  -2   9  16         37.73         32.56         1.67 o                         
  -1   9  16          3.10          3.60         1.02 o                         
   0   9  16        285.94        292.35         4.94 o                         
   1   9  16          1.07          1.63         0.84 o                         
   2   9  16        148.03        142.30         3.22 o                         
   3   9  16        140.38        145.33         3.87 o                         
   4   9  16         17.20         19.14         1.24 o                         
   5   9  16        105.31        103.33         3.06 o                         
  -5  10  16          3.73          6.60         0.92 o                         
  -4  10  16         54.38         62.59         2.07 o                         
  -3  10  16          2.25          4.36         0.80 o                         
  -2  10  16          4.61          0.69         0.90 o                         
  -1  10  16        271.82        276.63         3.64 o                         
   0  10  16         24.62         20.30         1.28 o                         
   1  10  16         47.57         45.93         1.71 o                         
   2  10  16          3.13          5.64         1.61 o                         
   3  10  16          7.39          5.56         0.83 o                         
   4  10  16        126.56        131.81         4.17 o                         
  -4  11  16          1.21          4.05         1.21 o                         
  -3  11  16         83.76         85.34         2.22 o                         
  -2  11  16        100.09        110.29         2.42 o                         
  -1  11  16        167.49        168.22         3.46 o                         
   0  11  16          0.95          1.19         0.65 o                         
   1  11  16          0.10          0.54         0.76 o                         
   2  11  16          2.23          1.44         0.67 o                         
   3  11  16        107.48         95.10         2.95 o                         
  -2  12  16         33.08         33.62         3.27 o                         
  -1  12  16        362.43        358.15        16.47 o                         
   0  12  16         87.26         77.28         2.55 o                         
   1  12  16          1.50          2.81         1.63 o                         
  -8   1  17         16.48         15.92         1.15 o                         
  -7   1  17         71.11         80.55         3.85 o                         
  -6   1  17          1.93          0.62         0.81 o                         
  -5   1  17         38.83         36.50         1.86 o                         
  -4   1  17          5.08          2.63         1.06 o                         
  -3   1  17         76.86         64.40         2.78 o                         
  -2   1  17        138.37        104.47         3.16 o                         
  -1   1  17        487.54        475.37         6.58 o                         
   0   1  17         60.09         60.33         2.82 o                         
   1   1  17         54.39         57.79         2.33 o                         
   2   1  17        258.12        248.63         5.45 o                         
   3   1  17        440.68        467.76         7.99 o                         
   4   1  17         26.34         30.31         1.60 o                         
   5   1  17        596.12        674.25         6.20 o                         
   6   1  17         34.52         40.68         2.64 o                         
   7   1  17         94.68         96.97         2.44 o                         
  -8   2  17          7.53          5.19         0.69 o                         
  -7   2  17         19.95         19.06         1.43 o                         
  -6   2  17        236.34        211.82         3.44 o                         
  -5   2  17          0.00         -0.88         0.97 o                         
  -4   2  17         59.15         51.52         2.22 o                         
  -3   2  17        207.82        205.16         3.84 o                         
  -2   2  17         39.70         38.19         1.93 o                         
  -1   2  17        770.68        802.81         7.89 o                         
   0   2  17        171.40        174.84         4.12 o                         
   1   2  17        134.85        130.71         3.95 o                         
   2   2  17         60.40         54.87         2.64 o                         
   3   2  17        175.57        190.11         4.61 o                         
   4   2  17         22.64         19.00         1.46 o                         
   5   2  17          7.22          8.00         1.38 o                         
   6   2  17        119.20        116.45         3.23 o                         
   7   2  17         26.56         34.15         1.51 o                         
  -8   3  17         19.51         23.22         1.43 o                         
  -7   3  17          3.15          3.69         1.21 o                         
  -6   3  17          2.17          2.65         1.01 o                         
  -5   3  17         68.95         67.46         2.41 o                         
  -4   3  17        107.21        105.83         3.06 o                         
  -3   3  17         71.41         91.46         2.62 o                         
  -2   3  17        230.20        211.00         3.97 o                         
  -1   3  17          1.47          2.52         0.99 o                         
   0   3  17          0.02          0.70         1.03 o                         
   1   3  17          0.28          2.06         1.05 o                         
   2   3  17          0.65          0.68         1.29 o                         
   3   3  17         69.95         54.99         2.47 o                         
   4   3  17        800.16        790.08         8.49 o                         
   5   3  17         10.51         10.88         1.50 o                         
   6   3  17         36.62         39.49         1.97 o                         
   7   3  17          1.87          0.51         0.59 o                         
  -8   4  17        123.92        117.74         3.30 o                         
  -7   4  17          0.28          1.32         0.97 o                         
  -6   4  17         34.47         32.26         1.74 o                         
  -5   4  17        210.29        211.16         4.42 o                         
  -4   4  17        180.89        173.87         3.77 o                         
  -3   4  17        253.42        251.63         4.71 o                         
  -2   4  17        494.48        500.01         6.07 o                         
  -1   4  17          0.86          3.75         1.00 o                         
   0   4  17         39.56         38.67         2.11 o                         
   1   4  17        297.12        319.33         5.01 o                         
   2   4  17        108.57        119.31         3.55 o                         
   3   4  17          5.31          3.28         1.01 o                         
   4   4  17         63.44         70.24         2.34 o                         
   5   4  17          1.54          2.34         1.14 o                         
   6   4  17          9.65         12.01         1.22 o                         
   7   4  17         50.10         54.22         2.39 o                         
  -7   5  17         47.18         55.80         1.95 o                         
  -6   5  17         72.29         74.73         2.36 o                         
  -5   5  17         22.07         24.49         1.80 o                         
  -4   5  17        481.90        487.96         7.48 o                         
  -3   5  17        343.92        341.72         5.35 o                         
  -2   5  17        343.28        325.91         4.86 o                         
  -1   5  17         66.83         72.17         2.28 o                         
   0   5  17          0.83          1.03         0.97 o                         
   1   5  17          3.15          3.58         1.30 o                         
   2   5  17         66.06         76.16         2.81 o                         
   3   5  17         31.80         33.36         1.78 o                         
   4   5  17        313.80        327.66         5.98 o                         
   5   5  17        484.70        521.09         6.94 o                         
   6   5  17        217.44        212.87         4.30 o                         
  -7   6  17          9.26          8.45         1.00 o                         
  -6   6  17         50.92         37.69         1.79 o                         
  -5   6  17          0.58          0.89         0.82 o                         
  -4   6  17          4.14          5.31         0.99 o                         
  -3   6  17          0.88          0.32         1.04 o                         
  -2   6  17          7.49          6.81         0.99 o                         
  -1   6  17         28.20         24.49         1.84 o                         
   0   6  17          1.06          0.14         1.07 o                         
   1   6  17          0.13         -0.73         0.95 o                         
   2   6  17         64.77         68.45         3.64 o                         
   3   6  17         93.26         87.53         2.76 o                         
   4   6  17         56.03         62.04         2.60 o                         
   5   6  17          1.97          3.00         1.25 o                         
   6   6  17         57.42         66.89         1.98 o                         
  -7   7  17          0.13          1.47         1.14 o                         
  -6   7  17         25.15         17.55         1.78 o                         
  -5   7  17         21.43         21.10         1.78 o                         
  -4   7  17        139.03        141.98         5.72 o                         
  -3   7  17        137.23        140.38         2.97 o                         
  -2   7  17        228.54        207.71         3.93 o                         
  -1   7  17        139.45        138.89         4.01 o                         
   0   7  17        188.26        174.66         3.65 o                         
   1   7  17         15.83         11.75         1.46 o                         
   2   7  17         22.15         19.82         1.55 o                         
   3   7  17          0.37         -0.13         1.28 o                         
   4   7  17         20.56         18.99         1.53 o                         
   5   7  17         67.18         72.91         4.26 o                         
   6   7  17          9.41         10.67         1.11 o                         
  -6   8  17         22.28         15.04         1.32 o                         
  -5   8  17        116.94        123.49         2.98 o                         
  -4   8  17         57.62         59.11         2.09 o                         
  -3   8  17         20.04         18.99         1.66 o                         
  -2   8  17          0.55          0.24         0.92 o                         
  -1   8  17         31.45         28.95         1.54 o                         
   0   8  17        169.81        183.22         3.71 o                         
   1   8  17          6.78          5.29         1.02 o                         
   2   8  17        136.57        130.43         3.46 o                         
   3   8  17         92.39         80.14         3.44 o                         
   4   8  17        173.06        175.90         5.01 o                         
   5   8  17          0.82          1.10         0.97 o                         
  -5   9  17         15.54         12.17         1.11 o                         
  -4   9  17         13.14         16.02         1.23 o                         
  -3   9  17         68.78         73.18         2.18 o                         
  -2   9  17         41.82         32.70         1.45 o                         
  -1   9  17         95.36         96.62         2.66 o                         
   0   9  17          1.19         -0.41         1.20 o                         
   1   9  17         69.80         63.10         2.36 o                         
   2   9  17          0.36          0.31         0.71 o                         
   3   9  17         33.40         36.19         1.42 o                         
   4   9  17        222.23        236.79         5.61 o                         
  -4  10  17        109.65        112.13         8.44 o                         
  -3  10  17          0.94          1.95         0.74 o                         
  -2  10  17         18.30         17.61         1.25 o                         
  -1  10  17          5.94          7.98         1.04 o                         
   0  10  17          1.94          2.98         1.04 o                         
   1  10  17         10.85          8.04         1.04 o                         
   2  10  17         15.26          8.39         1.14 o                         
   3  10  17         53.40         45.47         2.22 o                         
  -2  11  17        370.28        377.19         6.69 o                         
  -1  11  17         80.40         80.85         2.97 o                         
   0  11  17          0.79          1.57         0.95 o                         
   1  11  17         23.84         19.23         1.42 o                         
  -8   0  18        182.33        201.77         5.87 o                         
  -7   0  18        186.67        184.28         6.17 o                         
  -6   0  18         65.27         62.08         2.40 o                         
  -5   0  18        268.13        285.17        10.41 o                         
  -4   0  18          3.62          4.69         1.47 o                         
  -3   0  18         34.32         27.05         2.48 o                         
  -2   0  18       1489.76       1511.48        15.85 o                         
  -1   0  18        414.23        420.48        11.14 o                         
   0   0  18          1.75         -0.03         1.59 o                         
   1   0  18        893.84        898.95        11.48 o                         
   2   0  18        294.48        306.41         9.25 o                         
   3   0  18        234.32        233.28         6.05 o                         
   4   0  18       2485.45       2474.46        17.77 o                         
   5   0  18         19.06         21.26         2.38 o                         
   6   0  18          3.72          4.13         1.80 o                         
   7   0  18         11.41         12.65         1.82 o                         
  -8   1  18         48.77         47.37         2.81 o                         
  -7   1  18         22.03         23.23         1.75 o                         
  -6   1  18         62.86         60.02         1.94 o                         
  -5   1  18          0.42          0.10         0.88 o                         
  -4   1  18         12.90         13.57         1.35 o                         
  -3   1  18        682.10        740.06         7.13 o                         
  -2   1  18          1.18          2.82         1.15 o                         
  -1   1  18        171.44        167.55         3.57 o                         
   0   1  18         29.24         30.18         1.85 o                         
   1   1  18          1.48          3.35         1.20 o                         
   2   1  18          8.82          7.41         1.51 o                         
   3   1  18        269.63        268.87         4.81 o                         
   4   1  18         63.41         68.73         2.52 o                         
   5   1  18         15.11         16.37         1.57 o                         
   6   1  18         96.25         91.74         2.96 o                         
   7   1  18          0.07         -0.96         0.96 o                         
  -7   2  18         92.57         94.61         2.54 o                         
  -6   2  18         17.43         19.57         1.45 o                         
  -5   2  18        109.08        114.92         2.85 o                         
  -4   2  18        127.58        132.44         3.49 o                         
  -3   2  18         23.20         20.88         1.53 o                         
  -2   2  18        338.76        333.05         5.29 o                         
  -1   2  18        227.74        233.26         4.17 o                         
   0   2  18        263.39        253.73         4.81 o                         
   1   2  18         39.94         36.45         2.44 o                         
   2   2  18         33.74         34.08         2.35 o                         
   3   2  18          7.07          5.18         1.35 o                         
   4   2  18         19.30         25.43         1.50 o                         
   5   2  18         37.70         51.62         3.86 o                         
   6   2  18          0.41          1.04         0.98 o                         
  -7   3  18          0.75          0.55         0.76 o                         
  -6   3  18         58.91         46.95         1.85 o                         
  -5   3  18         39.87         35.34         1.63 o                         
  -4   3  18          0.23         -0.38         0.92 o                         
  -3   3  18         46.92         55.18         2.30 o                         
  -2   3  18         37.47         35.99         1.75 o                         
  -1   3  18         50.09         44.57         2.11 o                         
   0   3  18          5.72          5.01         1.31 o                         
   1   3  18         46.27         46.95         2.56 o                         
   2   3  18         11.16          9.93         1.47 o                         
   3   3  18          0.11          0.39         1.09 o                         
   4   3  18         24.27         23.69         1.39 o                         
   5   3  18          0.25          1.29         0.96 o                         
   6   3  18        221.42        222.77         7.56 o                         
  -7   4  18         12.16         12.91         0.99 o                         
  -6   4  18          0.02          0.63         0.74 o                         
  -5   4  18          7.20          9.13         1.08 o                         
  -4   4  18        162.72        182.87         3.52 o                         
  -3   4  18        184.41        169.44         3.65 o                         
  -2   4  18          0.57          0.18         0.90 o                         
  -1   4  18        195.94        200.24         4.40 o                         
   0   4  18        165.30        160.98         4.65 o                         
   1   4  18         18.64         17.76         2.12 o                         
   2   4  18         77.93         75.55         2.48 o                         
   3   4  18        244.79        237.05         4.54 o                         
   4   4  18         18.87         15.15         1.45 o                         
   5   4  18        377.64        420.86         5.70 o                         
   6   4  18          7.82          9.01         1.29 o                         
  -7   5  18          1.21          2.81         0.90 o                         
  -6   5  18         47.95         48.26         1.84 o                         
  -5   5  18         41.36         38.73         1.70 o                         
  -4   5  18        194.75        194.12         4.48 o                         
  -3   5  18          1.01          2.65         0.97 o                         
  -2   5  18         60.52         55.85         2.37 o                         
  -1   5  18         80.03         68.99         2.59 o                         
   0   5  18         71.29         64.84         2.84 o                         
   1   5  18        189.14        191.51         4.79 o                         
   2   5  18         12.91         13.21         2.21 o                         
   3   5  18         57.21         60.67         2.22 o                         
   4   5  18         51.30         42.99         2.54 o                         
   5   5  18         37.04         34.94         1.74 o                         
   6   5  18         31.52         31.47         1.77 o                         
  -6   6  18         22.65         25.37         1.32 o                         
  -5   6  18        249.23        264.14         5.20 o                         
  -4   6  18          0.75         -0.78         0.97 o                         
  -3   6  18         37.67         32.08         1.77 o                         
  -2   6  18          1.40          1.66         0.89 o                         
  -1   6  18        100.56        101.80         4.94 o                         
   0   6  18        139.77        140.29         3.42 o                         
   1   6  18         18.27         19.02         2.04 o                         
   2   6  18          2.84          2.75         1.40 o                         
   3   6  18         46.70         39.66         3.72 o                         
   4   6  18          2.09          3.70         1.57 o                         
   5   6  18        107.73        100.90         3.82 o                         
  -6   7  18         54.91         64.61         2.44 o                         
  -5   7  18         56.06         61.28         1.96 o                         
  -4   7  18         72.30         73.34         1.94 o                         
  -3   7  18         82.78         79.80         2.49 o                         
  -2   7  18          1.90          3.05         0.98 o                         
  -1   7  18         24.61         23.59         1.54 o                         
   0   7  18         55.74         50.24         2.20 o                         
   1   7  18         41.35         41.84         2.49 o                         
   2   7  18        251.48        253.05         3.96 o                         
   3   7  18          7.69          4.21         1.23 o                         
   4   7  18          0.26          1.31         0.91 o                         
   5   7  18        267.53        261.10         4.62 o                         
  -5   8  18         61.07         68.55         2.61 o                         
  -4   8  18          1.05          2.85         1.00 o                         
  -3   8  18         78.38         73.73         2.44 o                         
  -2   8  18          2.45          1.08         0.78 o                         
  -1   8  18         18.72         15.63         1.11 o                         
   0   8  18          0.01          0.19         1.17 o                         
   1   8  18         44.23         51.00         2.60 o                         
   2   8  18          3.51          1.79         0.81 o                         
   3   8  18          0.03         -0.65         0.96 o                         
   4   8  18          2.11          0.73         0.84 o                         
  -4   9  18         33.38         33.28         1.89 o                         
  -3   9  18        174.53        174.70         4.37 o                         
  -2   9  18         11.95         11.22         0.90 o                         
  -1   9  18         30.22         33.43         1.62 o                         
   0   9  18        194.76        207.16         4.47 o                         
   1   9  18         43.16         41.38         2.03 o                         
   2   9  18         25.30         19.91         1.42 o                         
   3   9  18          1.17          2.33         1.39 o                         
  -2  10  18          3.43          3.00         0.79 o                         
  -1  10  18         12.84          9.22         1.03 o                         
   0  10  18          2.81          1.48         0.74 o                         
   1  10  18          4.75          4.72         1.50 o                         
  -7   1  19          0.06          0.48         0.75 o                         
  -6   1  19         20.28         21.98         1.20 o                         
  -5   1  19        138.59        127.01         3.04 o                         
  -4   1  19        162.78        175.75         3.81 o                         
  -3   1  19        682.27        703.05         7.88 o                         
  -2   1  19          5.50          7.03         1.08 o                         
  -1   1  19        504.36        496.05         6.96 o                         
   0   1  19        126.68        144.22         3.53 o                         
   1   1  19        128.51        120.90         3.97 o                         
   2   1  19        370.09        356.59         7.55 o                         
   3   1  19         45.19         43.66         1.90 o                         
   4   1  19        303.77        305.09         4.91 o                         
   5   1  19          3.40          1.78         1.38 o                         
   6   1  19         13.60         12.02         1.34 o                         
  -7   2  19          0.85          0.92         0.87 o                         
  -6   2  19          0.78          1.28         0.98 o                         
  -5   2  19          8.57         13.33         0.95 o                         
  -4   2  19          0.10         -0.26         0.78 o                         
  -3   2  19        170.45        177.97         4.19 o                         
  -2   2  19         17.13         16.05         1.39 o                         
  -1   2  19         10.87         12.40         1.46 o                         
   0   2  19        323.90        334.55         6.29 o                         
   1   2  19        157.03        144.41         4.28 o                         
   2   2  19          1.22          0.23         1.10 o                         
   3   2  19         15.74         19.82         1.68 o                         
   4   2  19         29.37         37.79         1.66 o                         
   5   2  19         64.46         70.89         3.86 o                         
   6   2  19          0.62          0.57         0.74 o                         
  -7   3  19         19.35         19.44         1.90 o
[truncated: 17,823 more chars]
