# Supplementary material for: Formation and structure of the first metal complexes comprising amidino­guanidinate ligands
Source: Acta Crystallogr E Crystallogr Commun. 2016 Oct 4;72(Pt 11):1526–31. doi: 10.1107/S2056989016015322 (PMC5095825; doi:10.1107/S2056989016015322)
Supplement: Supplementary file 3 [file e-72-01526-compound_3sup3.hkl]

data_compound_3                                                                 
_shelx_title ' IP360 IN P-1'                                                    
_shelx_refln_list_code          4                                               
_shelx_F_calc_maximum      246.65                                               
_exptl_crystal_F_000      1184.00                                               
_reflns_d_resolution_high  0.7828                                               
                                                                                
loop_                                                                           
 _space_group_symop_operation_xyz                                               
 'x, y, z'                                                                      
 '-x, -y, -z'                                                                   
                                                                                
_cell_length_a    12.9090                                                       
_cell_length_b    15.0950                                                       
_cell_length_c    16.7860                                                       
_cell_angle_alpha 100.670                                                       
_cell_angle_beta   97.200                                                       
_cell_angle_gamma 109.500                                                       
                                                                                
_shelx_F_squared_multiplier     1.000                                           
                                                                                
loop_                                                                           
 _refln_index_h                                                                 
 _refln_index_k                                                                 
 _refln_index_l                                                                 
 _refln_F_squared_calc                                                          
 _refln_F_squared_meas                                                          
 _refln_F_squared_sigma                                                         
 _refln_observed_status                                                         
   2   0   0       2404.95       2241.70       187.83 o                         
   3   0   0       1700.40       1987.26       209.00 o                         
   4   0   0       3895.73       3854.43       197.13 o                         
   5   0   0       1080.62       1019.08       167.79 o                         
   6   0   0        290.40        301.12       159.81 o                         
   7   0   0       1981.44       2076.40       164.64 o                         
   8   0   0       7336.20       7175.21       166.42 o                         
   9   0   0       3162.85       3386.35       150.91 o                         
  10   0   0       3919.85       3983.06       153.61 o                         
  11   0   0          3.02        129.02       147.47 o                         
  12   0   0        978.05       1107.45       156.68 o                         
  13   0   0       1607.99       1662.18       147.89 o                         
  14   0   0        113.28        185.36       173.69 o                         
  15   0   0          0.82         20.13       270.05 o                         
 -15   1   0        423.22        573.53       160.26 o                         
 -14   1   0        326.03        374.97       160.23 o                         
 -13   1   0        268.61        154.79       216.54 o                         
 -12   1   0        594.74        584.90       161.50 o                         
 -11   1   0       2372.60       2246.95       160.58 o                         
 -10   1   0         15.63        185.39       169.96 o                         
  -9   1   0        226.94         45.38       450.73 o                         
  -8   1   0       3595.33       3615.71       240.51 o                         
  -7   1   0       8481.72       8540.17       180.85 o                         
  -6   1   0       8330.54       8162.44       293.22 o                         
  -5   1   0       1289.19       1418.87       173.18 o                         
  -4   1   0       3002.36       2797.16       194.21 o                         
  -3   1   0      32150.36      31481.30       313.52 o                         
  -2   1   0      27574.87      23955.59       300.26 o                         
   1   1   0       2687.00       2607.94       166.44 o                         
   2   1   0       1170.52       1146.68       180.65 o                         
   3   1   0       4271.37       4348.70       182.10 o                         
   4   1   0       1227.07       1751.16       148.45 o                         
   5   1   0       1351.80       1497.44       152.34 o                         
   6   1   0       8564.25       8695.16       178.02 o                         
   7   1   0       3291.07       3043.83       146.30 o                         
   8   1   0        436.54        563.64       135.11 o                         
   9   1   0          6.81        190.23       139.63 o                         
  10   1   0       2851.70       2844.93       154.86 o                         
  11   1   0       1666.11       1699.27       156.39 o                         
  12   1   0         10.26        292.98       161.72 o                         
  13   1   0         76.28        434.64       169.17 o                         
  14   1   0        359.65        300.57       170.16 o                         
 -15   2   0        139.31        212.45       173.55 o                         
 -14   2   0       1647.10       1537.50       193.80 o                         
 -13   2   0       1838.66       1876.94       158.03 o                         
 -12   2   0          6.98        -35.93       158.67 o                         
 -11   2   0        230.54        348.47       145.50 o                         
 -10   2   0       2190.03       1909.97       139.03 o                         
  -9   2   0       4195.00       4199.41       158.75 o                         
  -8   2   0       2900.54       3000.26       134.10 o                         
  -7   2   0       3120.35       3738.12       124.98 o                         
  -6   2   0       2026.27       1806.34       169.83 o                         
  -5   2   0      19637.95      18899.49       218.17 o                         
  -4   2   0       8047.37       7202.21       223.77 o                         
  -3   2   0          6.01        218.77       231.96 o                         
  -2   2   0       4965.63       5019.85       234.18 o                         
  -1   2   0      33673.74      33481.85       592.49 o                         
   1   2   0       8252.46       8282.16       321.08 o                         
   2   2   0      30733.61      30950.27       854.51 o                         
   3   2   0       2611.17       2567.46       138.13 o                         
   4   2   0       5497.97       5297.17       145.80 o                         
   5   2   0        270.50        360.07       121.88 o                         
   6   2   0        397.66        488.59       138.60 o                         
   7   2   0       7577.94       7660.04       165.48 o                         
   8   2   0       4755.77       4915.46       154.80 o                         
   9   2   0       5813.87       5798.15       153.02 o                         
  10   2   0         35.83         45.36       150.10 o                         
  11   2   0        572.67        719.65       145.73 o                         
  12   2   0        775.75        951.16       164.01 o                         
  13   2   0        832.55       1144.22       174.53 o                         
  14   2   0         49.66         63.25       189.67 o                         
 -15   3   0        687.87        693.31       178.86 o                         
 -14   3   0        100.40         70.61       160.76 o                         
 -13   3   0       1364.52       1366.14       363.97 o                         
 -12   3   0       1583.49       1797.57       152.80 o                         
 -11   3   0       1275.40       1464.53       145.12 o                         
 -10   3   0       1108.70       1264.08       144.48 o                         
  -9   3   0        584.56        618.59       140.31 o                         
  -8   3   0       9539.00      10292.64       849.85 o                         
  -7   3   0      15106.62      14628.66       412.26 o                         
  -6   3   0       2364.02       2306.72       178.13 o                         
  -5   3   0        308.02        370.54       176.23 o                         
  -4   3   0       2435.87       2359.97       201.55 o                         
  -3   3   0       4643.49       4354.06       235.61 o                         
  -2   3   0      30097.79      29116.10       813.92 o                         
  -1   3   0      11970.11      12121.80       262.67 o                         
   1   3   0       8170.28       8188.26       324.72 o                         
   2   3   0      11489.79      11259.77       485.26 o                         
   3   3   0       1812.21       2208.45       162.84 o                         
   4   3   0       4935.60       5013.82       158.56 o                         
   5   3   0      16557.44      16886.21       556.34 o                         
   6   3   0       5774.83       5629.50       168.00 o                         
   7   3   0        448.38        407.92       145.35 o                         
   8   3   0          4.45         25.09       150.95 o                         
   9   3   0       1594.02       1767.79       150.92 o                         
  10   3   0       2058.05       2078.86       147.47 o                         
  11   3   0       2182.10       2295.83       194.72 o                         
  12   3   0        210.25        474.35       184.45 o                         
  13   3   0        175.69        404.08       198.50 o                         
  14   3   0        810.96        779.98       283.52 o                         
 -16   4   0         62.49        274.85       206.47 o                         
 -15   4   0       1030.20        848.48       324.36 o                         
 -14   4   0       3215.45       3248.81       153.13 o                         
 -13   4   0        851.05        873.89       151.50 o                         
 -12   4   0         20.61        -31.62       145.65 o                         
 -11   4   0        235.81        106.20       145.62 o                         
 -10   4   0       2084.23       2146.57       140.28 o                         
  -9   4   0       3209.38       3122.43       159.49 o                         
  -8   4   0         46.31        317.93       135.43 o                         
  -7   4   0       1837.16       1857.64       168.56 o                         
  -6   4   0       5002.61       4694.78       180.99 o                         
  -5   4   0       5323.12       4950.15       189.77 o                         
  -4   4   0       2898.35       2685.48       202.50 o                         
  -3   4   0        480.52        360.66       193.62 o                         
  -2   4   0       3040.25       3287.98       228.74 o                         
  -1   4   0      11390.36      11641.39       463.15 o                         
   2   4   0        326.78        203.78       172.76 o                         
   3   4   0      19826.28      19904.96       416.20 o                         
   4   4   0       7198.68       7367.85       155.03 o                         
   5   4   0         33.25         39.84       138.92 o                         
   6   4   0       1124.10       1091.38       145.33 o                         
   7   4   0       5771.76       5722.11       147.75 o                         
   8   4   0       6711.58       6803.89       246.27 o                         
   9   4   0       1402.18       1307.91       169.17 o                         
  10   4   0         42.21        -34.46       149.46 o                         
  11   4   0       1196.20       1078.72       170.41 o                         
  12   4   0       1423.23       1412.13       174.57 o                         
  13   4   0        613.04        826.01       204.46 o                         
 -16   5   0        740.45        895.80       179.22 o                         
 -15   5   0        334.43        467.80       167.53 o                         
 -14   5   0         42.18        -69.20       246.92 o                         
 -13   5   0       1338.53       1416.49       149.43 o                         
 -12   5   0       1289.67       1249.59       138.47 o                         
 -11   5   0       1081.64       1387.90       155.22 o                         
 -10   5   0         24.90        119.48       197.50 o                         
  -9   5   0       2280.02       2401.08       160.41 o                         
  -8   5   0       2751.97       2641.42       172.20 o                         
  -7   5   0       2858.21       2360.68       167.66 o                         
  -6   5   0        753.70        650.31       167.66 o                         
  -5   5   0        130.60        166.62       178.57 o                         
  -4   5   0       4687.12       4249.18       191.63 o                         
  -3   5   0      15247.31      15457.49       226.41 o                         
  -2   5   0        250.01        260.34       183.07 o                         
  -1   5   0       1584.70       1586.64       253.84 o                         
   0   5   0      15040.02      17525.76       307.76 o                         
   2   5   0       6092.44       6332.03       245.36 o                         
   3   5   0         49.60        245.64       175.08 o                         
   4   5   0       3115.04       2973.04       184.06 o                         
   5   5   0       3392.18       3339.62       208.40 o                         
   6   5   0       4215.37       4300.10       153.97 o                         
   7   5   0        688.64        687.10       152.54 o                         
   8   5   0         69.78         53.46       151.92 o                         
   9   5   0       1507.59       1801.80       159.65 o                         
  10   5   0       4167.67       4139.27       184.54 o                         
  11   5   0        449.39        328.07       183.13 o                         
  12   5   0          2.72        -54.39       178.81 o                         
  13   5   0        200.37       -135.70       295.64 o                         
 -16   6   0        208.79        524.03       153.42 o                         
 -15   6   0        926.17       1198.11       149.42 o                         
 -14   6   0       1421.34       1291.02       172.64 o                         
 -13   6   0        294.04        401.30       148.46 o                         
 -12   6   0        135.47         89.59       138.61 o                         
 -11   6   0       1432.83       1164.40       157.05 o                         
 -10   6   0       3868.40       3709.38       173.49 o                         
  -9   6   0        556.33        626.57       132.09 o                         
  -8   6   0        986.93       1225.96       131.09 o                         
  -7   6   0       7669.82       7387.45       275.65 o                         
  -6   6   0      14591.42      14051.04       251.72 o                         
  -5   6   0       5152.08       5060.11       181.80 o                         
  -4   6   0        468.47        548.64       171.05 o                         
  -3   6   0       3655.72       3835.14       172.42 o                         
  -2   6   0       8342.73       8473.81       191.14 o                         
  -1   6   0       3504.56       3951.99       338.05 o                         
   0   6   0       2227.04       2366.33       241.72 o                         
   2   6   0       5824.38       5432.39       256.87 o                         
   3   6   0      16633.90      16669.79       860.87 o                         
   4   6   0       8841.25       8576.64       200.55 o                         
   5   6   0        331.23        529.23       183.05 o                         
   6   6   0       1207.87       1051.79       194.18 o                         
   7   6   0       4642.75       4931.83       210.44 o                         
   8   6   0       2051.10       2169.53       206.09 o                         
   9   6   0        252.94        656.10       213.85 o                         
  10   6   0         20.63        -29.08       256.87 o                         
  11   6   0        821.12       1146.82       269.59 o                         
  12   6   0        561.25        450.73       249.60 o                         
 -16   7   0        272.54        682.49       271.80 o                         
 -15   7   0          0.13        320.75       161.03 o                         
 -14   7   0        771.29        966.67       155.42 o                         
 -13   7   0       2350.90       2426.74       146.18 o                         
 -12   7   0       1044.55       1227.07       205.37 o                         
 -11   7   0        149.08         94.15       195.07 o                         
 -10   7   0       1851.86       1851.67       170.06 o                         
  -9   7   0       4495.49       4498.09       426.49 o                         
  -8   7   0       1564.46       1613.69       136.89 o                         
  -7   7   0       2569.44       2623.62       164.21 o                         
  -6   7   0       2875.14       2937.53       165.07 o                         
  -5   7   0       5009.12       4905.17       174.32 o                         
  -4   7   0       2824.04       2337.45       167.76 o                         
  -3   7   0      14354.27      15269.44       235.66 o                         
  -2   7   0        732.54        634.93       128.22 o                         
  -1   7   0       2585.49       2518.09       153.04 o                         
   0   7   0      12461.51      13311.07       250.20 o                         
   2   7   0       1536.83       1180.14       212.64 o                         
   3   7   0         87.65        110.08       170.48 o                         
   4   7   0       1507.42       1629.91       181.38 o                         
   5   7   0       3886.79       3928.14       193.51 o                         
   6   7   0       1683.67       1682.69       195.40 o                         
   7   7   0          1.40        134.11       177.21 o                         
   8   7   0        952.86       1099.68       205.85 o                         
   9   7   0        868.15       1057.76       251.42 o                         
  10   7   0       1196.41       1324.32       265.95 o                         
  11   7   0         42.74        534.94       281.71 o                         
 -16   8   0        359.08        758.33       171.34 o                         
 -15   8   0        990.21        805.65       152.66 o                         
 -14   8   0        359.57        350.92       150.97 o                         
 -13   8   0         52.53        -26.61       176.27 o                         
 -12   8   0       1321.03       1107.98       241.42 o                         
 -11   8   0       4949.14       4793.48       177.77 o                         
 -10   8   0       5195.40       5062.45       175.39 o                         
  -9   8   0        382.62        368.36       130.72 o                         
  -8   8   0       2845.48       2872.82       139.12 o                         
  -7   8   0       7762.52       7840.22       477.57 o                         
  -6   8   0       7237.14       7418.62       589.11 o                         
  -5   8   0       7066.75       7031.08       181.14 o                         
  -4   8   0        811.94        833.16       126.76 o                         
  -3   8   0      11342.64      12662.07       336.38 o                         
  -2   8   0       7167.57       7848.23       477.99 o                         
  -1   8   0       3819.02       3883.91       214.46 o                         
   0   8   0         48.30        -32.71       198.10 o                         
   1   8   0       1344.52       1475.78       207.80 o                         
   2   8   0       6435.78       6421.69       234.45 o                         
   3   8   0       3047.18       2706.76       176.09 o                         
   4   8   0        196.17         -4.25       176.42 o                         
   5   8   0        432.01        652.29       185.80 o                         
   6   8   0        644.04        684.70       193.07 o                         
   7   8   0       1285.62       1294.44       203.29 o                         
   8   8   0        787.93        713.25       212.08 o                         
   9   8   0          6.25        201.74       227.18 o                         
  10   8   0        639.48        308.36       235.66 o                         
  11   8   0        770.44       1009.90       293.22 o                         
 -16   9   0         28.76         53.19       159.83 o                         
 -15   9   0        500.81        745.52       157.02 o                         
 -14   9   0       1942.88       1790.68       188.46 o                         
 -13   9   0       2131.56       2141.54       180.76 o                         
 -12   9   0       1625.27       1543.31       176.92 o                         
 -11   9   0          0.67       -151.87       170.10 o                         
 -10   9   0       1397.83       1434.78       171.05 o                         
  -9   9   0       4988.25       5367.70       406.85 o                         
  -8   9   0       1588.71       1681.73       131.75 o                         
  -7   9   0        486.98        530.35       130.85 o                         
  -6   9   0        993.00       1116.16       128.49 o                         
  -5   9   0       6226.03       6553.89       288.33 o                         
  -4   9   0       8894.69       9651.86       353.26 o                         
  -3   9   0       1877.58       2266.22       135.30 o                         
  -2   9   0        566.36        719.71       207.80 o                         
  -1   9   0        202.50        189.02       202.34 o                         
   0   9   0        958.21       1072.91       228.39 o                         
   1   9   0       1866.91       1879.46       150.15 o                         
   2   9   0         27.71        -27.26       242.33 o                         
   3   9   0       2044.38       1767.87       179.44 o                         
   4   9   0       1564.99       1925.09       188.09 o                         
   5   9   0       2510.97       2540.43       191.78 o                         
   6   9   0       1013.92       1021.88       195.74 o                         
   7   9   0        274.75        448.00       209.62 o                         
   8   9   0       1635.57       1526.67       224.25 o                         
   9   9   0       1047.03       1000.81       272.62 o                         
  10   9   0         72.37        488.29       279.89 o                         
 -16  10   0        531.09        761.43       170.76 o                         
 -15  10   0        808.46        973.66       196.63 o                         
 -14  10   0        154.13        -43.62       188.06 o                         
 -13  10   0        702.69        666.91       180.76 o                         
 -12  10   0       1310.27       1148.47       174.55 o                         
 -11  10   0       4395.95       4085.16       313.51 o                         
 -10  10   0       5008.44       4904.77       297.76 o                         
  -9  10   0        272.61        579.70       185.47 o                         
  -8  10   0       2052.94       2163.25       156.25 o                         
  -7  10   0       3024.79       3145.98       222.18 o                         
  -6  10   0       1942.61       2040.24       175.60 o                         
  -5  10   0        156.13        123.02       129.24 o                         
  -4  10   0       1238.85       1306.53       194.43 o                         
  -3  10   0       3927.46       4241.34       230.21 o                         
  -2  10   0       2149.47       2315.44       213.85 o                         
  -1  10   0        770.39        670.64       237.48 o                         
   0  10   0       1280.39       1301.91       216.88 o                         
   1  10   0       3302.07       3474.87       170.35 o                         
   2  10   0       4704.50       4271.03       264.74 o                         
   3  10   0        662.04        609.33       182.57 o                         
   4  10   0        122.02        174.19       182.94 o                         
   5  10   0        630.28        500.96       192.50 o                         
   6  10   0       3318.74       2952.84       211.25 o                         
   7  10   0        671.15        888.36       217.00 o                         
   8  10   0         14.18        107.54       229.45 o                         
   9  10   0        155.36         59.98       286.55 o                         
 -15  11   0        739.33        651.92       200.48 o                         
 -14  11   0       1912.02       2120.25       192.07 o                         
 -13  11   0        923.34        899.68       186.11 o                         
 -12  11   0       1410.37       1415.68       188.30 o                         
 -11  11   0        243.78        646.11       171.95 o                         
 -10  11   0        887.71        833.88       170.99 o                         
  -9  11   0       2414.41       2357.08       179.63 o                         
  -8  11   0        924.88        740.98       170.89 o                         
  -7  11   0        706.77        829.61       135.43 o                         
  -6  11   0       1816.82       2180.73       200.00 o                         
  -5  11   0       4095.11       4140.38       188.82 o                         
  -4  11   0       3835.01       4012.41       176.27 o                         
  -3  11   0        183.96        163.57       255.05 o                         
  -2  11   0       1008.98       1206.19       221.73 o                         
  -1  11   0       1526.31       1515.76       222.94 o                         
   0  11   0       3545.90       3771.23       258.08 o                         
   1  11   0        261.75        269.18       159.57 o                         
   2  11   0       1992.10       2086.48       164.91 o                         
   3  11   0       3726.94       3616.78       201.78 o                         
   4  11   0       3916.39       3759.37       204.73 o                         
   5  11   0       1351.99       1372.30       197.82 o                         
   6  11   0         48.91        104.22       205.94 o                         
   7  11   0        289.12        435.04       224.09 o                         
   8  11   0        612.37        579.28       243.33 o                         
 -15  12   0        197.47        390.09       199.84 o                         
 -14  12   0         11.94        100.08       202.14 o                         
 -13  12   0        471.21        609.86       197.27 o                         
 -12  12   0       2337.34       2543.44       191.96 o                         
 -11  12   0       1934.05       1822.78       180.45 o                         
 -10  12   0        245.76        357.17       215.37 o                         
  -9  12   0         55.67        155.75       165.74 o                         
  -8  12   0        939.13        770.16       168.55 o                         
  -7  12   0       2529.99       2501.27       393.18 o                         
  -6  12   0        149.88        310.36       172.75 o                         
  -5  12   0        746.61        766.41       171.71 o                         
  -4  12   0       7409.49       7371.62       279.89 o                         
  -3  12   0       5128.44       4935.01       244.15 o                         
  -2  12   0       1503.60       1348.55       229.00 o                         
  -1  12   0        797.03        761.52       253.23 o                         
   0  12   0       4221.99       4037.18       237.48 o                         
   1  12   0       5293.75       5398.88       338.96 o                         
   2  12   0       2392.93       2246.51       281.71 o                         
   3  12   0        386.35        582.50       200.31 o                         
   4  12   0        252.52        189.26       199.32 o                         
   5  12   0        740.95        692.35       209.24 o                         
   6  12   0        964.73       1060.12       218.76 o                         
   7  12   0        421.51        766.86       235.51 o                         
 -15  13   0        159.95        221.40       206.47 o                         
 -14  13   0        623.30        849.23       199.19 o                         
 -13  13   0        415.65        500.99       202.88 o                         
 -12  13   0         10.27        177.97       194.51 o                         
 -11  13   0        878.56        710.38       202.94 o                         
 -10  13   0       1395.46       1255.49       177.12 o                         
  -9  13   0       1924.36       1772.27       182.00 o                         
  -8  13   0          4.48         46.39       177.46 o                         
  -7  13   0       1012.18       1048.69       185.82 o                         
  -6  13   0       4829.23       4547.66       305.64 o                         
  -5  13   0       3842.64       3544.05       272.01 o                         
  -4  13   0         78.68        110.26       234.45 o                         
  -3  13   0          4.73         48.47       255.66 o                         
  -2  13   0       2695.17       2806.76       234.45 o                         
  -1  13   0       4133.01       3930.56       266.56 o                         
   0  13   0       1294.80       1617.52       176.35 o                         
   1  13   0         35.50          7.52       164.92 o                         
   2  13   0        806.58        897.40       154.47 o                         
   3  13   0        975.80        885.45       149.39 o                         
   4  13   0       1544.89       1427.00       204.17 o                         
   5  13   0        610.63        475.38       231.75 o                         
   6  13   0        164.03        173.87       247.77 o                         
 -14  14   0         26.60         58.63       211.53 o                         
 -13  14   0       1977.08       1785.67       197.43 o                         
 -12  14   0       1919.80       1630.17       191.88 o                         
 -11  14   0        745.27        680.80       208.10 o                         
 -10  14   0         85.75        140.77       206.58 o                         
  -9  14   0        533.72        591.13       184.96 o                         
  -8  14   0       1934.48       1819.30       267.47 o                         
  -7  14   0       1669.33       1858.35       193.56 o                         
  -6  14   0         19.72         76.84       188.04 o                         
  -5  14   0       1485.21       1633.29       272.01 o                         
  -4  14   0       2697.71       2523.24       248.39 o                         
  -3  14   0       7057.91       6968.14       258.08 o                         
  -2  14   0       1492.53       1338.26       268.38 o                         
  -1  14   0         20.30        203.56       238.09 o                         
   0  14   0       1544.16       1436.50       207.80 o                         
   1  14   0       1172.68       1184.34       174.99 o                         
   2  14   0       1032.94       1092.50       163.78 o                         
   3  14   0         76.59         58.39       159.20 o                         
   4  14   0        326.08        536.20       172.31 o                         
   5  14   0       1128.17       1187.54       178.91 o                         
 -14  15   0        814.43       1014.98       209.90 o                         
 -13  15   0          8.65          4.83       200.00 o                         
 -12  15   0        526.73        553.64       207.80 o                         
 -11  15   0       1634.15       1521.37       202.44 o                         
 -10  15   0       1701.78       1792.77       189.72 o                         
  -9  15   0       1020.16        997.45       195.07 o                         
  -8  15   0         10.35       -155.85       177.27 o                         
  -7  15   0        658.88        731.68       195.72 o                         
  -6  15   0       2268.75       2253.65       255.05 o                         
  -5  15   0       2613.92       2796.46       282.92 o                         
  -4  15   0        110.90        590.07       276.25 o                         
  -3  15   0        596.23        536.15       247.17 o                         
  -2  15   0       1765.90       1878.04       277.47 o                         
  -1  15   0       1270.16       1512.13       281.71 o                         
   0  15   0        329.80        207.30       189.62 o                         
   1  15   0         18.65         82.67       182.48 o                         
   2  15   0        616.56        572.80       165.88 o                         
   3  15   0       1000.05        886.65       167.75 o                         
   4  15   0        138.53        180.40       183.12 o                         
 -13  16   0       1037.81       1269.41       210.30 o                         
 -12  16   0        824.20        822.51       325.63 o                         
 -11  16   0        126.34        123.00       205.46 o                         
 -10  16   0         91.17         28.61       204.46 o                         
  -9  16   0        653.90        726.40       200.36 o                         
  -8  16   0       1584.75       1437.57       188.69 o                         
  -7  16   0        491.02        535.54       288.98 o                         
  -6  16   0         49.66        210.83       290.19 o                         
  -5  16   0        975.39        944.47       296.25 o                         
  -4  16   0       2880.35       2930.96       265.95 o                         
  -3  16   0        483.50        717.29       256.87 o                         
  -2  16   0        105.74        486.47       290.79 o                         
  -1  16   0        282.96        557.96       204.96 o                         
   0  16   0        534.45        619.91       199.19 o                         
   1  16   0        469.69        558.61       205.51 o                         
   2  16   0         37.45        130.35       168.55 o                         
   3  16   0        325.59        604.07       187.20 o                         
 -12  17   0        212.57        223.44       234.09 o                         
 -11  17   0        729.15        459.38       243.84 o                         
 -10  17   0       1223.00       1379.63       214.07 o                         
  -9  17   0         62.99        378.78       216.58 o                         
  -8  17   0        164.12       -164.18       310.18 o                         
  -7  17   0        986.41        637.93       307.15 o                         
  -6  17   0        481.00        716.08       301.09 o                         
  -5  17   0        160.87        610.06       297.46 o                         
  -4  17   0          5.55        118.74       272.62 o                         
  -3  17   0        672.20        502.83       303.52 o                         
  -2  17   0       1287.15       1415.20       308.97 o                         
  -1  17   0        375.47        448.74       216.75 o                         
   0  17   0         16.37        187.92       221.26 o                         
   1  17   0        290.63        568.99       173.12 o                         
 -10  18   0        514.29        384.56       233.89 o                         
  -9  18   0       1104.71        932.36       328.35 o                         
  -8  18   0        409.46        359.25       289.58 o                         
  -7  18   0          0.49        115.11       316.24 o                         
  -6  18   0        414.12        427.71       318.06 o                         
  -5  18   0        873.13       1160.75       316.84 o                         
  -4  18   0       1138.91       1297.06       316.24 o                         
  -3  18   0         55.86       -136.92       283.52 o                         
  -2  18   0        124.62        213.15       299.88 o                         
  -1  18   0        592.98        670.15       218.92 o                         
   5 -19   1        555.33        523.43       330.17 o                         
   6 -19   1        979.59        823.31       333.20 o                         
   7 -19   1         58.69        200.53       333.20 o                         
   1 -18   1          6.54         17.87       288.07 o                         
   2 -18   1        704.74        483.39       228.31 o                         
   3 -18   1        611.74        535.54       317.45 o                         
   4 -18   1        212.32        112.68       345.92 o                         
   5 -18   1         11.71        -96.33       315.03 o                         
   6 -18   1        239.32        391.36       312.00 o                         
   7 -18   1        973.51        922.06       317.45 o                         
   8 -18   1        666.20        785.14       313.81 o                         
   9 -18   1         60.80        182.96       326.54 o                         
  10 -18   1         53.32        160.35       231.92 o                         
  -1 -17   1        246.61        279.55       214.09 o                         
   0 -17   1        454.56        749.09       326.54 o                         
   1 -17   1        670.36        603.88       215.26 o                         
   2 -17   1        233.25        342.35       212.46 o                         
   3 -17   1        124.20        283.52       323.51 o                         
   4 -17   1        798.49        833.61       301.09 o                         
   5 -17   1        793.69        580.38       300.49 o                         
   6 -17   1        209.27        305.94       302.91 o                         
   7 -17   1         17.81        445.28       300.49 o                         
   8 -17   1        873.17        914.18       307.76 o                         
   9 -17   1       2067.49       2063.52       237.78 o                         
  10 -17   1        879.33       1003.49       224.90 o                         
  11 -17   1         58.16        -41.20       213.74 o                         
  12 -17   1        277.28        251.86       220.63 o                         
  -3 -16   1        381.52        409.69       184.40 o                         
  -2 -16   1        900.64        806.19       182.90 o                         
  -1 -16   1        185.97        210.71       266.26 o                         
   0 -16   1         20.81        122.26       209.69 o                         
   1 -16   1        773.98        648.10       193.49 o                         
   2 -16   1       1116.07       1066.24       293.22 o                         
   3 -16   1       1012.60        935.99       285.34 o                         
   4 -16   1          5.58        232.03       285.95 o                         
   5 -16   1        238.63        233.24       288.37 o                         
   6 -16   1       1470.05       1194.07       293.22 o                         
   7 -16   1       1985.50       1962.25       293.22 o                         
   8 -16   1        434.89        634.74       205.06 o                         
   9 -16   1        152.75        482.77       207.70 o                         
  10 -16   1        936.32        712.31       394.99 o                         
  11 -16   1       1248.69       1437.96       219.95 o                         
  12 -16   1        647.09        258.63       225.97 o                         
  13 -16   1        140.65         54.96       219.77 o                         
  -4 -15   1        726.69        702.93       185.59 o                         
  -3 -15   1        256.99        212.58       167.63 o                         
  -2 -15   1        112.46        240.20       162.49 o                         
  -1 -15   1        686.38        861.60       190.87 o                         
   0 -15   1       1252.66       1440.26       254.44 o                         
   1 -15   1        598.01        768.98       181.30 o                         
   2 -15   1        220.62        376.82       275.65 o                         
   3 -15   1       1350.07       1559.38       278.07 o                         
   4 -15   1       5067.32       4645.43       288.98 o                         
   5 -15   1       2486.33       2349.37       283.52 o                         
   6 -15   1         32.52         59.98       280.49 o                         
   7 -15   1        581.47        591.27       197.84 o                         
   8 -15   1       1825.16       1677.04       192.50 o                         
   9 -15   1       1910.85       2049.60       205.89 o                         
  10 -15   1       1008.19        976.82       196.68 o                         
  11 -15   1         35.65         19.56       211.56 o                         
  12 -15   1        523.40        530.62       203.22 o                         
  13 -15   1       1445.76       1522.20       212.34 o                         
  14 -15   1        526.44        565.09       208.83 o                         
  -6 -14   1        495.63        379.33       244.38 o                         
  -5 -14   1          1.84         27.49       227.28 o                         
  -4 -14   1        283.97        445.77       163.19 o                         
  -3 -14   1       1769.75       1511.07       173.97 o                         
  -2 -14   1        803.75        796.65       198.72 o                         
  -1 -14   1          5.93        106.79       181.15 o                         
   0 -14   1        555.64        532.93       178.71 o                         
   1 -14   1       2735.88       2835.24       265.95 o                         
   2 -14   1       5326.02       5216.71       278.68 o                         
   3 -14   1       1959.77       1785.35       265.35 o                         
   4 -14   1         69.41         94.51       265.95 o                         
   5 -14   1       1077.14       1018.38       268.98 o                         
   6 -14   1       1679.16       1636.14       190.15 o                         
   7 -14   1       2364.68       2266.32       182.34 o                         
   8 -14   1         13.51        111.50       189.43 o                         
   9 -14   1        179.04         -3.63       195.70 o                         
  10 -14   1       2441.25       2373.77       182.86 o                         
  11 -14   1       1350.23       1336.51       196.65 o                         
  12 -14   1        637.06        567.96       199.33 o                         
  13 -14   1          0.50         86.14       205.96 o                         
  14 -14   1        421.26        363.51       214.43 o                         
  -7 -13   1          1.58        289.53       275.49 o                         
  -6 -13   1        971.72       1129.65       236.57 o                         
  -5 -13   1       1495.33       1670.41       220.45 o                         
  -4 -13   1       1095.09       1033.84       208.34 o                         
  -3 -13   1          0.92        150.05       162.97 o                         
  -2 -13   1        839.29       1131.58       205.68 o                         
  -1 -13   1       2514.98       2675.71       212.34 o                         
   0 -13   1       3381.12       3486.23       189.99 o                         
   1 -13   1       1364.06       1151.06       225.36 o                         
   2 -13   1       3255.27       3152.08       263.53 o                         
   3 -13   1       2096.92       2151.27       264.14 o                         
   4 -13   1       4746.46       4457.02       273.83 o                         
   5 -13   1       2085.04       2150.05       272.62 o                         
   6 -13   1        110.14        239.98       191.14 o                         
   7 -13   1        909.80        976.86       183.59 o                         
   8 -13   1       2105.18       2206.61       209.92 o                         
   9 -13   1        777.10        884.89       180.35 o                         
  10 -13   1        146.83        421.06       205.68 o                         
  11 -13   1        172.06        205.30       186.11 o                         
  12 -13   1       1155.02        931.27       212.95 o                         
  13 -13   1       1159.58       1383.32       202.77 o                         
  14 -13   1         29.05         80.51       196.83 o                         
  15 -13   1        215.34        456.86       207.51 o                         
  -8 -12   1        540.13        462.48       265.99 o                         
  -7 -12   1       1492.15       1460.79       241.45 o                         
  -6 -12   1         81.46         25.99       221.39 o                         
  -5 -12   1         86.05        178.93       210.37 o                         
  -4 -12   1       1302.03       1417.85       201.65 o                         
  -3 -12   1       3322.24       3032.29       192.55 o                         
  -2 -12   1       1466.12       1456.63       186.29 o                         
  -1 -12   1        302.58        511.44       235.06 o                         
   0 -12   1       1455.35       1433.95       171.69 o                         
   1 -12   1       4561.79       4612.11       238.69 o                         
   2 -12   1       1481.11       1341.89       252.63 o                         
   3 -12   1       3437.10       3250.22       261.11 o                         
   4 -12   1         77.07        225.36       252.02 o                         
   5 -12   1       1833.27       2143.68       183.56 o                         
   6 -12   1       5071.20       5273.63       194.51 o                         
   7 -12   1       1192.63       1158.08       187.34 o                         
   8 -12   1        593.19        506.48       167.60 o                         
   9 -12   1        931.09        977.53       206.89 o                         
  10 -12   1       1240.85       1379.84       240.21 o                         
  11 -12   1       2042.33       2006.80       189.73 o                         
  12 -12   1          5.10        178.77       223.24 o                         
  13 -12   1        391.25        365.70       187.20 o                         
  14 -12   1       1091.42       1118.50       201.46 o                         
  15 -12   1        287.18         96.28       201.55 o                         
  -9 -11   1        716.09        688.21       295.03 o                         
  -8 -11   1         37.97        131.87       251.61 o                         
  -7 -11   1        283.09        436.50       251.72 o                         
  -6 -11   1        496.52        508.94       211.03 o                         
  -5 -11   1       3287.66       3470.93       211.69 o                         
  -4 -11   1        921.24       1050.29       207.28 o                         
  -3 -11   1         28.57        161.10       190.26 o                         
  -2 -11   1       1675.59       1709.02       259.29 o                         
  -1 -11   1       6106.57       5818.72       179.96 o                         
   0 -11   1       3462.58       3353.21       247.78 o                         
   1 -11   1        187.34        548.27       241.72 o                         
   2 -11   1       1465.40       1838.06       244.15 o                         
   3 -11   1       5243.63       5504.48       242.93 o                         
   4 -11   1       3798.15       4069.59       183.56 o                         
   5 -11   1        166.79        250.47       166.69 o                         
   6 -11   1        718.21        671.10       170.25 o                         
   7 -11   1       2103.71       2127.93       168.18 o                         
   8 -11   1       3232.18       3180.14       328.35 o                         
   9 -11   1         20.74        179.15       166.87 o                         
  10 -11   1        701.74        636.63       168.62 o                         
  11 -11   1       2727.82       2541.29       177.10 o                         
  12 -11   1       2492.88       2339.00       258.99 o                         
  13 -11   1        913.68        925.87       206.26 o                         
  14 -11   1          0.45        221.73       187.62 o                         
  15 -11   1        335.79        536.91       160.73 o                         
  -9 -10   1        253.65        124.19       276.25 o                         
  -8 -10   1       1021.34       1017.87       239.19 o                         
  -7 -10   1        902.77        946.39       218.27 o                         
  -6 -10   1         61.92        328.13       208.10 o                         
  -5 -10   1       1660.26       1556.54       196.36 o                         
  -4 -10   1       1505.41       1462.08       190.29 o                         
  -3 -10   1       4006.04       3742.73       186.39 o                         
  -2 -10   1        964.06       1030.50       229.00 o                         
  -1 -10   1        185.63        233.45       161.03 o                         
   0 -10   1        998.20       1470.93       237.48 o                         
   1 -10   1       1965.14       2141.57       215.07 o                         
   2 -10   1       1014.01       1105.02       234.45 o                         
   3 -10   1        585.90        676.09       239.30 o                         
   4 -10   1       3301.58       3300.36       179.44 o                         
   5 -10   1       7923.17       7673.21       309.88 o                         
   6 -10   1       4621.37       4542.39       188.90 o                         
   7 -10   1        229.73        461.20       174.27 o                         
   8 -10   1        666.42        509.56       188.11 o                         
   9 -10   1       2105.48       2028.16       183.48 o                         
  10 -10   1       2701.02       2557.26       186.90 o                         
  11 -10   1        360.45        291.45       172.40 o                         
  12 -10   1        213.13        525.47       174.34 o                         
  13 -10   1       1241.25       1181.38       281.40 o                         
  14 -10   1       1833.40       1618.55       190.41 o                         
  15 -10   1        805.67        829.01       162.28 o                         
  16 -10   1         36.86         47.18       177.90 o                         
 -10  -9   1        877.47        789.99       284.74 o                         
  -9  -9   1        662.97        481.63       265.35 o                         
  -8  -9   1          1.24        311.73       226.39 o                         
  -7  -9   1        310.49        203.43       214.64 o                         
  -6  -9   1       1467.00       1614.20       202.18 o                         
  -5  -9   1        768.96        895.47       195.66 o                         
  -4  -9   1          1.29         -1.90       186.76 o                         
  -3  -9   1       1085.60        864.88       182.27 o                         
  -2  -9   1       5209.78       5071.32       234.45 o                         
  -1  -9   1       6150.65       6299.31       250.20 o                         
   0  -9   1        110.12        133.89       226.58 o                         
   1  -9   1       1840.78       2053.12       232.03 o                         
   2  -9   1       1873.80       1965.28       230.82 o                         
   3  -9   1       9792.28       9903.03       196.82 o                         
   4  -9   1       8064.29       8333.70       189.74 o                         
   5  -9   1        346.09        608.25       208.70 o                         
   6  -9   1       1917.19       1798.34       170.19 o                         
   7  -9   1       5152.49       4868.42       315.03 o                         
   8  -9   1       5735.12       5151.71       272.01 o                         
   9  -9   1        424.84        614.15       175.85 o                         
  10  -9   1       3244.49       3540.63       193.59 o                         
  11  -9   1       4469.01       4332.40       175.18 o                         
  12  -9   1       4772.68       4437.59       377.73 o                         
  13  -9   1        421.55        744.62       178.42 o                         
  14  -9   1          7.85        -28.69       151.19 o                         
  15  -9   1        291.86        514.06       158.91 o                         
  16  -9   1        561.45        677.77       168.12 o                         
 -11  -8   1        167.97        230.21       285.95 o                         
 -10  -8   1         21.29       -325.93       275.65 o                         
  -9  -8   1       1203.41       1159.54       259.90 o                         
  -8  -8   1       1282.77       1037.77       253.23 o                         
  -7  -8   1         26.38        -27.59       200.19 o                         
  -6  -8   1       1732.94       1872.95       200.98 o                         
  -5  -8   1       3740.67       3903.66       199.82 o                         
  -4  -8   1       1219.23       1044.64       182.37 o                         
  -3  -8   1       6168.49       5899.96       360.16 o                         
  -2  -8   1         10.32        113.29       208.40 o                         
  -1  -8   1       1355.79       1538.18       222.34 o                         
   0  -8   1       4656.15       4685.41       237.48 o                         
   1  -8   1       4848.45       4720.55       238.69 o                         
   2  -8   1        191.85        316.84       222.94 o                         
   3  -8   1        792.79        760.14       170.59 o                         
   4  -8   1      23357.75      23080.09       766.97 o                         
   5  -8   1      10175.43       9827.44       694.87 o                         
   6  -8   1       2679.55       2642.89       347.74 o                         
   7  -8   1        450.64        664.94       169.60 o                         
   8  -8   1       1179.27       1070.44       163.39 o                         
   9  -8   1       1859.48       1639.74       168.52 o                         
  10  -8   1       2511.07       2625.85       180.78 o                         
  11  -8   1        246.60        579.75       167.90 o                         
  12  -8   1       2279.21       2237.65       176.90 o                         
  13  -8   1        624.43        658.65       143.72 o                         
  14  -8   1       2022.03       2020.58       158.80 o                         
  15  -8   1        344.09        484.92       163.11 o                         
  16  -8   1          8.15         55.57       168.23 o                         
 -12  -7   1        387.35        567.05       298.67 o                         
 -11  -7   1        704.93        733.65       236.88 o                         
 -10  -7   1        786.09       1045.04       261.71 o                         
  -9  -7   1          3.75        -98.75       241.12 o                         
  -8  -7   1        598.19        865.11       241.12 o                         
  -7  -7   1       1720.99       1680.60       203.33 o                         
  -6  -7   1       3383.29       3225.58       206.02 o                         
  -5  -7   1        108.08        182.50       189.43 o                         
  -4  -7   1       2770.03       2865.59       186.71 o                         
  -3  -7   1       4942.20       4580.32       181.53 o                         
  -2  -7   1      13877.85      13716.97       277.47 o                         
  -1  -7   1       4802.50       4874.43       218.70 o                         
   0  -7   1       1233.56       1238.90       204.77 o                         
   1  -7   1       1747.93       1521.82       232.03 o                         
   2  -7   1      10849.48      11400.81       227.79 o                         
   3  -7   1      25977.13      26852.71       799.68 o                         
   4  -7   1         95.34         27.01       173.19 o                         
   5  -7   1        184.97         78.26       163.04 o                         
   6  -7   1       3246.72       3008.08       165.05 o                         
   7  -7   1       8774.14       8333.04       178.84 o                         
   8  -7   1       2124.69       1896.92       181.13 o                         
   9  -7   1        637.96        677.89       166.42 o                         
  10  -7   1       3710.68       3640.84       345.92 o                         
  11  -7   1       5070.48       4909.70       177.13 o                         
  12  -7   1       1473.42       1634.14       142.33 o                         
  13  -7   1        251.39        501.56       144.41 o                         
  14  -7   1        136.17        188.60       180.87 o                         
  15  -7   1        864.75        763.86       159.28 o                         
  16  -7   1        299.93        221.81       172.69 o                         
 -12  -6   1         45.22        245.36       282.31 o                         
 -11  -6   1        130.84        212.72       174.91 o                         
 -10  -6   1       1341.72       1203.08       191.74 o                         
  -9  -6   1       2110.14       1926.31       172.56 o                         
  -8  -6   1        608.31        594.05       178.41 o                         
  -7  -6   1         58.99        266.17       151.45 o                         
  -6  -6   1       2351.44       2686.83       204.31 o                         
  -5  -6   1       7488.99       7676.52       207.11 o                         
  -4  -6   1       3961.08       3865.86       189.98 o                         
  -3  -6   1       4792.94       4731.38       248.08 o                         
  -2  -6   1        114.57         69.06       224.15 o                         
  -1  -6   1       8983.00       9037.01       265.95 o                         
   0  -6   1       8130.89       8390.00       267.17 o                         
   1  -6   1       3010.22       2979.42       245.36 o                         
   2  -6   1       2693.74       2872.36       190.02 o                         
   3  -6   1       1624.18       1584.49       181.20 o                         
   4  -6   1       7795.56       7524.34       332.60 o                         
   5  -6   1        550.96        511.32       122.23 o                         
   6  -6   1       1476.26       1386.11       169.57 o                         
   7  -6   1        255.11        186.74       158.48 o                         
   8  -6   1       1538.25       1493.54       172.58 o                         
   9  -6   1       2934.65       2756.05       170.28 o                         
  10  -6   1       1655.11       1541.64       167.23 o                         
  11  -6   1        413.41        609.49       137.50 o                         
  12  -6   1       2630.80       2702.99       144.15 o                         
  13  -6   1       1399.91       1360.89       154.88 o                         
  14  -6   1        949.82       1099.10       151.29 o                         
  15  -6   1         29.21         88.62       153.13 o                         
  16  -6   1        122.07         55.27       174.44 o                         
 -13  -5   1        263.62        428.19       202.60 o                         
 -12  -5   1        960.19       1452.65       312.60 o                         
 -11  -5   1       1559.90       1548.99       245.66 o                         
 -10  -5   1       1277.44       1315.35       174.65 o                         
  -9  -5   1        306.76        511.07       167.53 o                         
  -8  -5   1       2445.83       2435.43       195.07 o                         
  -7  -5   1       6151.92       5986.35       164.64 o                         
  -6  -5   1       2778.80       2696.70       152.19 o                         
  -5  -5   1          6.70        -56.43       143.32 o                         
  -4  -5   1       1587.36       1742.06       140.77 o                         
  -3  -5   1       7046.34       7260.40       400.14 o                         
  -2  -5   1      18193.90      18507.79       292.61 o                         
  -1  -5   1        221.81        266.56       242.33 o                         
   1  -5   1        100.15        264.14       245.96 o                         
   2  -5   1       3332.24       3410.42       210.68 o                         
   3  -5   1       5116.80       5137.45       207.48 o                         
   4  -5   1       2101.10       2156.30       140.41 o                         
   5  -5   1       3106.91       3120.69       326.17 o                         
   6  -5   1       4788.84       4219.34       171.31 o                         
   7  -5   1       5021.45       4924.16       170.71 o                         
   8  -5   1        121.40        510.40       183.56 o                         
   9  -5   1        884.56        726.11       164.64 o                         
  10  -5   1       3281.79       3191.17       135.34 o                         
  11  -5   1       3336.10       3209.98       148.52 o                         
  12  -5   1        364.85        443.71       143.48 o                         
  13  -5   1        329.57        513.86       185.17 o                         
  14  -5   1        726.10        794.20       155.34 o                         
  15  -5   1       1355.77       1372.75       171.16 o                         
  16  -5   1        267.16        216.83       174.17 o                         
 -13  -4   1        345.29        211.66       196.82 o                         
 -12  -4   1         43.81        226.22       171.99 o                         
 -11  -4   1        884.10       1165.64       184.31 o                         
 -10  -4   1       4791.15       5065.69       415.29 o                         
  -9  -4   1       1373.27       1445.34       166.28 o                         
  -8  -4   1       1902.92       1999.43       159.02 o                         
  -7  -4   1        121.58        356.85       160.07 o                         
  -6  -4   1       2242.20       2347.37       140.41 o                         
  -5  -4   1       5257.68       5518.98       153.45 o                         
  -4  -4   1      12708.37      13127.88       175.19 o                         
  -3  -4   1        806.10       1047.82       145.97 o                         
  -2  -4   1       8940.18       8107.08       291.40 o                         
  -1  -4   1       2331.53       2112.49       247.17 o                         
   1  -4   1       6167.11       5913.31       244.51 o                         
   2  -4   1         30.22        164.36       220.38 o                         
   3  -4   1       7873.23       7061.01       261.71 o                         
   4  -4   1       6073.04       5784.69       208.17 o                         
   5  -4   1       1010.18        911.17       187.25 o                         
   6  -4   1         57.83        134.27       167.25 o                         
   7  -4   1       5659.18       5295.58       225.37 o                         
   8  -4   1      17217.44      16576.79       526.46 o                         
   9  -4   1       3650.30       3395.04       144.86 o                         
  10  -4   1         18.98       -135.17       140.70 o                         
  11  -4   1       1154.15       1228.47       146.93 o                         
  12  -4   1       1166.41       1077.47       145.29 o                         
  13  -4   1       2136.72       2138.48       152.17 o                         
  14  -4   1        695.38        785.56       257.79 o                         
  15  -4   1        137.05         60.30       169.30 o                         
  16  -4   1        457.40        237.59       255.29 o                         
 -14  -3   1          0.29        -50.54       199.82 o                         
 -13  -3   1        607.06        627.29       190.84 o                         
 -12  -3   1       2147.03       2471.38       390.15 o                         
 -11  -3   1       1556.97       1760.31       163.26 o                         
 -10  -3   1        108.82        164.06       170.56 o                         
  -9  -3   1        545.80        554.14       155.19 o                         
  -8  -3   1       4124.07       4160.66       235.30 o                         
  -7  -3   1       4998.22       5023.60       154.62 o                         
  -6  -3   1       1268.00       1301.34       147.02 o                         
  -5  -3   1       2467.84       2576.98       143.57 o                         
  -4  -3   1       4815.89       5223.05       163.80 o                         
  -3  -3   1      13611.09      13346.85       259.03 o                         
  -2  -3   1         32.94         98.70       177.56 o                         
  -1  -3   1       1637.14       1628.44       296.25 o                         
   1  -3   1      13659.54      15498.55      1060.35 o                         
   2  -3   1        734.53        717.52       248.85 o                         
   3  -3   1       4584.57       4610.37       248.02 o                         
   4  -3   1      21562.89      20481.38       306.85 o                         
   5  -3   1      31094.90      30932.88       796.05 o                         
   6  -3   1       7613.91       7455.31       185.97 o                         
   7  -3   1       1551.39       1691.67       133.56 o                         
   8  -3   1        103.36        385.04       133.04 o                         
   9  -3   1       1410.42       1280.08       130.46 o                         
  10  -3   1       2046.60       2070.88       143.10 o                         
  11  -3   1       1351.55       1325.49       139.73 o                         
  12  -3   1        240.66        334.20       148.52 o                         
  13  -3   1        725.77        878.40       158.37 o                         
  14  -3   1       2379.88       2094.43       430.21 o                         
  15  -3   1        942.65        935.46       197.02 o                         
 -14  -2   1        566.01        697.65       307.15 o                         
 -13  -2   1        294.92        230.40       166.20 o                         
 -12  -2   1          0.78        272.88       167.67 o                         
 -11  -2   1        428.88        415.29       158.01 o                         
 -10  -2   1       3850.98       3720.88       159.91 o                         
  -9  -2   1        939.00       1056.81       153.20 o                         
  -8  -2   1        471.97        535.04       146.27 o                         
  -7  -2   1        528.42        472.98       144.71 o                         
  -6  -2   1       4923.73       5021.01       153.73 o                         
  -5  -2   1       2768.47       2639.81       154.81 o                         
  -4  -2   1        152.90        181.55       153.10 o                         
  -3  -2   1       4922.94       5135.82       189.26 o                         
  -2  -2   1      33760.02      33047.74      1229.80 o                         
  -1  -2   1       3339.21       3075.75       324.11 o                         
   1  -2   1       5217.20       5054.35       288.59 o                         
   2  -2   1        143.47        289.06       168.53 o                         
   3  -2   1      21719.95      21008.53       291.57 o                         
   4  -2   1       1770.49       1684.09       198.23 o                         
   5  -2   1        147.63        344.61       140.56 o                         
   6  -2   1       5914.98       5755.10       146.54 o                         
   7  -2   1       8536.02       7924.08       138.95 o                         
   8  -2   1       4961.83       4676.33       139.33 o                         
   9  -2   1       3179.38       3038.01       137.23 o                         
  10  -2   1          1.73        121.07       139.12 o                         
  11  -2   1        420.57        558.44       141.78 o                         
  12  -2   1       1207.45       1048.39       203.97 o                         
  13  -2   1       1412.01       1451.37       182.37 o                         
  14  -2   1          3.96        154.23       185.67 o                         
  15  -2   1        434.34        787.70       198.54 o                         
 -15  -1   1         39.95         88.36       180.90 o                         
 -14  -1   1          3.78         85.87       179.16 o                         
 -13  -1   1        458.98        466.54       160.59 o                         
 -12  -1   1       1910.49       2183.61       164.10 o                         
 -11  -1   1        531.24        434.37       154.57 o                         
 -10  -1   1        219.31        408.18       150.90 o                         
  -9  -1   1       2947.53       2962.98       139.22 o                         
  -8  -1   1       9107.28       8806.19       153.62 o                         
  -7  -1   1       2246.90       2462.85       139.92 o                         
  -6  -1   1        506.89        534.25       135.29 o                         
  -5  -1   1       4788.30       4831.02       150.87 o                         
  -4  -1   1       8386.32       8302.71       177.48 o                         
  -3  -1   1      21357.77      21456.30       350.99 o                         
  -2  -1   1      19943.21      19268.75       446.49 o                         
  -1  -1   1       8274.02       8320.33       342.89 o                         
   2  -1   1        330.01        301.96       159.36 o                         
   3  -1   1        119.63        182.24       181.78 o                         
   4  -1   1       7850.60       7969.46       170.30 o                         
   5  -1   1      19604.92      20148.75       182.31 o                         
   6  -1   1       7859.24       8095.72       152.41 o                         
   7  -1   1       3524.26       3607.12       135.86 o                         
   8  -1   1         16.19        232.59       201.33 o                         
   9  -1   1       3068.86       2818.25       456.36 o                         
  10  -1   1       2116.00       1890.50       174.94 o                         
  11  -1   1        401.76        412.30       157.87 o                         
  12  -1   1        315.58        414.07       210.83 o                         
  13  -1   1       1021.19       1157.29       182.23 o                         
  14  -1   1       1097.52       1319.33       183.52 o                         
  15  -1   1        123.38        121.22       179.49 o                         
 -15   0   1        694.64        498.85       176.22 o                         
 -14   0   1        411.95        464.37       160.01 o                         
 -13   0   1        399.56        542.74       165.10 o                         
 -12   0   1        455.99        405.07       154.31 o                         
 -11   0   1       4169.16       4293.63       159.94 o                         
 -10   0   1       1388.72       1584.21       135.65 o                         
  -9   0   1        112.04        224.75       147.29 o                         
  -8   0   1       1243.11       1465.91       148.06 o                         
  -7   0   1      11499.29      11651.28       186.00 o                         
  -6   0   1       8258.56       8138.42       169.87 o                         
  -5   0   1       1749.92       1590.09       159.02 o                         
  -4   0   1        629.86        582.39       180.74 o                         
  -3   0   1      26571.94      26371.42       298.24 o                         
  -2   0   1       5019.49       4943.78       203.99 o                         
   1   0   1      16900.69       9545.65      4852.31 o                         
   2   0   1      14008.98      13432.68       207.02 o                         
   3   0   1       3177.46       3379.55       188.57 o                         
   4   0   1       1101.64       1224.99       151.93 o                         
   5   0   1        210.80        273.05       150.53 o                         
   6   0   1       2803.23       2737.25       181.44 o                         
   7   0   1       7607.40       7823.03       175.84 o                         
   8   0   1       3280.24       3304.27       169.51 o                         
   9   0   1          3.30         21.11       142.98 o                         
  10   0   1        486.14        457.39       169.11 o                         
  11   0   1        728.50        584.96       213.85 o                         
  12   0   1        740.18        821.20       177.70 o                         
  13   0   1        121.23        264.76       162.57 o                         
  14   0   1        186.55        154.84       162.57 o                         
  15   0   1        687.91        751.27       187.50 o                         
 -15   1   1          4.33        156.82       169.37 o                         
 -14   1   1        328.81        431.53       168.43 o                         
 -13   1   1       1183.24       1317.60       164.24 o                         
 -12   1   1        845.17       1017.68       152.77 o                         
 -11   1   1        245.87        471.33       149.12 o                         
 -10   1   1       1210.17       1269.52       200.83 o                         
  -9   1   1       7692.94       8058.16       524.66 o                         
  -8   1   1       5236.08       5063.39       153.72 o                         
  -7   1   1       9414.71       9752.67       329.26 o                         
  -6   1   1       2013.14       2654.10       157.81 o                         
  -5   1   1       5592.63       5349.33       188.11 o                         
  -4   1   1      11422.82      11122.43       236.27 o                         
  -3   1   1      14074.05      12926.61       264.69 o                         
  -2   1   1       1379.78       1147.71       198.03 o                         
   1   1   1       8262.41       8378.73       402.87 o                         
   2   1   1        131.08        320.26       174.57 o                         
   3   1   1         16.52        121.31       143.89 o                         
   4   1   1       3225.78       3323.31       138.68 o                         
   5   1   1      10853.81      11227.68       161.33 o                         
   6   1   1         74.39        168.08       158.83 o                         
   7   1   1        542.92        409.62       148.29 o                         
   8   1   1       4892.99       4956.36       149.62 o                         
   9   1   1       2910.78       2912.53       159.38 o                         
  10   1   1        295.89        395.39       165.27 o                         
  11   1   1         81.24        122.02       140.02 o                         
  12   1   1        809.90        883.55       151.62 o                         
  13   1   1        891.75       1087.59       157.26 o                         
  14   1   1        459.16        523.37       179.84 o                         
 -15   2   1        916.15       1117.29       176.97 o                         
 -14   2   1        591.47        926.56       168.15 o                         
 -13   2   1         97.45         36.25       169.05 o                         
 -12   2   1       1080.32       1026.30       164.19 o                         
 -11   2   1       1945.67       1918.58       171.19 o                         
 -10   2   1       2962.81       2985.49       174.68 o                         
  -9   2   1         14.39         85.32       166.67 o                         
  -8   2   1       1588.26       1496.02       167.19 o                         
  -7   2   1      12321.17      11546.21       193.15 o                         
  -6   2   1      11133.91      10670.44       178.79 o                         
  -5   2   1       1610.65       1445.33       168.04 o                         
  -4   2   1        549.06        356.32       210.51 o                         
  -3   2   1      14077.31      13094.94       255.61 o                         
  -2   2   1       2514.98       2808.69       207.07 o                         
  -1   2   1       5644.40       6021.50       233.54 o                         
   1   2   1      10837.38       9408.38       380.45 o                         
   2   2   1       1903.74       1631.92       154.73 o                         
   3   2   1       9437.94       9604.90       162.69 o                         
   4   2   1         34.59        144.79       131.68 o                         
   5   2   1       1182.71       1310.00       138.24 o                         
   6   2   1       6099.89       6297.37       150.12 o                         
   7   2   1       2608.49       2816.84       153.15 o                         
   8   2   1       1162.46       1305.72       143.90 o                         
   9   2   1         12.26         33.33       149.01 o                         
  10   2   1       1403.91       1555.96       151.34 o                         
  11   2   1       1916.89       1743.97       155.70 o                         
  12   2   1        461.01        591.04       151.35 o                         
  13   2   1         12.77        129.71       171.19 o                         
  14   2   1        713.02       1047.49       185.91 o                         
 -16   3   1          0.79        -97.02       183.78 o                         
 -15   3   1        223.11        471.64       196.61 o                         
 -14   3   1       1400.57       1405.45       190.83 o                         
 -13   3   1       1971.17       2168.13       168.58 o                         
 -12   3   1        188.22        319.49       142.49 o                         
 -11   3   1         49.02         15.58       138.75 o                         
 -10   3   1       3963.02       3973.36       207.76 o                         
  -9   3   1       4951.80       4568.76       166.11 o                         
  -8   3   1       7993.58       7670.73       178.80 o                         
  -7   3   1       1425.12       1550.27       156.41 o                         
  -6   3   1       1431.14       1566.57       158.71 o                         
  -5   3   1       8360.75       8060.51       193.61 o                         
  -4   3   1       1050.21       1141.23       195.12 o                         
  -3   3   1       2299.95       2359.28       222.84 o                         
  -2   3   1      18234.39      17270.32       266.24 o                         
  -1   3   1        170.77        256.67       181.25 o                         
   2   3   1          6.69         20.25       185.45 o                         
   3   3   1       8310.61       8184.97       202.09 o                         
   4   3   1      11984.45      12166.93       161.43 o                         
   5   3   1       1130.42       1178.48       125.62 o                         
   6   3   1        200.36        380.21       140.26 o                         
   7   3   1       3798.23       3664.23       136.85 o                         
   8   3   1      12481.81      12374.18       287.23 o                         
   9   3   1       2366.42       2228.87       141.11 o                         
  10   3   1        167.61        239.04       152.59 o                         
  11   3   1         35.28        163.30       159.93 o                         
  12   3   1       1150.78       1404.52       176.97 o                         
  13   3   1        982.77       1062.85       415.90 o                         
 -16   4   1        966.73       1294.81       363.79 o                         
 -15   4   1        918.43        892.43       180.75 o                         
 -14   4   1        375.37        515.20       179.29 o                         
 -13   4   1        630.55        831.53       139.68 o                         
 -12   4   1        566.05        612.42       132.52 o                         
 -11   4   1       1451.54       1314.87       132.59 o                         
 -10   4   1        442.00        627.47       134.94 o                         
  -9   4   1        109.47        371.19       168.35 o                         
  -8   4   1       3336.74       3297.23       147.57 o                         
  -7   4   1       4516.33       4279.53       163.45 o                         
  -6   4   1       3508.08       3327.12       176.49 o                         
  -5   4   1       1213.25       1136.32       177.12 o                         
  -4   4   1        683.83        591.18       183.13 o                         
  -3   4   1       2536.51       2481.98       193.15 o                         
  -2   4   1       9218.34       8902.98       269.89 o                         
  -1   4   1       4914.36       5099.66       318.96 o                         
   0   4   1      11631.40      12202.42       301.09 o                         
   2   4   1       6953.02       6598.82       285.64 o                         
   3   4   1       7467.65       7205.89       321.69 o                         
   4   4   1       1445.87       1682.60       177.29 o                         
   5   4   1       4015.94       3781.37       129.51 o                         
   6   4   1       6255.60       6151.68       152.64 o                         
   7   4   1       2413.30       2409.07       156.57 o                         
   8   4   1         12.78        152.15       149.88 o                         
   9   4   1         88.39        363.09       169.05 o                         
  10   4   1       2307.33       2375.61       165.09 o                         
  11   4   1       1543.45       1538.41       168.09 o                         
  12   4   1         50.09        -20.31       175.89 o                         
  13   4   1         64.87          5.12       201.33 o                         
 -16   5   1         65.58        205.72       163.15 o                         
 -15   5   1        633.63        840.06       158.88 o                         
 -14   5   1       1846.20       1706.46       161.14 o                         
 -13   5   1       1489.92       1717.82       154.15 o                         
 -12   5   1         12.10          0.40       138.39 o                         
 -11   5   1        295.65        545.77       135.94 o                         
 -10   5   1       2626.42       2615.34       175.63 o                         
  -9   5   1       2040.52       1878.74       159.64 o                         
  -8   5   1          9.22         95.89       164.28 o                         
  -7   5   1       2237.28       1969.73       166.00 o                         
  -6   5   1       5303.00       4646.39       175.58 o                         
  -5   5   1      10230.68       9657.06       287.16 o                         
  -4   5   1       5422.69       5231.23       187.59 o                         
  -3   5   1        377.28        407.91       171.78 o                         
  -2   5   1       9933.65      10154.64       199.62 o                         
  -1   5   1      20693.56      22180.88       319.87 o                         
   0   5   1      11761.69      12191.52       270.20 o                         
   2   5   1         22.41         51.74       145.33 o                         
   3   5   1      13153.98      13169.74       405.90 o                         
   4   5   1       6166.87       6003.25       187.77 o                         
   5   5   1        873.19        903.86       179.62 o                         
   6   5   1        357.65        344.17       188.90 o                         
   7   5   1       2290.66       2379.29       213.25 o                         
   8   5   1       2480.03       2495.08       198.77 o                         
   9   5   1       3219.87       3290.21       253.84 o                         
  10   5   1         81.70        175.08       256.87 o                         
  11   5   1        419.36        296.25       268.38 o                         
  12   5   1        800.44       1257.08       244.75 o                         
 -16   6   1        652.08        889.13       172.08 o                         
 -15   6   1        322.22        547.92       162.87 o                         
 -14   6   1          6.88        177.75       141.07 o                         
 -13   6   1       1425.30       1263.52       139.63 o                         
 -12   6   1        856.90        716.80       169.42 o                         
 -11   6   1        322.68        310.94       141.36 o                         
 -10   6   1        322.10        432.39       167.28 o                         
  -9   6   1       2757.30       2483.90       169.20 o                         
  -8   6   1       5473.44       5362.80       176.90 o                         
  -7   6   1       7753.63       7476.80       176.47 o                         
  -6   6   1       3009.75       2787.44       166.15 o                         
  -5   6   1       5622.89       5574.55       185.70 o                         
  -4   6   1       4553.11       4584.11       175.85 o                         
  -3   6   1       8716.54       8574.74       206.58 o                         
  -2   6   1      11340.50      12144.93       376.52 o                         
  -1   6   1       1488.95       1400.05       225.36 o                         
   0   6   1       8494.84       8999.45       252.02 o                         
   2   6   1       6231.26       5543.49       286.25 o                         
   3   6   1       3803.02       3785.02       187.50 o                         
   4   6   1        260.03        402.27       174.09 o                         
   5   6   1       3197.70       3308.45       190.65 o                         
   6   6   1       3199.93       2968.55       250.20 o                         
   7   6   1        507.23        732.31       196.89 o                         
   8   6   1         89.04        -62.84       181.16 o                         
   9   6   1       1455.36       1629.66       256.26 o                         
  10   6   1       1308.89       1318.26       263.53 o                         
  11   6   1        429.58        662.16       272.62 o                         
  12   6   1          0.79        152.06       285.95 o                         
 -16   7   1        224.07        498.16       161.66 o                         
 -15   7   1        875.52        896.32       162.67 o                         
 -14   7   1       2254.38       2282.66       153.15 o                         
 -13   7   1        343.24        560.11       174.78 o                         
 -12   7   1        214.50        184.00       157.67 o                         
 -11   7   1       1393.69       1538.81       137.86 o                         
 -10   7   1       4334.58       4216.87       173.28 o                         
  -9   7   1        864.67        769.47       164.66 o                         
  -8   7   1         80.56         29.67       161.62 o                         
  -7   7   1       6987.76       6751.15       175.28 o                         
  -6   7   1      16409.62      16469.71       201.59 o                         
  -5   7   1      11971.76      11508.56       270.80 o                         
  -4   7   1       3931.46       4037.57       172.84 o                         
  -3   7   1        155.50        248.68       153.35 o                         
  -2   7   1       3303.63       3354.36       158.23 o                         
  -1   7   1       8293.16       8362.13       232.63 o                         
   0   7   1       4225.02       4565.46       223.55 o                         
   2   7   1        252.37        260.93       158.59 o                         
   3   7   1       3925.68       3775.99       171.62 o                         
   4   7   1       2921.78       2913.06       181.36 o                         
   5   7   1         27.39        245.51       183.57 o                         
   6   7   1       1048.40        979.27       175.41 o                         
   7   7   1       2495.81       2585.01       197.80 o                         
   8   7   1       1366.56       1266.99       209.03 o                         
   9   7   1        286.03        412.56       256.87 o                         
  10   7   1        108.93        121.77       264.74 o                         
  11   7   1        684.10       1027.47       286.55 o                         
 -16   8   1        553.40        474.36       175.54 o                         
 -15   8   1          1.08          0.09       156.11 o                         
 -14   8   1       1063.55       1109.16       182.69 o                         
 -13   8   1       2106.86       2057.52       273.83 o                         
 -12   8   1       2378.53       2447.07       174.13 o                         
 -11   8   1        908.19        993.60       138.67 o                         
 -10   8   1       3028.84       3040.62       215.48 o                         
  -9   8   1       4930.23       4698.79       253.54 o                         
  -8   8   1       5332.46       5039.32       182.54 o                         
  -7   8   1       5043.34       4982.85       170.79 o                         
  -6   8   1         23.70        -12.21       152.44 o                         
  -5   8   1         75.52        104.73       152.59 o                         
  -4   8   1       3903.89       3896.66       160.04 o                         
  -3   8   1       6280.41       6455.86       171.99 o                         
  -2   8   1        124.55        175.69       203.56 o                         
  -1   8   1        763.55        820.89       206.58 o                         
   0   8   1       2078.69       2199.56       157.58 o                         
   2   8   1       1418.88       1594.37       278.37 o                         
   3   8   1         17.44        208.39       185.08 o                         
   4   8   1       2758.01       2841.34       181.87 o                         
   5   8   1       1888.16       1626.96       192.43 o                         
   6   8   1        732.05        702.16       183.99 o                         
   7   8   1         17.47        320.39       193.88 o                         
   8   8   1        903.68       1292.90       213.37 o                         
   9   8   1       1308.94       1571.77       227.83 o                         
  10   8   1       1132.78       1444.27       279.28 o                         
  11   8   1         69.72       -113.89       288.37 o                         
 -16   9   1        505.78        660.60       160.74 o                         
 -15   9   1       1303.75       1357.33       197.05 o                         
 -14   9   1        976.52       1016.99       174.41 o                         
 -13   9   1         63.62        355.16       175.84 o                         
 -12   9   1        957.28       1131.56       171.12 o                         
 -11   9   1       1672.94       1652.27       189.11 o                         
 -10   9   1       6651.89       6791.90       504.64 o                         
  -9   9   1        301.25        519.10       167.45 o                         
  -8   9   1       1418.86       1397.60       165.81 o                         
  -7   9   1       1025.57       1008.22       167.59 o                         
  -6   9   1       7149.19       7282.13       355.92 o                         
  -5   9   1       5096.78       5394.07       163.63 o                         
  -4   9   1          3.34         44.12       157.69 o                         
  -3   9   1       1818.82       1903.41       152.06 o                         
  -2   9   1       3999.70       4598.17       244.75 o                         
  -1   9   1        861.90        922.91       154.05 o                         
   0   9   1         15.34        110.26       229.61 o                         
   1   9   1       2401.04       2846.14       216.28 o                         
   2   9   1       3758.45       3317.08       169.78 o                         
   3   9   1       2083.63       2096.24       171.39 o                         
   4   9   1        329.17        489.63       179.12 o                         
   5   9   1        578.27        513.17       186.65 o                         
   6   9   1       1547.75       1756.50       201.49 o                         
   7   9   1       2207.90       2257.59       210.83 o                         
   8   9   1        926.60       1238.55       219.16 o                         
   9   9   1          1.09        250.09       230.77 o                         
  10   9   1        332.43        181.75       291.40 o                         
 -16  10   1        375.12        146.52       170.79 o                         
 -15  10   1        317.69        646.42       194.69 o                         
 -14  10   1       1234.28       1250.60       173.27 o                         
 -13  10   1       2316.43       1852.59       210.22 o                         
 -12  10   1       1302.60       1769.86       176.04 o                         
 -11  10   1        495.42        562.80       128.80 o                         
 -10  10   1        548.97        534.48       127.47 o                         
  -9  10   1       1998.11       2054.95       137.47 o                         
  -8  10   1        999.45        875.27       174.25 o                         
  -7  10   1       1287.05       1598.54       185.00 o                         
  -6  10   1        589.60        685.92       163.69 o                         
  -5  10   1       3942.87       3883.66       217.49 o                         
  -4  10   1       2393.82       2560.27       167.84 o                         
  -3  10   1        828.01        779.69       222.34 o                         
  -2  10   1        370.48        489.34       188.71 o                         
  -1  10   1       1328.30       1298.89       156.14 o                         
   0  10   1       2984.56       3182.37       248.99 o                         
   1  10   1       1450.44       1477.04       159.13 o                         
   2  10   1          8.81         70.27       165.23 o                         
   3  10   1       2042.68       1956.39       175.42 o                         
   4  10   1       1112.59       1299.76       180.78 o                         
   5  10   1       4443.36       4464.11       202.24 o                         
   6  10   1       1063.78       1279.07       202.49 o                         
   7  10   1         77.16        296.66       213.72 o                         
   8  10   1       1034.69       1098.40       232.39 o                         
   9  10   1        691.50        783.85       243.99 o                         
 -15  11   1        783.03        736.62       198.08 o                         
 -14  11   1        132.12        163.75       187.83 o                         
 -13  11   1         30.98        -97.93       180.11 o                         
 -12  11   1       1076.31       1090.40       179.26 o                         
 -11  11   1       2862.67       2848.99       173.88 o                         
 -10  11   1       2510.58       2395.62       173.69 o                         
  -9  11   1        315.63        293.00       131.71 o                         
  -8  11   1       3024.65       3263.25       202.70 o                         
  -7  11   1       3166.10       3274.80       169.13 o                         
  -6  11   1       4106.60       4575.41       141.79 o                         
  -5  11   1        285.72        354.30       134.89 o                         
  -4  11   1       1508.22       1412.64       130.37 o                         
  -3  11   1       5498.59       5859.60       178.53 o                         
  -2  11   1       3611.68       4068.34       347.74 o                         
  -1  11   1       1492.35       1504.25       254.44 o                         
   0  11   1        469.11        498.59       223.55 o                         
   1  11   1       5626.75       5568.28       172.42 o                         
   2  11   1       4155.80       4146.43       147.46 o                         
   3  11   1       2795.60       2429.38       190.58 o                         
   4  11   1        319.74        294.71       247.17 o                         
   5  11   1       1858.66       1685.70       198.25 o                         
   6  11   1        825.91        860.44       210.15 o                         
   7  11   1        845.92        996.17       221.88 o                         
   8  11   1        304.67        624.35       244.28 o                         
 -15  12   1        383.68        590.51       200.91 o                         
 -14  12   1        809.10        791.08       192.12 o                         
 -13  12   1        918.22        790.70       191.74 o                         
 -12  12   1        710.25        769.29       180.27 o                         
 -11  12   1         97.60        211.03       174.90 o                         
 -10  12   1       1440.10       1389.96       164.26 o                         
  -9  12   1       1669.43       1666.49       139.95 o                         
  -8  12   1        343.21        289.35       132.60 o                         
  -7  12   1       1732.80       2008.16       225.87 o                         
  -6  12   1       4393.22       4696.63       200.13 o                         
  -5  12   1       4414.85       4754.78       141.37 o                         
  -4  12   1       4797.55       5435.56       290.79 o                         
  -3  12   1         78.74        140.55       259.29 o                         
  -2  12   1        356.60        364.70       230.21 o                         
  -1  12   1       1945.05       1846.54       230.21 o                         
   0  12   1       3525.96       3888.76       240.51 o                         
   1  12   1        307.15        292.94       164.27 o                         
   2  12   1         70.04         76.87       142.80 o                         
   3  12   1       2378.16       2247.05       168.37 o                         
   4  12   1       1849.07       1799.07       192.92 o                         
   5  12   1        874.36        924.39       203.63 o                         
   6  12   1        231.98        324.30       219.81 o                         
   7  12   1         36.90         -6.37       230.93 o                         
 -15  13   1        337.70        558.81       308.97 o                         
 -14  13   1         49.31        112.06       195.97 o                         
 -13  13   1        857.46       1075.06       189.11 o                         
 -12  13   1       2296.13       2132.60       187.71 o                         
 -11  13   1       1683.46       1483.12       181.82 o                         
 -10  13   1        389.20        663.21       174.85 o                         
  -9  13   1        147.68         90.09       171.48 o                         
  -8  13   1       1785.39       1946.52       132.72 o                         
  -7  13   1       2771.01       2870.82       139.77 o                         
  -6  13   1       1534.41       1621.55       127.91 o                         
  -5  13   1         72.44         89.06       263.53 o                         
  -4  13   1       1297.71       1323.11       235.06 o                         
  -3  13   1       2740.67       2901.88       241.72 o                         
  -2  13   1       6772.48       6756.71       248.39 o                         
  -1  13   1        222.22        262.32       227.79 o                         
   0  13   1       1103.13        933.57       268.38 o                         
   1  13   1       2334.46       2429.40       172.40 o                         
   2  13   1       1203.83       1079.28       153.56 o                         
   3  13   1        752.35        665.83       161.57 o                         
   4  13   1          9.71        188.63       165.68 o                         
   5  13   1        126.48        412.09       234.48 o                         
   6  13   1        661.05        818.86       343.20 o                         
 -14  14   1       1663.90       1815.67       229.60 o                         
 -13  14   1        516.76        503.21       197.69 o                         
 -12  14   1          1.33         -3.62       199.31 o                         
 -11  14   1        666.15        679.23       197.35 o                         
 -10  14   1       1979.64       1900.70       192.93 o                         
  -9  14   1       1726.94       1857.54       181.35 o                         
  -8  14   1        793.73        639.18       174.74 o                         
  -7  14   1        739.95        696.15       190.56 o                         
  -6  14   1       3332.55       3537.96       272.62 o                         
  -5  14   1       3593.28       3542.83       253.84 o                         
  -4  14   1       3543.35       3264.76       248.99 o                         
  -3  14   1          5.93        118.74       264.14 o                         
  -2  14   1        896.81       1166.20       265.35 o                         
  -1  14   1       1200.79       1318.26       240.51 o                         
   0  14   1        666.59        727.24       173.92 o                         
   1  14   1          1.45        137.66       174.14 o                         
   2  14   1        195.12        275.20       156.16 o                         
   3  14   1       1034.86       1208.71       159.45 o                         
   4  14   1       1018.86        955.20       175.54 o                         
   5  14   1        156.80        231.67       186.54 o                         
 -13  15   1       1593.07       1758.98       416.20 o                         
 -12  15   1       1533.65       1579.14       220.39 o                         
 -11  15   1        866.72        890.30       212.24 o                         
 -10  15   1        155.11        363.24       194.83 o                         
  -9  15   1        392.05        656.98       193.56 o                         
  -8  15   1       1228.89       1233.46       232.63 o                         
  -7  15   1       1235.77       1006.87       197.86 o                         
  -6  15   1        709.70        630.66       278.68 o                         
  -5  15   1        467.95        453.76       247.17 o                         
  -4  15   1       2248.33       2429.34       284.13 o                         
  -3  15   1       1607.84       1744.16       279.89 o                         
  -2  15   1        169.92        299.27       248.39 o                         
  -1  15   1         29.06        534.94       247.17 o                         
   0  15   1        476.15        402.49       192.13 o                         
   1  15   1       1062.64        938.56       169.16 o                         
   2  15   1        959.41        927.96       166.51 o                         
   3  15   1          0.19        136.12       172.01 o                         
   4  15   1        488.01        612.14       185.76 o                         
 -13  16   1         71.98        139.55       208.35 o                         
 -12  16   1          2.57       -133.20       201.52 o                         
 -11  16   1        577.64        538.30       208.60 o                         
 -10  16   1       1122.63       1147.81       204.90 o                         
  -9  16   1       1171.77       1190.88       211.78 o                         
  -8  16   1          7.57         32.42       213.25 o                         
  -7  16   1        204.02        392.57       263.53 o                         
  -6  16   1       1086.22       1123.80       265.95 o                         
  -5  16   1       1010.27       1135.91       265.35 o                         
  -4  16   1          3.26        173.87       291.40 o                         
  -3  16   1        258.01        232.63       258.69 o                         
  -2  16   1        830.15       1123.19       292.01 o                         
  -1  16   1       1044.95        975.20       187.62 o                         
   0  16   1        233.11        375.27       188.06 o                         
   1  16   1         96.55        224.97       173.11 o                         
   2  16   1       1110.52       1030.83       179.94 o                         
 -11  17   1        475.71        303.62       403.17 o                         
 -10  17   1         40.02        259.36       200.46 o                         
  -9  17   1        614.62        653.92       207.88 o                         
  -8  17   1        742.46        813.01       308.36 o                         
  -7  17   1        109.78         82.39       302.91 o                         
  -6  17   1         16.89        118.74       302.91 o                         
  -5  17   1       1408.01       1106.83       305.94 o                         
  -4  17   1       1366.99       1572.10       304.12 o                         
  -3  17   1        995.44        658.53       272.01 o                         
  -2  17   1         23.10        155.09       308.97 o                         
  -1  17   1        432.70        370.99       209.60 o                         
   0  17   1        916.99        950.54       225.53 o                         
 -10  18   1        383.40        455.94       235.55 o                         
  -9  18   1         41.47        273.83       328.96 o                         
  -8  18   1        259.85        322.90       290.79 o                         
  -7  18   1        760.19       1016.57       293.22 o                         
  -6  18   1        642.30        811.19       317.45 o                         
  -5  18   1        408.95        236.88       322.90 o                         
  -4  18   1         57.24        433.16       319.87 o                         
  -3  18   1        703.88        820.28       290.79 o                         
  -2  18   1       1510.54       1581.82       218.13 o                         
   4 -19   2        278.51        316.84       365.92 o                         
   5 -19   2        415.57        379.85       331.38 o                         
   6 -19   2          1.64        277.47       324.72 o                         
   7 -19   2        655.21        596.73       364.70 o                         
   1 -18   2        854.44        853.37       239.30 o                         
   2 -18   2        910.97        683.73       225.08 o                         
   3 -18   2        392.49        247.17       313.81 o                         
   4 -18   2        181.95        224.76       314.42 o                         
   5 -18   2        535.73        597.94       315.03 o                         
   6 -18   2        784.71        902.67       348.35 o                         
   7 -18   2         19.10         46.04       348.35 o                         
   8 -18   2        408.46        483.44       321.08 o                         
   9 -18   2       1019.12        926.30       358.04 o                         
  10 -18   2       1310.70       1130.90       235.96 o                         
  -2 -17   2        952.43       1050.89       185.99 o                         
  -1 -17   2        928.99        909.79       224.02 o                         
   0 -17   2        150.45        406.76       218.39 o                         
   1 -17   2          6.48         97.00       211.83 o                         
   2 -17   2        657.30        561.07       223.26 o                         
   3 -17   2        749.71        737.28       327.14 o                         
   4 -17   2        206.57        241.72       298.67 o                         
   5 -17   2        146.21        268.38       299.27 o                         
   6 -17   2        581.52        528.88       331.38 o                         
   7 -17   2       1485.12       1521.21       311.39 o                         
   8 -17   2       1405.74        969.92       312.00 o                         
   9 -17   2        336.74        592.20       227.22 o                         
  10 -17   2        216.51        418.44       222.28 o                         
  11 -17   2        772.03        767.67       229.14 o                         
  12 -17   2        590.80        563.51       234.30 o                         
  -3 -16   2        589.18        486.47       184.15 o                         
  -2 -16   2          0.90        258.47       169.38 o                         
  -1 -16   2        582.32        600.96       210.47 o                         
   0 -16   2        768.33        958.14       207.73 o                         
   1 -16   2       1553.25       1575.30       202.19 o                         
   2 -16   2        471.49        611.88       288.37 o                         
   3 -16   2        208.43        437.40       310.18 o                         
   4 -16   2        937.76        844.51       307.15 o                         
   5 -16   2        899.31        828.76       287.76 o                         
   6 -16   2        623.92        421.65       288.98 o                         
   7 -16   2          5.00        -73.30       294.43 o                         
   8 -16   2       1422.81       1495.72       219.85 o                         
   9 -16   2       2721.39       2541.99       271.10 o                         
  10 -16   2       1918.29       1880.63       217.94 o                         
  11 -16   2        598.02        673.50       218.23 o                         
  12 -16   2         39.56        197.75       212.02 o                         
  13 -16   2        443.68        659.43       216.63 o                         
  -5 -15   2        253.69        368.40       193.49 o                         
  -4 -15   2        104.75        322.06       182.95 o                         
  -3 -15   2       1028.81       1111.62       170.79 o                         
  -2 -15   2       1600.27       1528.36       210.09 o                         
  -1 -15   2        363.61        460.83       188.81 o                         
   0 -15   2         36.18       -110.67       199.41 o                         
   1 -15   2        536.92        738.70       181.94 o                         
   2 -15   2       2755.36       2935.20       280.49 o                         
   3 -15   2       1776.94       2068.87       304.73 o                         
   4 -15   2        650.39        700.93       272.62 o                         
   5 -15   2        544.42        658.53       276.25 o                         
   6 -15   2       2236.72       1815.64       287.16 o                         
   7 -15   2       3986.94       4118.37       402.57 o                         
   8 -15   2       1980.57       2118.42       203.21 o                         
   9 -15   2          1.48        -16.05       202.81 o                         
  10 -15   2        481.07        507.32       203.68 o                         
  11 -15   2        933.72       1070.66       189.09 o                         
  12 -15   2        749.85        546.13       219.75 o                         
  13 -15   2        110.76        307.62       212.32 o                         
  -6 -14   2        294.50        448.79       269.42 o                         
  -5 -14   2       1184.05       1143.74       229.28 o                         
  -4 -14   2       1439.50       1346.68       223.46 o                         
  -3 -14   2        350.16        363.89       170.96 o                         
  -2 -14   2        107.06        182.34       194.00 o                         
  -1 -14   2       1318.84       1323.00       193.63 o                         
   0 -14   2       2060.98       2070.80       190.41 o                         
   1 -14   2       3728.41       3575.28       189.55 o                         
   2 -14   2         53.70        245.36       260.50 o                         
   3 -14   2       2963.37       2858.86       270.20 o                         
   4 -14   2       2615.98       2628.65       295.03 o                         
   5 -14   2       2024.95       1787.77       271.41 o                         
   6 -14   2        407.33        436.61       197.48 o                         
   7 -14   2        585.60        558.04       190.54 o                         
   8 -14   2        765.11        783.70       192.02 o                         
   9 -14   2       2031.24       1920.46       202.16 o                         
  10 -14   2       1177.88       1240.90       269.59 o                         
  11 -14   2        137.95        100.78       202.97 o                         
  12 -14   2        373.23        461.14       188.01 o                         
  13 -14   2        870.19        863.56       207.18 o                         
  14 -14   2        216.67        270.85       214.86 o                         
  -7 -13   2        835.20        854.51       260.42 o                         
  -6 -13   2       1096.38       1301.98       255.97 o                         
  -5 -13   2        138.09         62.50       217.62 o                         
  -4 -13   2        599.68        622.54       205.98 o                         
  -3 -13   2       1337.42       1074.37       168.03 o                         
  -2 -13   2       2674.26       2661.38       190.84 o                         
  -1 -13   2        440.89        621.14       182.92 o                         
   0 -13   2        147.14        136.34       179.06 o                         
   1 -13   2       2637.00       2695.90       284.13 o                         
   2 -13   2       5974.70       5929.76       271.41 o                         
   3 -13   2        612.41        843.91       256.87 o                         
   4 -13   2        352.11        562.20       262.93 o                         
   5 -13   2        367.24        290.79       291.40 o                         
   6 -13   2       2197.87       2112.67       197.64 o                         
   7 -13   2       1581.28       1747.69       203.94 o                         
   8 -13   2        175.35        200.23       191.05 o                         
   9 -13   2         33.26        154.07       177.29 o                         
  10 -13   2       1084.97       1010.15       243.24 o                         
  11 -13   2       1345.16       1378.50       201.73 o                         
  12 -13   2        935.76        891.24       210.12 o                         
  13 -13   2         20.81        187.05       210.98 o                         
  14 -13   2        432.96        509.49       275.95 o                         
  15 -13   2        513.16        467.88       210.11 o                         
  -8 -12   2        505.01        930.54       295.03 o                         
  -7 -12   2         22.91        180.06       246.96 o                         
  -6 -12   2        674.01        612.57       224.25 o                         
  -5 -12   2       3009.16       2856.81       229.84 o                         
  -4 -12   2       3839.24       3465.49       205.50 o                         
  -3 -12   2        400.91        617.33       263.53 o                         
  -2 -12   2        240.10        299.08       169.54 o                         
  -1 -12   2       1991.45       1873.75       170.10 o                         
   0 -12   2       7855.06       7441.46       234.76 o                         
   1 -12   2         89.65        145.40       244.15 o                         
   2 -12   2       2348.62       2235.48       250.20 o                         
   3 -12   2        824.42        597.34       250.20 o                         
   4 -12   2       2983.58       2752.85       289.58 o                         
   5 -12   2       4043.20       4099.41       198.48 o                         
   6 -12   2        206.53        204.52       181.34 o                         
   7 -12   2       2195.09       2238.09       188.68 o                         
   8 -12   2       3243.12       3049.02       181.18 o                         
   9 -12   2        995.02        847.59       179.38 o                         
  10 -12   2        156.69        442.30       191.86 o                         
  11 -12   2        451.35        394.47       195.05 o                         
  12 -12   2       2148.54       2310.41       194.23 o                         
  13 -12   2       1356.94       1371.51       186.55 o                         
  14 -12   2         16.29        117.98       193.19 o                         
  15 -12   2         71.86        247.23       164.39 o                         
  -9 -11   2         59.42        545.24       287.76 o                         
  -8 -11   2        951.44       1142.58       279.28 o                         
  -7 -11   2       1605.38       1793.77       240.22 o                         
  -6 -11   2        956.55        819.08       286.25 o                         
  -5 -11   2         68.91        267.66       200.01 o                         
  -4 -11   2       1074.62        938.97       192.13 o                         
  -3 -11   2       2101.04       1827.15       233.24 o                         
  -2 -11   2       1795.37       1604.21       261.71 o                         
  -1 -11   2         10.46       -100.53       175.60 o                         
   0 -11   2        718.48        787.50       233.85 o                         
   1 -11   2       1762.39       1655.71       242.93 o                         
   2 -11   2       2430.59       2555.35       247.17 o                         
   3 -11   2       1011.45       1154.09       246.57 o                         
   4 -11   2         66.87        237.90       172.96 o                         
   5 -11   2       6346.09       6340.76       269.89 o                         
   6 -11   2       4091.75       4365.86       494.65 o                         
   7 -11   2        646.54        754.24       183.53 o                         
   8 -11   2        875.40        935.53       188.63 o                         
   9 -11   2       1109.09       1086.41       187.91 o                         
  10 -11   2       3331.89       2963.48       175.37 o                         
  11 -11   2       2701.64       2308.22       175.83 o                         
  12 -11   2         46.47        129.95       177.34 o                         
  13 -11   2        117.11        291.03       183.77 o                         
  14 -11   2        674.67        806.31       166.29 o                         
  15 -11   2        828.27        945.95       175.92 o                         
 -10 -10   2        558.54        897.22       292.01 o                         
  -9 -10   2        953.42       1244.96       275.65 o                         
  -8 -10   2        129.21        431.34       261.71 o                         
  -7 -10   2         26.70        117.75       226.93 o                         
  -6 -10   2       1644.53       1829.84       214.09 o                         
  -5 -10   2       2159.00       2034.43       205.06 o                         
  -4 -10   2       1282.00       1236.11       382.27 o                         
  -3 -10   2          2.17       -182.35       257.47 o                         
  -2 -10   2       1996.11       2243.35       252.02 o                         
  -1 -10   2       1950.08       2182.85       172.60 o                         
   0 -10   2       1660.50       1901.06       238.69 o                         
   1 -10   2        116.89        221.12       232.63 o                         
   2 -10   2       4655.62       4653.91       255.05 o                         
   3 -10   2       7525.25       7412.20       272.01 o                         
   4 -10   2      14533.37      14621.61       656.71 o                         
   5 -10   2        325.69        119.72       176.38 o                         
   6 -10   2        578.85        545.92       181.29 o                         
   7 -10   2       5081.20       4671.78       461.33 o                         
   8 -10   2       3682.98       3377.17       182.60 o                         
   9 -10   2        330.97        236.24       206.58 o                         
  10 -10   2        404.59        564.33       175.56 o                         
  11 -10   2       1737.13       1878.00       183.37 o                         
  12 -10   2       1670.35       1624.05       187.10 o                         
  13 -10   2       1596.87       1540.70       181.33 o                         
  14 -10   2        162.83        322.77       158.25 o                         
  15 -10   2        283.27        480.13       161.46 o                         
 -10  -9   2        104.72        318.66       280.49 o                         
  -9  -9   2        197.76       -347.13       267.17 o                         
  -8  -9   2       1138.87       1143.79       224.15 o                         
  -7  -9   2        907.52        893.02       221.95 o                         
  -6  -9   2        203.77        414.35       202.87 o                         
  -5  -9   2        326.26        532.11       195.89 o                         
  -4  -9   2       3060.96       2706.72       190.73 o                         
  -3  -9   2       3428.89       3279.30       236.27 o                         
  -2  -9   2       3472.42       3368.36       252.63 o                         
  -1  -9   2        290.89        351.38       233.85 o                         
   0  -9   2       4625.48       4881.70       269.59 o                         
   1  -9   2       8999.58       9243.60       270.20 o                         
   2  -9   2        437.56        371.97       234.45 o                         
   3  -9   2          0.20         53.62       186.77 o                         
   4  -9   2       5477.81       5370.59       193.11 o                         
   5  -9   2      11023.54      10814.46       429.53 o                         
   6  -9   2       4663.19       4488.25       358.04 o                         
   7  -9   2       2056.44       2160.43       175.07 o                         
   8  -9   2         49.20         71.88       174.73 o                         
   9  -9   2       2709.10       2579.69       174.05 o                         
  10  -9   2       2368.17       2231.10       176.70 o                         
  11  -9   2       2715.68       2551.46       238.09 o                         
  12  -9   2          0.93       -157.40       171.78 o                         
  13  -9   2        904.75        910.24       151.82 o                         
  14  -9   2       1152.70       1205.57       189.91 o                         
  15  -9   2        550.56        430.01       161.47 o                         
  16  -9   2          9.78         97.14       170.86 o                         
 -11  -8   2        389.09        573.71       281.71 o                         
 -10  -8   2        831.91        871.17       270.80 o                         
  -9  -8   2        778.30        483.44       261.11 o                         
  -8  -8   2         14.79         85.42       247.78 o                         
  -7  -8   2       1556.46       1477.77       222.75 o                         
  -6  -8   2       2805.18       2998.58       215.03 o                         
  -5  -8   2       1556.93       1758.14       199.70 o                         
  -4  -8   2         18.32         26.65       185.80 o                         
  -3  -8   2       1356.04       1340.07       247.78 o                         
  -2  -8   2       7084.13       6856.06       235.06 o                         
  -1  -8   2       5533.20       5422.09       249.60 o                         
   0  -8   2        972.52       1058.97       229.61 o                         
   1  -8   2       1947.37       2262.74       260.50 o                         
   2  -8   2       7214.18       7304.37       285.34 o                         
   3  -8   2      22076.32      23201.04       588.25 o                         
   4  -8   2      23699.32      24294.86       864.81 o                         
   5  -8   2        377.32        433.12       182.77 o                         
   6  -8   2        194.39        312.15       173.56 o                         
   7  -8   2       5044.17       4897.61       176.99 o                         
   8  -8   2       3840.45       3425.63       172.99 o                         
   9  -8   2         15.41        190.44       167.07 o                         
  10  -8   2       1118.19        924.01       171.35 o                         
  11  -8   2       4070.35       3747.32       326.84 o                         
  12  -8   2       2693.06       2852.20       144.22 o                         
  13  -8   2        564.36        680.80       145.02 o                         
  14  -8   2          7.12        116.44       150.69 o                         
  15  -8   2        257.64        379.56       164.91 o                         
  16  -8   2        654.87        624.11       170.65 o                         
 -12  -7   2        546.16       1217.09       253.84 o                         
 -11  -7   2         56.47        328.96       279.89 o                         
 -10  -7   2        130.64        234.45       262.32 o                         
  -9  -7   2       1485.86       1666.00       253.23 o                         
  -8  -7   2       1542.80       1750.82       242.93 o                         
  -7  -7   2         42.96        187.20       232.63 o                         
  -6  -7   2        698.71        854.26       211.41 o                         
  -5  -7   2       6807.52       6731.21       212.76 o                         
  -4  -7   2       9187.38       8823.26       206.77 o                         
  -3  -7   2       6129.43       5788.61       230.21 o                         
  -2  -7   2       2190.90       2225.78       215.67 o                         
  -1  -7   2       2104.76       2248.80       229.61 o                         
   0  -7   2       5612.32       6071.53       250.20 o                         
   1  -7   2       4143.94       4102.01       246.57 o                         
   2  -7   2       4273.52       4526.55       198.73 o                         
   3  -7   2       6970.79       7419.87       214.46 o                         
   4  -7   2       5620.05       5732.55       286.55 o                         
   5  -7   2      11460.53      10676.49       629.14 o                         
   6  -7   2       5530.46       5173.40       190.48 o                         
   7  -7   2        142.55        419.32       242.33 o                         
   8  -7   2        281.99        416.18       183.56 o                         
   9  -7   2       3214.91       2935.24       168.57 o                         
  10  -7   2       1627.84       1543.19       304.42 o                         
  11  -7   2         72.80        -36.44       139.32 o                         
  12  -7   2        955.78       1008.18       224.21 o                         
  13  -7   2       1268.46       1341.69       151.18 o                         
  14  -7   2       1087.11       1203.51       151.16 o                         
  15  -7   2        259.53        495.60       158.60 o                         
  16  -7   2          0.87        466.20       174.81 o                         
 -12  -6   2        880.00        777.25       169.28 o                         
 -11  -6   2       1119.08       1206.70       172.31 o                         
 -10  -6   2       1508.66       1532.59       182.64 o                         
  -9  -6   2        437.56        477.56       170.01 o                         
  -8  -6   2       1567.24       1553.15       166.76 o                         
  -7  -6   2       2546.71       2317.47       207.19 o                         
  -6  -6   2       3329.93       3574.27       156.06 o                         
  -5  -6   2        273.02        223.06       151.29 o                         
  -4  -6   2          5.44        165.82       183.74 o                         
  -3  -6   2        509.65        517.37       236.27 o                         
  -2  -6   2      11218.26      11051.37       269.59 o                         
  -1  -6   2      13137.33      14166.29      1140.76 o                         
   0  -6   2       1815.45       1976.79       240.51 o                         
   1  -6   2       4675.02       5087.67       282.92 o                         
   2  -6   2       6992.09       6840.90       214.51 o                         
   3  -6   2      17660.85      16953.35       334.41 o                         
   4  -6   2       4192.38       4026.57       194.23 o                         
   5  -6   2         87.42        164.54       177.70 o                         
   6  -6   2        260.29        146.34       178.11 o                         
   7  -6   2       1663.43       1447.12       176.92 o                         
   8  -6   2        361.63        417.23       160.42 o                         
   9  -6   2        613.84        702.91       222.03 o                         
  10  -6   2       2460.44       2548.19       139.08 o                         
  11  -6   2       7066.78       7058.17       153.46 o                         
  12  -6   2       2926.22       3054.89       143.58 o                         
  13  -6   2         29.76        236.94       168.62 o                         
  14  -6   2        162.16        267.39       156.82 o                         
  15  -6   2        686.86        656.29       167.22 o                         
  16  -6   2        578.12        758.11       176.43 o                         
 -13  -5   2       1119.95       1345.55       260.81 o                         
 -12  -5   2        206.65        213.81       189.25 o                         
 -11  -5   2          9.61        181.32       341.08 o                         
 -10  -5   2       1080.48       1264.86       174.48 o                         
  -9  -5   2       2377.46       2400.10       168.25 o                         
  -8  -5   2       1565.75       1536.76       198.71 o                         
  -7  -5   2        725.78        834.74       159.38 o                         
  -6  -5   2        752.93        686.11       159.26 o                         
  -5  -5   2      10979.01      11169.67       170.53 o                         
  -4  -5   2       3478.24       2992.14       148.34 o                         
  -3  -5   2      18018.68      18919.89       201.55 o                         
  -2  -5   2        121.04        276.25       213.25 o                         
  -1  -5   2       5374.04       5735.30       268.38 o                         
   1  -5   2        784.75        733.65       297.46 o                         
   2  -5   2       1315.18       1294.77       167.25 o                         
   3  -5   2         96.58         36.89       197.71 o                         
   4  -5   2       7128.63       6495.27       210.11 o                         
   5  -5   2       3886.14       3273.18       182.73 o                         
   6  -5   2       5443.99       5603.80       193.63 o                         
   7  -5   2         10.40        325.49       158.06 o                         
   8  -5   2       6535.45       6312.02       177.51 o                         
   9  -5   2       3677.44       3559.48       196.41 o                         
  10  -5   2        577.17        559.13       175.05 o                         
  11  -5   2         92.97        320.75       141.64 o                         
  12  -5   2       3745.81       3696.30       144.73 o                         
  13  -5   2       1262.68       1343.21       135.86 o                         
  14  -5   2       1541.47       1593.83       149.83 o                         
  15  -5   2        146.45        263.94       155.76 o                         
 -13  -4   2        392.73        463.53       245.66 o                         
 -12  -4   2       1472.65       1305.15       164.04 o                         
 -11  -4   2       2110.38       2259.52       259.29 o                         
 -10  -4   2       1643.39       1989.73       173.30 o                         
  -9  -4   2        292.77        426.28       152.72 o                         
  -8  -4   2       1803.46       1724.61       158.78 o                         
  -7  -4   2       5359.94       5424.14       170.99 o                         
  -6  -4   2       1627.76       1475.15       162.97 o                         
  -5  -4   2        930.16        960.36       155.59 o                         
  -4  -4   2       4717.96       4729.24       163.29 o                         
  -3  -4   2      22500.35      21997.08       485.13 o                         
  -2  -4   2      12703.82      12438.02       262.62 o                         
  -1  -4   2       2470.42       2571.10       276.25 o                         
   1  -4   2       3381.73       3224.97       265.38 o                         
   2  -4   2       3644.62       3445.04       274.47 o                         
   3  -4   2      19052.73      20028.90      1785.60 o                         
   4  -4   2       3456.99       3347.64       196.41 o                         
   5  -4   2      16349.49      15679.00       495.86 o                         
   6  -4   2       3953.28       3380.72       168.48 o                         
   7  -4   2      10453.73      10743.45       168.39 o                         
   8  -4   2        621.08        746.21       137.55 o                         
   9  -4   2       3123.34       3272.59       140.01 o                         
  10  -4   2       5707.62       5384.71       154.89 o                         
  11  -4   2       5681.03       5616.08       154.76 o                         
  12  -4   2        803.20        827.15       144.73 o                         
  13  -4   2          5.44        241.34       148.88 o                         
  14  -4   2        287.70        386.84       198.41 o                         
  15  -4   2       1479.37       1509.01       169.09 o                         
 -14  -3   2        720.57        813.85       204.33 o                         
 -13  -3   2        652.16        691.06       219.00 o                         
 -12  -3   2         98.37        261.20       168.06 o                         
 -11  -3   2        290.48        236.32       172.17 o                         
 -10  -3   2       1390.78       1494.54       160.54 o                         
  -9  -3   2       3289.03       3552.87       176.27 o                         
  -8  -3   2        366.88        290.71       150.22 o                         
  -7  -3   2         42.93         98.13       160.12 o                         
  -6  -3   2       3519.89       3800.32       165.45 o                         
  -5  -3   2       5266.22       5548.88       172.48 o                         
  -4  -3   2        167.51        285.45       165.27 o                         
  -3  -3   2          3.68         44.08       163.07 o                         
  -2  -3   2       8242.27       8234.22       327.45 o                         
  -1  -3   2       1117.38       1347.95       320.48 o                         
   0  -3   2       4732.23       4755.08       437.40 o                         
   1  -3   2      60838.21      58710.63      1891.37 o                         
   2  -3   2      10634.65      10074.96       332.52 o                         
   3  -3   2      15863.98      15956.88       355.62 o                         
   4  -3   2      25402.90      24574.94       289.58 o                         
   5  -3   2         62.62        137.71       145.35 o                         
   6  -3   2        450.01        779.34       134.00 o                         
   7  -3   2       5962.28       5866.22       196.90 o                         
   8  -3   2       6603.54       6615.47       149.06 o                         
   9  -3   2       1456.21       1494.15       133.58 o                         
  10  -3   2        197.16        355.45       142.50 o                         
  11  -3   2          7.57        268.35       141.39 o                         
  12  -3   2       1530.60       1624.10       139.90 o                         
  13  -3   2       2350.69       2377.78       158.16 o                         
  14  -3   2        944.08       1265.93       155.11 o                         
  15  -3   2        113.46        127.78       158.40 o                         
 -14  -2   2         17.74         92.02       184.33 o                         
 -13  -2   2        549.05        750.94       187.40 o                         
 -12  -2   2       1061.98        986.08       157.53 o                         
 -11  -2   2       1490.71       1581.35       152.28 o                         
 -10  -2   2       2138.26       2005.66       157.70 o                         
  -9  -2   2       2066.10       2039.19       179.78 o                         
  -8  -2   2       3584.90       3452.53       158.82 o                         
  -7  -2   2       3271.30       3406.09       164.40 o                         
  -6  -2   2        400.47        472.68       131.24 o                         
  -5  -2   2        264.31        353.01       158.16 o                         
  -4  -2   2      20876.06      22258.96       239.30 o                         
  -3  -2   2      12185.68      12352.89       231.74 o                         
  -2  -2   2      47066.09      45999.19       391.66 o                         
  -1  -2   2        270.11        353.80       355.62 o                         
   1  -2   2       8953.73       8486.84       393.32 o                         
   2  -2   2      15379.74      15393.08       294.39 o                         
   3  -2   2       1536.81       1625.76       181.05 o                         
   4  -2   2      13161.62      13668.03       482.02 o                         
   5  -2   2       7858.87       7768.40       160.42 o                         
   6  -2   2      12563.69      12369.10       157.54 o                         
   7  -2   2       4090.61       3800.23       133.39 o                         
   8  -2   2       1510.23       1612.60       139.36 o                         
   9  -2   2        253.59        317.19       157.30 o                         
  10  -2   2       1765.01       1750.30       146.18 o                         
  11  -2   2       2430.41       2297.23       145.79 o                         
  12  -2   2        424.32        458.19       145.76 o                         
  13  -2   2        524.27        531.65       209.56 o                         
  14  -2   2        907.67        943.18       176.81 o                         
  15  -2   2        333.30        379.42       186.60 o                         
 -15  -1   2        949.46       1085.55       212.00 o                         
 -14  -1   2        422.16        351.21       183.53 o                         
 -13  -1   2        555.41        597.03       159.54 o                         
 -12  -1   2          0.79        136.42       152.44 o                         
 -11  -1   2       2111.41       2142.37       149.77 o                         
 -10  -1   2       5132.58       5006.89       163.68 o                         
  -9  -1   2       1046.02        954.68       154.49 o                         
  -8  -1   2         38.55         26.23       139.80 o                         
  -7  -1   2       1740.44       1917.27       148.50 o                         
  -6  -1   2      10075.92      10083.85       161.42 o                         
  -5  -1   2       6553.61       6767.22       169.06 o                         
  -4  -1   2       7549.09       7555.40       176.63 o                         
  -3  -1   2         67.29        191.04       215.19 o                         
  -2  -1   2      57316.41      57233.79      1497.89 o                         
  -1  -1   2       1050.69       1451.72       210.95 o                         
   0  -1   2      13802.73      13809.94       475.14 o                         
   1  -1   2          0.80         27.64       141.65 o                         
   2  -1   2      37638.86      37526.23       453.46 o                         
   3  -1   2      10065.11       9879.59       167.46 o                         
   4  -1   2       7062.44       7333.68       167.30 o                         
   5  -1   2       5385.77       5606.24       152.01 o                         
   6  -1   2         18.91        -29.96       136.48 o                         
   7  -1   2       2749.07       2887.68       139.51 o                         
   8  -1   2       6580.17       6455.17       135.97 o                         
   9  -1   2       1342.85       1585.01       143.78 o                         
  10  -1   2        127.61        164.34       136.58 o                         
  11  -1   2       1789.70       1662.59       146.08 o                         
  12  -1   2       1629.32       1125.73       496.32 o                         
  13  -1   2        753.06        834.08       184.15 o                         
  14  -1   2          5.71        249.67       191.37 o                         
  15  -1   2        243.23        358.29       180.53 o                         
 -15   0   2         27.97        135.67       175.98 o                         
 -14   0   2         14.52       -228.22       176.07 o                         
 -13   0   2        701.47        901.28       165.20 o                         
 -12   0   2       2092.01       2114.35       154.65 o                         
 -11   0   2       1258.19       1268.24       155.94 o                         
 -10   0   2       1343.98       1472.97       146.96 o                         
  -9   0   2       3975.57       3852.77       156.15 o                         
  -8   0   2       4891.31       5002.67       158.31 o                         
  -7   0   2       9039.57       9161.06       161.90 o                         
  -6   0   2       2721.11       2965.10       159.04 o                         
  -5   0   2       5942.76       6063.68       164.76 o                         
  -4   0   2      25822.95      25658.85       253.90 o                         
  -3   0   2       6673.79       6492.10       252.69 o                         
  -2   0   2        173.62        132.91       205.40 o                         
  -1   0   2        467.59        576.26       187.16 o                         
   0   0   2      22315.31      21671.94       821.19 o                         
   1   0   2       4076.55       4076.42       171.59 o                         
   2   0   2        290.43        430.73       152.41 o                         
   3   0   2         71.68        127.98       145.30 o                         
   4   0   2       3125.68       2895.45       127.00 o                         
   5   0   2      10804.13      10720.19       151.95 o                         
   6   0   2       8417.66       8525.20       144.85 o                         
   7   0   2       1625.26       1499.66       137.37 o                         
   8   0   2       2151.99       2593.53       270.03 o                         
   9   0   2       1908.45       1760.95       342.74 o                         
  10   0   2        449.91        483.35       154.80 o                         
  11   0   2         28.52        -68.64       171.85 o                         
  12   0   2        167.82        202.98       280.80 o                         
  13   0   2        957.30       1279.64       164.46 o                         
  14   0   2        577.97        749.36       164.28 o                         
 -15   1   2       1122.24       1046.14       162.94 o                         
 -14   1   2        487.44        461.83       159.25 o                         
 -13   1   2        575.35        555.28       153.94 o                         
 -12   1   2        531.21        722.32       163.11 o                         
 -11   1   2       4329.20       4165.04       155.77 o                         
 -10   1   2       3404.39       3331.47       153.22 o                         
  -9   1   2       2524.19       2480.88       166.70 o                         
  -8   1   2         10.05        104.65       164.72 o                         
  -7   1   2       5460.56       5576.82       165.66 o                         
  -6   1   2      11373.90      11325.50       268.08 o                         
  -5   1   2       6536.75       6303.04       179.49 o                         
  -4   1   2        340.15        346.54       204.29 o                         
  -3   1   2        208.58        378.71       217.62 o                         
  -2   1   2      11830.03      10972.07       425.89 o                         
  -1   1   2       7452.61       7481.89       218.26 o                         
   0   1   2         32.54         87.27       145.17 o                         
   1   1   2        751.51        828.66       207.45 o                         
   2   1   2       6972.81       6818.78       198.62 o                         
   3   1   2       1782.48       1671.78       132.21 o                         
   4   1   2       9700.42       9737.73       136.10 o                         
   5   1   2         26.73         69.57       116.68 o                         
   6   1   2       5985.91       5776.26       701.88 o                         
   7   1   2       3904.14       3994.81       167.56 o                         
   8   1   2        121.96        340.28       147.02 o                         
   9   1   2        604.26        648.34       156.15 o                         
  10   1   2        173.56        488.08       167.59 o                         
  11   1   2       1961.28       1880.73       162.09 o                         
  12   1   2        790.69        699.33       176.26 o                         
  13   1   2        310.73        248.74       158.36 o                         
  14   1   2          1.56         96.60       179.34 o                         
 -15   2   2          3.50         18.06       173.60 o                         
 -14   2   2        201.21        333.77       158.52 o                         
 -13   2   2       1219.55       1114.38       160.81 o                         
 -12   2   2       2490.64       2165.07       166.27 o                         
 -11   2   2         15.04        244.37       168.65 o                         
 -10   2   2       1171.92       1345.19       242.93 o                         
  -9   2   2       3640.65       3646.78       163.45 o                         
  -8   2   2       8657.97       8449.75       181.15 o                         
  -7   2   2      11397.07      11286.62       179.18 o                         
  -6   2   2        769.28       1018.50       168.33 o                         
  -5   2   2       1966.09       1862.75       178.58 o                         
  -4   2   2       2160.22       1823.79       203.05 o                         
  -3   2   2       3263.63       3163.88       233.63 o                         
  -2   2   2       5086.75       5341.57       220.61 o                         
  -1   2   2      29073.72      30743.67       594.31 o                         
   0   2   2      50592.71      49622.15      4507.30 o                         
   1   2   2      29279.69      25496.22       796.35 o                         
   2   2   2       3660.32       3393.08       230.01 o                         
   3   2   2       2254.97       2401.26       144.04 o                         
   4   2   2      10729.01      10877.76       215.13 o                         
   5   2   2       4851.86       4738.60       146.91 o                         
   6   2   2        924.38        980.60       128.78 o                         
   7   2   2        554.93        651.48       142.60 o                         
   8   2   2       3377.89       3513.87       149.12 o                         
   9   2   2       4778.60       4931.93       381.36 o                         
  10   2   2        908.01        994.61       159.58 o                         
  11   2   2        191.52         48.94       137.90 o                         
  12   2   2        537.12        493.72       164.41 o                         
  13   2   2       1161.14       1219.39       174.32 o                         
  14   2   2        681.23        706.32       187.49 o                         
 -16   3   2        738.99        902.06       175.13 o                         
 -15   3   2       1220.41       1253.97       174.62 o                         
 -14   3   2        676.24        613.89       170.77 o                         
 -13   3   2         91.27       -117.42       177.29 o                         
 -12   3   2        607.01        485.00       211.25 o                         
 -11   3   2       2163.37       1790.09       416.98 o                         
 -10   3   2       1378.68       1173.98       171.45 o                         
  -9   3   2       1581.69       1803.49       170.04 o                         
  -8   3   2       1656.03       1969.28       178.41 o                         
  -7   3   2       9179.25       9382.55       197.19 o                         
  -6   3   2       3908.54       3689.42       173.71 o                         
  -5   3   2       1805.59       1715.12       153.35 o                         
  -4   3   2       1604.75       1590.98       194.02 o                         
  -3   3   2       6701.93       6614.63       210.60 o                         
  -2   3   2       8871.24       8511.48       235.82 o                         
  -1   3   2         88.87        243.85       203.69 o                         
   0   3   2        253.42        254.44       277.47 o                         
   1   3   2       9385.57       8599.01       296.25 o                         
   2   3   2      14011.29      13709.27       513.43 o                         
   3   3   2       1330.53       1385.54       144.95 o                         
   4   3   2        418.60        578.34       169.07 o                         
   5   3   2       2600.93       2546.44       141.78 o                         
   6   3   2       5449.48       5322.90       146.76 o                         
   7   3   2       2615.89       2544.71       143.93 o                         
   8   3   2       6019.48       6286.93       298.93 o                         
   9   3   2        216.93        408.30       153.90 o                         
  10   3   2        982.50        954.27       151.54 o                         
  11   3   2        906.70        949.23       160.10 o                         
  12   3   2        498.39        692.11       170.27 o                         
  13   3   2         17.34        224.22       249.90 o                         
 -16   4   2        162.89        526.03       188.04 o                         
 -15   4   2         74.33        141.52       177.16 o                         
 -14   4   2        773.58        502.21       289.16 o                         
 -13   4   2       1239.10       1417.29       151.17 o                         
 -12   4   2        604.21        670.12       129.84 o                         
 -11   4   2        106.53         78.44       173.44 o                         
 -10   4   2       1508.56       1663.80       196.29 o                         
  -9   4   2       6602.89       6524.29       167.33 o                         
  -8   4   2       4514.93       4276.03       171.78 o                         
  -7   4   2       1170.24       1375.29       155.26 o                         
  -6   4   2        259.24        219.77       165.74 o                         
  -5   4   2       7507.49       6539.16       255.35 o                         
  -4   4   2        697.53        582.55       173.70 o                         
  -3   4   2        742.78        767.36       182.48 o                         
  -2   4   2      10657.72      11257.48       204.36 o                         
  -1   4   2      31768.93      34289.58       637.32 o                         
   0   4   2      24698.38      25958.17       333.20 o                         
   1   4   2      21408.64      19777.59       335.62 o                         
   2   4   2       3803.76       3855.80       170.45 o                         
   3   4   2       4782.54       4732.07       165.92 o                         
   4   4   2       4880.02       4864.50       186.58 o                         
   5   4   2       2703.61       2567.57       181.04 o                         
   6   4   2        675.32        933.30       182.83 o                         
   7   4   2       2071.41       2200.92       247.17 o                         
   8   4   2       5391.83       5397.90       245.74 o                         
   9   4   2       2250.47       2198.27       195.38 o                         
  10   4   2        485.49        309.56       178.33 o                         
  11   4   2          7.25        118.13       261.11 o                         
  12   4   2        586.18       1016.57       239.90 o                         
  13   4   2        514.92        728.80       290.79 o                         
 -16   5   2        965.75        881.81       278.22 o                         
 -15   5   2        695.32        675.13       228.84 o                         
 -14   5   2        198.38        266.33       158.68 o                         
 -13   5   2        208.98        295.82       138.73 o                         
 -12   5   2        793.55       1139.62       144.95 o                         
 -11   5   2        666.39        735.93       159.94 o                         
 -10   5   2        143.55        293.48       171.99 o                         
  -9   5   2        826.34        780.01       169.17 o                         
  -8   5   2       7207.04       7053.61       180.33 o                         
  -7   5   2       9305.15       8358.49       180.77 o                         
  -6   5   2       2379.24       2084.16       158.18 o                         
  -5   5   2        321.71        425.22       167.71 o                         
  -4   5   2       1264.43       1266.89       171.98 o                         
  -3   5   2       6616.56       6576.04       171.19 o                         
  -2   5   2      18369.09      20347.60       648.53 o                         
  -1   5   2       1363.49       1781.72       232.03 o                         
   0   5   2       1257.55       1402.47       225.97 o                         
   2   5   2      14465.18      14243.26       633.38 o                         
   3   5   2       6005.44       6047.12       184.83 o                         
   4   5   2         69.75        156.10       165.60 o                         
   5   5   2       3730.16       3490.96       185.87 o                         
   6   5   2       4852.57       4735.76       198.67 o                         
   7   5   2       1190.58       1252.58       192.00 o                         
   8   5   2        895.97        658.42       194.39 o                         
   9   5   2         53.80        210.08       178.51 o                         
  10   5   2        877.06       1037.16       259.90 o                         
  11   5   2        425.80        627.02       233.24 o                         
  12   5   2         87.28        -28.47       283.52 o                         
 -16   6   2         33.02        262.20       169.74 o                         
 -15   6   2        446.86        919.90       163.76 o                         
 -14   6   2       1439.78       1638.19       154.89 o                         
 -13   6   2       1301.06       1491.01       149.68 o                         
 -12   6   2         56.68        141.08       305.64 o                         
 -11   6   2        683.28        984.39       172.19 o                         
 -10   6   2       3614.75       3313.98       184.47 o                         
  -9   6   2       4910.78       4301.69       177.13 o                         
  -8   6   2       2762.50       2451.92       169.76 o                         
  -7   6   2         47.25         12.01       161.39 o                         
  -6   6   2       3899.11       3769.44       168.29 o                         
  -5   6   2       9211.25       9204.27       183.76 o                         
  -4   6   2       1507.47       1658.15       163.83 o                         
  -3   6   2         99.01         62.48       163.00 o                         
  -2   6   2       7918.21       7880.27       308.06 o                         
  -1   6   2      12622.84      13633.37       270.80 o                         
   0   6   2      15043.82      16398.94       270.80 o                         
   2   6   2        227.12        347.50       146.13 o                         
   3   6   2       2127.11       2026.32       167.41 o                         
   4   6   2       2782.61       2580.36       178.17 o                         
   5   6   2         53.87        373.04       177.77 o                         
   6   6   2          7.69        179.43       192.14 o                         
   7   6   2       1447.41       1710.49       187.74 o                         
   8   6   2       2562.64       2804.42       282.01 o                         
   9   6   2        931.75        859.80       187.59 o                         
  10   6   2         38.19        320.48       225.97 o                         
  11   6   2        446.27        166.60       238.69 o                         
  12   6   2        728.26        851.18       258.69 o                         
 -16   7   2        918.55       1026.26       173.26 o                         
 -15   7   2        389.40        550.16       163.50 o                         
 -14   7   2          0.36        572.80       211.73 o                         
 -13   7   2       1051.54       1167.10       142.23 o                         
 -12   7   2       2356.39       2412.64       262.02 o                         
 -11   7   2       1619.49       1780.25       170.92 o                         
 -10   7   2        496.07        629.04       168.14 o                         
  -9   7   2       1360.16       1153.21       168.45 o                         
  -8   7   2       5437.57       5008.56       171.29 o                         
  -7   7   2      13641.06      12973.39       191.19 o                         
  -6   7   2       4394.47       4240.97       167.16 o                         
  -5   7   2         16.05         58.54       184.17 o                         
  -4   7   2       2064.86       1768.82       157.36 o                         
  -3   7   2       8098.75       8357.28       173.92 o                         
  -2   7   2       4732.97       5118.93       164.28 o                         
  -1   7   2       1124.54       1484.86       217.49 o                         
   0   7   2       3472.25       3639.77       188.41 o                         
   2   7   2       3552.73       3327.33       159.47 o                         
   3   7   2       1118.69       1158.85       165.51 o                         
   4   7   2        520.23        668.84       176.99 o                         
   5   7   2       1768.52       1681.97       189.32 o                         
   6   7   2       2439.32       2566.14       193.03 o                         
   7   7   2        796.72        868.78       195.73 o                         
   8   7   2        209.14        185.25       204.02 o                         
   9   7   2       1313.46       1412.28       193.19 o                         
  10   7   2       1095.60       1024.44       270.20 o                         
  11   7   2        472.97        364.70       284.74 o                         
 -16   8   2        156.08        167.88       171.50 o                         
 -15   8   2       1233.12       1211.93       192.98 o                         
 -14   8   2       2475.61       2451.93       278.98 o                         
 -13   8   2        745.09        828.50       143.52 o                         
 -12   8   2          3.07        146.21       136.16 o                         
 -11   8   2       2531.77       2194.78       156.94 o                         
 -10   8   2       5026.38       4716.77       175.56 o                         
  -9   8   2       1747.53       1664.53       154.43 o                         
  -8   8   2        429.82        264.50       149.87 o                         
  -7   8   2       3840.28       3983.65       168.22 o                         
  -6   8   2       3574.57       3456.26       166.31 o                         
  -5   8   2       3577.49       3617.85       160.96 o                         
  -4   8   2       1280.01       1478.73       170.68 o                         
  -3   8   2        782.28        730.71       150.50 o                         
  -2   8   2       6742.13       6897.26       232.03 o                         
  -1   8   2       4931.19       5194.30       227.18 o                         
   0   8   2       1447.94       1371.58       215.67 o                         
   1   8   2          4.56         69.06       212.64 o                         
   2   8   2        328.89        328.57       155.71 o                         
   3   8   2       4329.37       4346.63       162.39 o                         
   4   8   2       1927.26       2073.54       169.79 o                         
   5   8   2          1.83         51.46       181.73 o                         
   6   8   2       2259.39       2308.41       170.08 o                         
   7   8   2       1981.21       2107.93       195.93 o                         
   8   8   2       1338.66       1409.37       189.07 o                         
   9   8   2        416.92        472.36       220.56 o                         
  10   8   2         57.89        -83.60       276.25 o                         
 -16   9   2       1078.89       1000.59       242.93 o                         
 -15   9   2         32.61       -126.31       192.55 o                         
 -14   9   2        161.91         93.02       181.42 o                         
 -13   9   2       2431.02       2734.46       149.03 o                         
 -12   9   2       1389.10       1503.87       141.87 o                         
 -11   9   2        327.04        379.06       165.78 o                         
 -10   9   2        394.28        414.27       171.45 o                         
  -9   9   2       1083.54       1207.74       165.58 o                         
  -8   9   2       1549.31       1680.69       164.17 o                         
  -7   9   2       1233.30       1358.20       163.04 o                         
  -6   9   2       1769.97       1768.62       158.13 o                         
  -5   9   2       1136.80       1150.11       205.37 o                         
  -4   9   2       2680.27       2837.53       157.10 o                         
  -3   9   2       2456.64       2750.12       155.28 o                         
  -2   9   2          6.51        163.57       213.25 o                         
  -1   9   2       1395.42       1472.75       214.46 o                         
   0   9   2       1569.78       1536.96       214.46 o                         
   1   9   2       3629.42       3811.82       224.76 o                         
   2   9   2       1500.77       1244.58       169.31 o                         
   3   9   2         47.60        308.52       167.76 o                         
   4   9   2       1293.70       1261.50       175.00 o                         
   5   9   2       1893.50       1769.04       185.68 o                         
   6   9   2       2231.06       2141.24       194.71 o                         
   7   9   2          6.79          7.98       216.58 o                         
   8   9   2        494.01        851.63       213.55 o                         
   9   9   2       1445.40       1416.76       230.86 o                         
  10   9   2        692.18        920.85       292.01 o                         
 -16  10   2        432.79        365.26       202.39 o                         
 -15  10   2       1229.44       1258.60       200.23 o                         
 -14  10   2       1685.42       1761.52       188.06 o                         
 -13  10   2         40.35         44.30       144.72 o                         
 -12  10   2          6.08         39.55       139.00 o                         
 -11  10   2       1072.86        967.78       166.85 o                         
 -10  10   2       3881.77       3614.87       171.50 o                         
  -9  10   2        317.29        312.35       164.69 o                         
  -8  10   2          3.55         47.01       163.69 o                         
  -7  10   2       4871.01       4616.09       170.39 o                         
  -6  10   2       6026.52       6125.65       172.28 o                         
  -5  10   2       3913.95       3901.43       165.11 o                         
  -4  10   2         74.75        -17.05       153.07 o                         
  -3  10   2       2210.99       2447.51       224.76 o                         
  -2  10   2       3814.04       3869.37       225.36 o                         
  -1  10   2       4585.91       4587.27       233.85 o                         
   0  10   2        255.73        253.63       161.54 o                         
   1  10   2        987.30        849.97       222.34 o                         
   2  10   2       5394.16       5358.40       177.19 o                         
   3  10   2       3990.36       3762.85       180.02 o                         
   4  10   2        538.84        559.72       181.43 o                         
   5  10   2          2.91        159.97       189.49 o                         
   6  10   2       1194.72        980.17       200.73 o                         
   7  10   2       2026.07       2224.33       216.16 o                         
   8  10   2        753.31        443.23       227.60 o                         
   9  10   2        130.39        210.31       245.39 o                         
 -15  11   2        316.54        439.77       199.80 o                         
 -14  11   2        654.79        751.94       188.25 o                         
 -13  11   2        996.28       1104.76       140.66 o                         
 -12  11   2       1447.21       1313.50       142.77 o                         
 -11  11   2        201.21        279.58       139.73 o                         
 -10  11   2       1343.81       1085.09       170.18 o                         
  -9  11   2       4409.43       4251.17       175.11 o                         
  -8  11   2       1650.40       1697.15       166.36 o                         
  -7  11   2         59.28         95.56       226.88 o                         
  -6  11   2       3228.00       3298.87       182.65 o                         
  -5  11   2       3867.29       3971.61       167.39 o                         
  -4  11   2       5683.58       5643.79       168.93 o                         
  -3  11   2        695.05        618.54       224.76 o                         
  -2  11   2        209.96        476.17       245.96 o                         
  -1  11   2        824.28       1125.58       275.35 o                         
   0  11   2       3589.91       3665.21       234.45 o                         
   1  11   2       4468.63       4097.46       170.06 o                         
   2  11   2          7.85         16.01       138.29 o                         
   3  11   2          7.09        162.46       175.77 o                         
   4  11   2       2085.00       1812.02       196.20 o                         
   5  11   2       1801.73       1670.18       203.06 o                         
   6  11   2        647.49        613.44       203.47 o                         
   7  11   2          3.60        109.50       221.27 o                         
   8  11   2        301.72        319.93       236.23 o                         
 -15  12   2        634.48        435.80       202.34 o                         
 -14  12   2        265.67        144.65       205.37 o                         
 -13  12   2         13.17         73.32       184.59 o                         
 -12  12   2       1311.10       1262.21       158.14 o                         
 -11  12   2       2281.80       2299.76       138.45 o                         
 -10  12   2       1114.48       1309.06       144.53 o                         
  -9  12   2        131.28        -48.19       167.88 o                         
  -8  12   2       2117.98       2208.73       189.79 o                         
  -7  12   2       4543.26       4523.18       304.73 o                         
  -6  12   2       1667.62       1760.67       175.36 o                         
  -5  12   2       1874.47       2160.86       165.34 o                         
  -4  12   2        113.50        162.97       258.69 o                         
  -3  12   2       1503.08       1686.97       173.33 o                         
  -2  12   2       3894.68       4374.08       312.60 o                         
  -1  12   2       3520.94       3808.18       236.27 o                         
   0  12   2        631.68        971.74       226.58 o                         
   1  12   2       1451.92       1519.64       135.58 o                         
   2  12   2       2020.02       2069.65       143.76 o                         
   3  12   2       1511.72       1548.83       148.55 o                         
   4  12   2         84.80        135.20       188.55 o                         
   5  12   2         61.83        144.25       203.34 o                         
   6  12   2        683.56        521.88       214.99 o                         
   7  12   2        531.32        603.62       233.35 o                         
 -15  13   2        391.83        519.79       206.91 o                         
 -14  13   2       1219.54       1127.88       198.54 o                         
 -13  13   2       2271.41       2449.95       193.16 o                         
 -12  13   2        569.72        684.80       141.34 o                         
 -11  13   2         41.35         68.49       145.30 o                         
 -10  13   2       1111.63       1280.89       150.73 o                         
  -9  13   2       2630.95       2781.96       243.74 o                         
  -8  13   2       1237.89       1279.51       183.06 o                         
  -7  13   2        114.80        287.77       137.43 o                         
  -6  13   2       1109.76       1278.65       133.98 o                         
  -5  13   2       5883.55       5911.96       176.01 o                         
  -4  13   2       2014.00       2042.80       175.18 o                         
  -3  13   2       2025.64       2061.33       169.84 o                         
  -2  13   2         26.99          3.03       267.17 o                         
  -1  13   2       1289.73       1375.21       235.06 o                         
   0  13   2       2223.57       2026.47       241.12 o                         
   1  13   2        225.72        237.80       149.82 o                         
   2  13   2          1.21        228.94       148.37 o                         
   3  13   2        379.55        452.06       185.03 o                         
   4  13   2        680.61        751.32       296.70 o                         
   5  13   2        859.91        870.13       223.36 o                         
   6  13   2          4.20        276.34       229.11 o                         
 -14  14   2         39.59        113.34       202.34 o                         
 -13  14   2        897.77       1384.43       193.85 o                         
 -12  14   2       1758.39       1834.60       190.15 o                         
 -11  14   2       1935.03       2004.80       144.20 o                         
 -10  14   2        299.01        487.98       151.95 o                         
  -9  14   2         55.63         98.64       148.78 o                         
  -8  14   2       1321.44       1421.08       185.67 o                         
  -7  14   2       3851.36       4011.17       152.23 o                         
  -6  14   2       2543.10       2701.71       147.28 o                         
  -5  14   2          0.91        -56.53       168.22 o                         
  -4  14   2        426.16        785.75       270.20 o                         
  -3  14   2       2650.82       2789.80       275.65 o                         
  -2  14   2        923.74        919.63       238.09 o                         
  -1  14   2         80.14         41.20       244.75 o                         
   0  14   2        934.43       1107.81       174.35 o                         
   1  14   2        972.49        939.03       158.86 o                         
   2  14   2        803.71       1017.84       156.61 o                         
   3  14   2        417.67        652.35       166.61 o                         
   4  14   2          3.06        -38.94       172.00 o                         
   5  14   2        792.54        616.03       180.95 o                         
 -13  15   2        568.79        745.69       202.74 o                         
 -12  15   2        193.63         68.64       194.43 o                         
 -11  15   2         15.21        -39.46       202.67 o                         
 -10  15   2       1107.14       1024.45       186.33 o                         
  -9  15   2       1366.11       1125.00       185.69 o                         
  -8  15   2        431.73        420.32       178.80 o                         
  -7  15   2        232.19        372.95       179.89 o                         
  -6  15   2       1543.01       1409.14       253.23 o                         
  -5  15   2       1342.69       1043.83       250.81 o                         
  -4  15   2        535.10        440.43       252.02 o                         
  -3  15   2          0.53        126.62       279.89 o                         
  -2  15   2        524.66        726.38       281.71 o                         
  -1  15   2       1051.05       1094.11       255.05 o                         
   0  15   2        400.25        510.66       184.20 o                         
   1  15   2          2.34        279.71       158.54 o                         
   2  15   2        176.75        217.71       163.22 o                         
   3  15   2       1442.93       1548.08       171.37 o                         
 -12  16   2        854.02        817.31       203.04 o                         
 -11  16   2        958.19       1122.66       206.89 o                         
 -10  16   2        281.70        425.86       203.74 o                         
  -9  16   2        252.66        344.74       228.70 o                         
  -8  16   2        718.64        485.54       204.46 o                         
  -7  16   2        809.45       1042.01       296.25 o                         
  -6  16   2        110.30        124.80       259.90 o                         
  -5  16   2        282.43        610.06       292.61 o                         
  -4  16   2       1756.28       1881.68       261.71 o                         
  -3  16   2        850.09        940.84       260.50 o                         
  -2  16   2        349.61        358.65       261.71 o                         
  -1  16   2          5.68        161.15       270.20 o                         
   0  16   2        768.98        617.62       171.09 o                         
   1  16   2       1273.75       1107.79       170.39 o                         
   2  16   2        953.05       1179.94       232.85 o                         
 -11  17   2        376.85        489.49       204.95 o                         
 -10  17   2        935.77       1086.35       201.73 o                         
  -9  17   2        264.54        199.18       197.19 o                         
  -8  17   2          1.07         72.70       279.89 o                         
  -7  17   2        569.14        613.09       308.36 o                         
  -6  17   2       1289.52       1148.03       275.65 o                         
  -5  17   2        953.24       1012.93       272.01 o                         
  -4  17   2        196.10        259.29       271.41 o                         
  -3  17   2        137.66        268.98       306.54 o                         
  -2  17   2       1456.89       1183.17       283.52 o                         
  -1  17   2       1628.10       1833.03       212.43 o                         
   0  17   2        290.69        402.74       169.17 o                         
  -9  18   2        968.33        958.41       330.78 o                         
  -8  18   2        865.98        804.53       327.75 o                         
  -7  18   2        178.74        178.72       289.58 o                         
  -6  18   2          1.61         64.22       285.95 o                         
  -5  18   2       1038.65       1417.62       287.16 o                         
  -4  18   2       1854.62       1637.53       330.78 o                         
  -3  18   2       1059.30       1025.65       293.82 o                         
   4 -19   3         25.42        102.99       364.10 o                         
   5 -19   3        477.63        347.13       362.89 o                         
   6 -19   3        915.63        773.63       362.28 o                         
   7 -19   3        513.22        550.69       364.70 o                         
   8 -19   3        112.84        267.77       365.31 o                         
   0 -18   3        455.48        705.40       231.32 o                         
   1 -18   3         35.85         62.28       227.25 o                         
   2 -18   3        155.22        252.79       236.52 o                         
   3 -18   3        335.32        237.44       228.31 o                         
   4 -18   3        512.38        630.66       338.65 o                         
   5 -18   3        410.08        625.21       313.21 o                         
   6 -18   3        262.38        582.19       343.50 o                         
   7 -18   3        836.10        579.77       321.69 o                         
   8 -18   3       1549.17       1333.41       353.80 o                         
   9 -18   3        628.55        509.49       364.70 o                         
  10 -18   3         13.02         85.82       254.23 o                         
  -2 -17   3        374.74        454.56       240.81 o                         
  -1 -17   3        108.33        246.87       231.50 o                         
   0 -17   3        674.45        540.83       228.68 o                         
   1 -17   3        687.52        585.52       225.98 o                         
   2 -17   3       1006.86       1271.19       219.53 o                         
   3 -17   3        268.91        421.65       319.87 o                         
   4 -17   3        256.30        185.38       324.11 o                         
   5 -17   3       1767.58       1808.98       329.57 o                         
   6 -17   3        794.64        538.57       329.57 o                         
   7 -17   3        261.80        244.75       329.57 o                         
   8 -17   3         47.00         44.83       336.84 o                         
   9 -17   3       1479.72       1702.63       353.50 o                         
  10 -17   3       1503.45       1318.56       226.81 o                         
  11 -17   3        844.95        764.17       230.46 o                         
  12 -17   3          0.58         42.98       234.96 o                         
  -3 -16   3        249.93        503.36       192.90 o                         
  -2 -16   3       1343.55       1403.90       216.95 o                         
  -1 -16   3       1051.27       1069.54       214.39 o                         
   0 -16   3        295.21        374.41       207.11 o                         
   1 -16   3         18.49        168.07       209.52 o                         
   2 -16   3        792.90        909.66       203.69 o                         
   3 -16   3       2604.71       2526.27       316.24 o                         
   4 -16   3        757.34        604.61       287.76 o                         
   5 -16   3         17.65       -149.03       284.13 o                         
   6 -16   3        569.81        620.36       316.84 o                         
   7 -16   3       2561.96       2107.65       302.91 o                         
   8 -16   3       3813.10       3630.62       306.24 o                         
   9 -16   3        817.72        610.03       220.10 o                         
  10 -16   3         16.73         66.47       225.45 o                         
  11 -16   3        377.29        385.32       217.59 o                         
  12 -16   3        374.19        164.46       225.75 o                         
  13 -16   3        486.29        742.56       235.16 o                         
  -5 -15   3        585.63        563.05       203.66 o                         
  -4 -15   3       1108.51       1112.81       174.05 o                         
  -3 -15   3        653.68        737.15       175.80 o                         
  -2 -15   3          2.54         83.81       204.72 o                         
  -1 -15   3        517.30        443.48       201.33 o                         
   0 -15   3       3027.34       3005.00       352.28 o                         
   1 -15   3       2935.47       2991.45       208.59 o                         
   2 -15   3       1281.18       1568.47       301.09 o                         
   3 -15   3         34.88        149.64       295.03 o                         
   4 -15   3       1611.17       1672.67       278.07 o                         
   5 -15   3       1709.14       1662.37       308.36 o                         
   6 -15   3       1038.24        969.92       283.52 o                         
   7 -15   3        270.13        409.67       208.52 o                         
   8 -15   3        874.50        977.33       223.06 o                         
   9 -15   3       1693.86       1638.40       205.62 o                         
  10 -15   3       1935.99       1886.98       221.79 o                         
  11 -15   3        591.14        598.65       213.08 o                         
  12 -15   3         18.40        250.21       219.30 o                         
  13 -15   3        678.17        548.83       227.68 o                         
  -6 -14   3       1090.99       1060.08       273.75 o                         
  -5 -14   3        252.04        362.76       231.38 o                         
  -4 -14   3          2.27        160.52       219.49 o                         
  -3 -14   3        648.48        782.52       204.10 o                         
  -2 -14   3       2196.29       2088.88       199.17 o                         
  -1 -14   3       1281.70       1368.83       200.67 o                         
   0 -14   3        191.47        357.98       195.14 o                         
   1 -14   3         14.38        164.78       185.49 o                         
   2 -14   3       3386.73       3500.43       299.27 o                         
   3 -14   3       3313.41       3243.56       294.43 o                         
   4 -14   3        496.55        743.95       288.98 o                         
   5 -14   3         16.90        183.56       268.38 o                         
   6 -14   3       1267.55       1427.54       211.13 o                         
   7 -14   3       1614.49       1650.73       212.26 o                         
   8 -14   3       1286.41       1462.79       196.23 o                         
   9 -14   3        403.91        601.40       199.76 o                         
  10 -14   3        313.75        433.89       201.48 o                         
  11 -14   3        735.28        690.79       250.20 o                         
  12 -14   3        537.46        445.56       213.33 o                         
  13 -14   3          6.48         77.69       208.35 o                         
  14 -14   3         55.99        304.78       215.08 o                         
  -7 -13   3        260.31        329.57       287.76 o                         
  -6 -13   3         24.42         48.16       241.74 o                         
  -5 -13   3       1522.84       1190.18       240.18 o                         
  -4 -13   3       2225.69       2148.65       229.11 o                         
  -3 -13   3       1564.90       1357.04       248.39 o                         
  -2 -13   3         82.25         53.86       174.75 o                         
  -1 -13   3       1445.38       1623.26       185.02 o                         
   0 -13   3       3024.83       2945.25       192.57 o                         
   1 -13   3       6105.72       6048.56       194.89 o                         
   2 -13   3          8.45         98.14       281.10 o                         
   3 -13   3        458.58        786.35       285.95 o                         
   4 -13   3        834.10        739.71       265.35 o                         
   5 -13   3       1554.32       1387.33       275.04 o                         
   6 -13   3        705.97        781.70       206.57 o                         
   7 -13   3         59.92         80.41       205.40 o                         
   8 -13   3       1562.89       1654.60       192.25 o                         
   9 -13   3       3561.38       3191.90       398.33 o                         
  10 -13   3        754.73        843.16       199.16 o                         
  11 -13   3         93.54         -0.26       198.54 o                         
  12 -13   3        552.61        427.84       205.19 o                         
  13 -13   3        965.19        885.05       201.05 o                         
  14 -13   3        498.32        469.31       208.38 o                         
  -8 -12   3        193.50        448.91       289.58 o                         
  -7 -12   3       2064.21       2101.59       278.68 o                         
  -6 -12   3       1463.75       1383.07       253.60 o                         
  -5 -12   3        786.14        937.23       216.87 o                         
  -4 -12   3         92.92        237.04       200.71 o                         
  -3 -12   3       2035.05       2070.69       270.20 o                         
  -2 -12   3       1746.88       1599.40       182.42 o                         
  -1 -12   3        546.87        723.69       185.30 o                         
   0 -12   3         37.18        163.27       186.00 o                         
   1 -12   3       3999.58       3945.70       286.55 o                         
   2 -12   3       4262.57       4453.99       260.50 o                         
   3 -12   3        901.15        884.50       281.10 o                         
   4 -12   3        268.24        408.93       258.08 o                         
   5 -12   3        377.89        595.06       201.07 o                         
   6 -12   3       3204.34       3137.30       198.71 o                         
   7 -12   3       1707.96       1582.34       191.20 o                         
   8 -12   3         73.32         57.21       202.63 o                         
   9 -12   3        478.22        380.32       180.85 o                         
  10 -12   3       2177.80       1912.03       486.17 o                         
  11 -12   3       2368.62       2435.09       179.25 o                         
  12 -12   3       1374.51       1332.68       206.24 o                         
  13 -12   3          0.78        190.30       188.47 o                         
  14 -12   3        451.53        483.51       158.55 o                         
  15 -12   3       1108.20       1216.84       178.86 o                         
  -9 -11   3        786.67       1217.09       287.76 o                         
  -8 -11   3        886.58        932.36       274.44 o                         
  -7 -11   3        154.65        336.23       264.74 o                         
  -6 -11   3        100.66         42.01       246.12 o                         
  -5 -11   3       3883.62       3881.45       216.87 o                         
  -4 -11   3       2350.70       2000.12       195.83 o                         
  -3 -11   3         26.79         32.71       227.18 o                         
  -2 -11   3          7.68        275.65       252.63 o                         
  -1 -11   3       5326.80       5416.94       242.02 o                         
   0 -11   3        818.13        945.93       179.12 o                         
   1 -11   3        661.12        684.58       244.15 o                         
   2 -11   3        198.02        307.15       267.17 o                         
   3 -11   3       4238.10       4351.00       293.82 o                         
   4 -11   3       3783.23       3971.85       196.29 o                         
   5 -11   3       4214.86       4403.43       199.94 o                         
   6 -11   3        105.75        148.68       180.66 o                         
   7 -11   3       5085.58       4911.41       382.58 o                         
   8 -11   3       4687.72       4448.86       398.93 o                         
   9 -11   3       2407.66       2483.05       192.68 o                         
  10 -11   3        663.17        639.25       185.08 o                         
  11 -11   3        150.56        261.86       194.05 o                         
  12 -11   3       1093.13       1461.32       188.64 o                         
  13 -11   3       1322.62       1274.84       165.15 o                         
  14 -11   3        144.38        260.13       158.06 o                         
  15 -11   3          0.22        242.20       175.98 o                         
 -10 -10   3        181.44        764.54       292.01 o                         
  -9 -10   3          3.37         96.33       273.22 o                         
  -8 -10   3        893.26        756.06       266.56 o                         
  -7 -10   3       1657.73       1706.59       258.08 o                         
  -6 -10   3        469.44        433.44       217.71 o                         
  -5 -10   3         30.85        288.34       216.02 o                         
  -4 -10   3        982.47       1036.79       194.12 o                         
  -3 -10   3       3192.80       3216.90       265.35 o                         
  -2 -10   3        321.37        416.20       244.75 o                         
  -1 -10   3         10.01        -99.49       165.07 o                         
   0 -10   3       1845.31       1795.15       181.34 o                         
   1 -10   3       6501.95       6668.86       265.35 o                         
   2 -10   3       9997.38       9926.36       302.30 o                         
   3 -10   3        982.82       1083.21       274.44 o                         
   4 -10   3         73.73        237.14       220.82 o                         
   5 -10   3       2877.47       2950.64       203.71 o                         
   6 -10   3       5003.07       4747.04       292.01 o                         
   7 -10   3       1127.62       1059.25       189.66 o                         
   8 -10   3         81.44        151.23       182.27 o                         
   9 -10   3        451.62        558.26       176.82 o                         
  10 -10   3       5632.38       5624.35       188.25 o                         
  11 -10   3       1930.77       2158.35       182.26 o                         
  12 -10   3       1329.49       1294.66       189.19 o                         
  13 -10   3          2.43        101.00       156.52 o                         
  14 -10   3        503.30        497.25       161.03 o                         
  15 -10   3        659.79        817.49       164.04 o                         
 -11  -9   3        195.83        346.53       293.82 o                         
 -10  -9   3        627.06        471.93       276.86 o                         
  -9  -9   3        838.17        835.43       267.77 o                         
  -8  -9   3        234.20        222.94       253.84 o                         
  -7  -9   3        252.99        319.27       244.15 o                         
  -6  -9   3       1609.46       1496.90       221.56 o                         
  -5  -9   3       3516.79       3775.24       215.65 o                         
  -4  -9   3       1530.63       1494.52       196.83 o                         
  -3  -9   3         71.05        130.25       223.55 o                         
  -2  -9   3       1532.28       1483.05       244.15 o                         
  -1  -9   3       6845.53       6576.78       262.32 o                         
   0  -9   3       7105.92       7018.51       185.27 o                         
   1  -9   3        738.45       1087.45       259.29 o                         
   2  -9   3       7165.60       7515.80       292.61 o                         
   3  -9   3      13184.27      13383.40       385.00 o                         
   4  -9   3      13208.80      13322.72       780.30 o                         
   5  -9   3       4271.90       4880.72       365.61 o                         
   6  -9   3        974.83        969.87       181.10 o                         
   7  -9   3       2806.31       2583.64       193.26 o                         
   8  -9   3       7915.40       7436.93       303.21 o                         
   9  -9   3        783.90        810.07       188.84 o                         
  10  -9   3          0.50         28.03       168.14 o                         
  11  -9   3         15.14          9.94       184.78 o                         
  12  -9   3       2331.20       2116.70       189.50 o                         
  13  -9   3        929.28       1058.42       153.80 o                         
  14  -9   3         16.47        428.85       157.68 o                         
  15  -9   3        157.94        201.58       168.73 o                         
 -11  -8   3        306.87        511.92       285.34 o                         
 -10  -8   3         31.74        210.83       268.38 o                         
  -9  -8   3        439.41        127.83       284.74 o                         
  -8  -8   3       1647.22       1901.67       247.17 o                         
  -7  -8   3       1069.65        957.80       244.15 o                         
  -6  -8   3        118.17        229.76       221.13 o                         
  -5  -8   3       1447.87       1423.77       223.47 o                         
  -4  -8   3       4476.75       4367.74       217.86 o                         
  -3  -8   3       9109.26       8909.19       272.62 o                         
  -2  -8   3       1930.42       2068.87       244.15 o                         
  -1  -8   3          0.82         37.56       258.69 o                         
   0  -8   3       7690.87       7895.42       197.65 o                         
   1  -8   3      21146.59      21380.59       341.68 o                         
   2  -8   3       1966.30       1993.75       283.52 o                         
   3  -8   3       2695.68       3122.64       202.00 o                         
   4  -8   3         59.71        226.63       195.79 o                         
   5  -8   3       7845.00       7450.03       380.76 o                         
   6  -8   3       4219.75       4341.32       190.08 o                         
   7  -8   3        562.07        739.29       180.09 o                         
   8  -8   3        220.91        195.66       177.86 o                         
   9  -8   3       1397.45       1236.31       181.08 o                         
  10  -8   3       3477.66       3377.54       176.49 o                         
  11  -8   3       1892.32       2017.18       145.97 o                         
  12  -8   3          1.95        219.13       147.75 o                         
  13  -8   3        598.85        707.41       146.78 o                         
  14  -8   3        850.68        924.93       154.80 o                         
  15  -8   3        320.76        582.64       160.17 o                         
 -12  -7   3        141.20        130.25       289.58 o                         
 -11  -7   3        767.34        676.81       177.08 o                         
 -10  -7   3       1363.62       1115.66       184.58 o                         
  -9  -7   3       1040.67        840.69       175.76 o                         
  -8  -7   3        195.88        211.23       165.88 o                         
  -7  -7   3       1877.38       1913.21       169.11 o                         
  -6  -7   3       3856.08       3877.02       169.40 o                         
  -5  -7   3       4509.50       4527.42       235.22 o                         
  -4  -7   3       1117.24       1219.41       204.20 o                         
  -3  -7   3        102.67        275.65       232.63 o                         
  -2  -7   3       9033.86       8872.84       272.01 o                         
  -1  -7   3      10683.18      11029.56       285.34 o                         
   0  -7   3       1507.33       1437.14       183.31 o                         
   1  -7   3        254.19        422.40       169.79 o                         
   2  -7   3       5241.50       5978.40       555.23 o                         
   3  -7   3       9602.17      10627.45       623.19 o                         
   4  -7   3       8233.85       8130.99       509.80 o                         
   5  -7   3       1022.80        947.44       228.39 o                         
   6  -7   3        789.78        577.22       178.82 o                         
   7  -7   3       1829.45       1562.06       180.23 o                         
   8  -7   3       2180.98       2056.47       174.45 o                         
   9  -7   3        384.52        355.40       174.88 o                         
  10  -7   3       1360.27       1307.28       139.78 o                         
  11  -7   3       5102.04       4828.99       144.79 o                         
  12  -7   3       2167.06       2182.93       142.80 o                         
  13  -7   3        122.38        193.25       144.88 o                         
  14  -7   3          1.68        217.23       157.73 o                         
  15  -7   3        442.77        695.60       167.50 o                         
 -12  -6   3       1129.25       1334.31       195.05 o                         
 -11  -6   3        127.88        223.65       213.55 o                         
 -10  -6   3          4.49        325.49       159.40 o                         
  -9  -6   3       1563.65       1550.31       170.62 o                         
  -8  -6   3       2317.82       2139.13       168.78 o                         
  -7  -6   3       1120.97        921.49       165.11 o                         
  -6  -6   3         75.40        238.41       158.25 o                         
  -5  -6   3       2560.72       2543.70       163.40 o                         
  -4  -6   3       9740.58       9484.81       167.32 o                         
  -3  -6   3       5102.74       4942.88       231.42 o                         
  -2  -6   3      10380.98      10824.79       281.10 o                         
  -1  -6   3         89.79        129.65       254.44 o                         
   0  -6   3       8315.25       7776.30       316.84 o                         
   1  -6   3       6553.02       6547.09       317.45 o                         
   2  -6   3        305.64        439.43       209.75 o                         
   3  -6   3        463.67        674.85       142.86 o                         
   4  -6   3       1788.55       1722.91       150.70 o                         
   5  -6   3      10492.84      10354.01       211.81 o                         
   6  -6   3       5516.28       5486.70       189.55 o                         
   7  -6   3          2.18        -42.14       156.74 o                         
   8  -6   3       2688.20       2526.17       187.13 o                         
   9  -6   3       3643.30       3645.20       140.18 o                         
  10  -6   3       1628.89       1663.78       159.88 o                         
  11  -6   3          6.88        -12.70       139.82 o                         
  12  -6   3        301.66        368.28       141.96 o                         
  13  -6   3       1402.30       1397.84       147.44 o                         
  14  -6   3       1223.56       1085.41       158.05 o                         
  15  -6   3        407.14        427.36       162.00 o                         
 -13  -5   3          0.39        -38.37       185.36 o                         
 -12  -5   3        681.60        649.15       189.11 o                         
 -11  -5   3       1329.46       1516.03       359.25 o                         
 -10  -5   3       2330.25       2200.04       177.52 o                         
  -9  -5   3        847.56        836.68       142.83 o                         
  -8  -5   3        178.80        -79.27       161.68 o                         
  -7  -5   3       2722.24       2847.08       172.26 o                         
  -6  -5   3       5257.53       5304.11       170.50 o                         
  -5  -5   3       3010.33       2956.11       161.88 o                         
  -4  -5   3        261.67        278.67       153.30 o                         
  -3  -5   3       1988.33       2220.52       171.99 o                         
  -2  -5   3       5088.30       6168.19       339.26 o                         
  -1  -5   3       8539.13       8907.97       310.79 o                         
   0  -5   3        142.10        173.26       291.40 o                         
   1  -5   3        554.18        466.48       352.59 o                         
   2  -5   3       9184.96       9066.65       550.99 o                         
   3  -5   3      13566.54      13174.19       266.30 o                         
   4  -5   3       3805.46       4335.24       336.56 o                         
   5  -5   3         96.90        390.27       183.11 o                         
   6  -5   3       6159.22       5793.78       275.95 o                         
   7  -5   3       9401.45       9195.12       249.32 o                         
   8  -5   3        874.56        753.87       142.47 o                         
   9  -5   3        109.31        248.18       141.70 o                         
  10  -5   3       4128.39       4351.72       152.62 o                         
  11  -5   3       7466.14       7437.44       154.07 o                         
  12  -5   3       3061.44       3141.97       149.28 o                         
  13  -5   3        519.10        674.23       151.07 o                         
  14  -5   3          2.69        -32.89       146.07 o                         
  15  -5   3        680.94        803.81       166.85 o                         
 -13  -4   3        777.01        710.64       180.09 o                         
 -12  -4   3        815.99        990.41       183.72 o                         
 -11  -4   3          0.43        134.47       176.90 o                         
 -10  -4   3        719.58        686.50       156.92 o                         
  -9  -4   3       1083.66        906.41       167.16 o                         
  -8  -4   3       2456.30       2193.22       156.22 o                         
  -7  -4   3         36.73        281.97       196.59 o                         
  -6  -4   3       1777.23       1894.15       162.45 o                         
  -5  -4   3       4102.87       4044.44       163.96 o                         
  -4  -4   3      14358.64      14749.41       203.39 o                         
  -3  -4   3       1006.66       1058.96       167.39 o                         
  -2  -4   3          7.88         11.51       248.39 o                         
  -1  -4   3       2025.32       2008.90       299.88 o                         
   0  -4   3       4848.48       4715.70       441.04 o                         
   1  -4   3        124.91         69.06       506.47 o                         
   2  -4   3         56.66         37.68       286.83 o                         
   3  -4   3      20753.89      19682.71       734.56 o                         
   4  -4   3      26340.49      25428.60       965.68 o                         
   5  -4   3       9110.50       8929.73       381.67 o                         
   6  -4   3       2358.30       2558.20       140.38 o                         
   7  -4   3        287.68        427.59       139.22 o                         
   8  -4   3       2135.31       2043.01       139.40 o                         
   9  -4   3       4427.85       4360.00       141.17 o                         
  10  -4   3       1698.47       1724.43       140.43 o                         
  11  -4   3         18.92        198.53       140.04 o                         
  12  -4   3       1133.06       1152.76       143.84 o                         
  13  -4   3       1910.58       2062.14       150.68 o                         
  14  -4   3       1258.99       1497.68       161.36 o                         
  15  -4   3         84.93        104.00       162.26 o                         
 -14  -3   3        163.50        263.05       199.60 o                         
 -13  -3   3        122.11         89.62       348.65 o                         
 -12  -3   3       1022.38        939.88       181.35 o                         
 -11  -3   3       1216.17       1136.91       162.83 o                         
 -10  -3   3       3198.41       3297.53       275.35 o                         
  -9  -3   3        218.84        374.71       321.99 o                         
  -8  -3   3       2397.54       2174.38       166.83 o                         
  -7  -3   3       2715.18       2842.66       202.04 o                         
  -6  -3   3       3676.53       3840.00       167.49 o                         
  -5  -3   3        103.07        177.95       158.79 o                         
  -4  -3   3       3896.41       4467.26       174.94 o                         
  -3  -3   3       8479.45       8290.44       201.03 o                         
  -2  -3   3       5769.56       5813.27       260.94 o                         
  -1  -3   3        196.51        455.88       269.45 o                         
   0  -3   3       1610.65       2042.17       287.38 o                         
   1  -3   3      21262.03      22237.83       401.66 o                         
   2  -3   3      22615.29      23370.27       705.72 o                         
   3  -3   3      14264.25      15184.76       368.72 o                         
   4  -3   3        126.07        222.42       145.08 o                         
   5  -3   3        406.68        519.09       115.13 o                         
   6  -3   3       4981.06       4839.29       148.08 o                         
   7  -3   3       5927.59       5718.01       200.26 o                         
   8  -3   3        786.36        897.91       132.38 o                         
   9  -3   3        536.56        541.48       137.48 o                         
  10  -3   3       3219.52       3302.26       136.26 o                         
  11  -3   3       3894.15       3985.99       146.70 o                         
  12  -3   3       1964.22       2136.18       149.03 o                         
  13  -3   3         70.22        267.82       156.64 o                         
  14  -3   3        251.82        516.41       161.60 o                         
  15  -3   3        459.13        439.21       161.12 o                         
 -14  -2   3        814.18       1078.65       371.97 o                         
 -13  -2   3        752.62        847.83       312.91 o                         
 -12  -2   3         24.22        -72.23       178.11 o                         
 -11  -2   3        164.24        283.84       173.39 o                         
 -10  -2   3       3012.16       3111.76       153.11 o                         
  -9  -2   3       2666.21       2634.93       151.96 o                         
  -8  -2   3        841.00        986.21       145.15 o                         
  -7  -2   3        924.59        848.34       155.57 o                         
  -6  -2   3       3322.33       3518.74       194.17 o                         
  -5  -2   3      13593.46      13710.83       230.51 o                         
  -4  -2   3       2361.38       2335.54       179.50 o                         
  -3  -2   3       2421.56       2505.04       197.31 o                         
  -2  -2   3       6094.48       5855.49       273.54 o                         
  -1  -2   3      10403.97      11090.11       280.97 o                         
   0  -2   3       9765.61       9953.01       229.83 o                         
   1  -2   3      15145.58      16080.86       242.36 o                         
   2  -2   3         44.97        279.48       162.56 o                         
   3  -2   3       8233.25       7958.78       174.05 o                         
   4  -2   3      12943.53      13093.23       165.79 o                         
   5  -2   3      15737.57      16134.36       223.22 o                         
   6  -2   3       3884.69       3965.65       137.53 o                         
   7  -2   3        270.31        242.41       133.13 o                         
   8  -2   3       2755.82       2635.59       140.29 o                         
   9  -2   3       2791.72       2713.54       141.78 o                         
  10  -2   3        489.26        534.36       203.62 o                         
  11  -2   3         41.66        348.74       143.05 o                         
  12  -2   3       2304.87       2391.87       151.43 o                         
  13  -2   3       1225.25       1308.73       155.79 o                         
  14  -2   3        385.97        555.64       165.28 o                         
  15  -2   3          3.88        -57.37       175.34 o                         
 -15  -1   3        309.14        345.44       178.61 o                         
 -14  -1   3         14.56        286.25       178.81 o                         
 -13  -1   3        641.24        940.02       172.35 o                         
 -12  -1   3       2898.58       2912.40       157.45 o                         
 -11  -1   3       3526.66       3312.24       164.74 o                         
 -10  -1   3        314.18        454.85       156.73 o                         
  -9  -1   3        770.05       1073.85       147.83 o                         
  -8  -1   3       4003.39       4018.82       149.89 o                         
  -7  -1   3       7459.44       7498.11       163.80 o                         
  -6  -1   3       3739.88       3849.58       160.81 o                         
  -5  -1   3       2819.41       2900.67       179.27 o                         
  -4  -1   3       8609.38       8438.51       204.25 o                         
  -3  -1   3      40748.68      39062.51      1059.85 o                         
  -2  -1   3      27466.21      27879.73       723.08 o                         
  -1  -1   3         21.17          7.16       196.16 o                         
   0  -1   3        636.43        661.14       173.78 o                         
   1  -1   3      42900.45      42322.14       357.51 o                         
   2  -1   3       4135.18       4221.53       167.47 o                         
   3  -1   3       2984.62       2873.27       139.42 o                         
   4  -1   3        405.44        524.95       123.53 o                         
   5  -1   3      11377.79      11651.35       141.46 o                         
   6  -1   3       1153.56       1152.79       127.89 o                         
   7  -1   3       1608.00       1685.64       136.88 o                         
   8  -1   3         11.22         33.91       126.38 o                         
   9  -1   3       1125.67       1271.17       140.43 o                         
  10  -1   3       2534.63       2359.34       131.20 o                         
  11  -1   3       1878.00       1795.61       139.97 o                         
  12  -1   3         93.50        177.64       154.09 o                         
  13  -1   3        394.96        373.50       148.66 o                         
  14  -1   3        490.31        479.33       181.04 o                         
 -15   0   3        757.95        721.73       177.02 o                         
 -14   0   3        874.94        877.89       165.37 o                         
 -13   0   3        857.01       1107.71       155.56 o                         
 -12   0   3         16.41        -56.81       157.58 o                         
 -11   0   3       2692.09       2697.54       150.59 o                         
 -10   0   3       3801.23       3740.98       164.35 o                         
  -9   0   3       6074.43       6047.59       152.15 o                         
  -8   0   3        767.53        781.26       150.46 o                         
  -7   0   3       1065.13        961.60       210.83 o                         
  -6   0   3       5668.96       5791.73       167.65 o                         
  -5   0   3       6650.89       6617.96       187.84 o                         
  -4   0   3       8622.78       8695.17       201.74 o                         
  -3   0   3       1692.94       1744.40       226.61 o                         
  -2   0   3      12419.90      11742.62       236.18 o                         
  -1   0   3      12741.83      11823.69       668.25 o                         
   0   0   3        543.08        389.93       183.40 o                         
   1   0   3      22319.56      21138.47       477.08 o                         
   2   0   3        196.12        276.56       173.79 o                         
   3   0   3       1533.31       1687.31       133.33 o                         
   4   0   3       6162.74       6194.96       140.65 o                         
   5   0   3        193.35        192.30       111.13 o                         
   6   0   3        135.52         85.93       110.84 o                         
   7   0   3       3275.70       3334.14       140.65 o                         
   8   0   3       2274.97       2226.99       140.95 o                         
   9   0   3       2155.81       1993.65       145.01 o                         
  10   0   3         77.75        243.89       143.77 o                         
  11   0   3       1222.63       1138.42       201.18 o                         
  12   0   3       1380.94       1003.14       169.12 o                         
  13   0   3        867.39        638.17       187.37 o                         
  14   0   3        256.09        339.66       341.68 o                         
 -15   1   3        214.55         90.90       171.87 o                         
 -14   1   3         34.95         32.58       160.33 o                         
 -13   1   3       1434.82       1527.44       154.88 o                         
 -12   1   3       4606.09       4475.96       153.91 o                         
 -11   1   3        696.79        941.49       145.09 o                         
 -10   1   3        262.02        189.91       142.26 o                         
  -9   1   3       2232.21       2053.05       156.62 o                         
  -8   1   3       4482.53       4213.31       161.50 o                         
  -7   1   3       7356.81       7595.79       169.05 o                         
  -6   1   3       3644.44       3863.23       199.31 o                         
  -5   1   3        829.48        789.02       160.46 o                         
  -4   1   3      17704.76      16997.57       234.96 o                         
  -3   1   3       5514.54       5263.90       237.93 o                         
  -2   1   3      46629.38      47966.36       554.63 o                         
  -1   1   3       7597.04       8154.31       358.56 o                         
   0   1   3       4447.89       4011.92       217.95 o                         
   1   1   3       2109.94       2134.95       231.22 o                         
   2   1   3         90.86        175.88       149.22 o                         
   3   1   3         11.57        199.88       144.88 o                         
   4   1   3       4515.29       4420.14       119.68 o                         
   5   1   3       5748.64       5672.78       160.98 o                         
   6   1   3      12954.00      13054.71       244.49 o                         
   7   1   3        273.56        385.67       114.01 o                         
   8   1   3       1925.65       1887.85       136.45 o                         
   9   1   3       1579.64       1471.26       156.44 o                         
  10   1   3       1940.17       1533.48       546.43 o                         
  11   1   3        841.23        868.67       162.65 o                         
  12   1   3         22.88         52.28       168.47 o                         
  13   1   3        544.19        864.29       194.03 o                         
  14   1   3        931.48        976.20       180.74 o                         
 -16   2   3        252.42        389.09       178.34 o                         
 -15   2   3       1109.91       1171.46       181.11 o                         
 -14   2   3        948.44       1041.24       168.40 o                         
 -13   2   3       1018.85        958.37       162.31 o                         
 -12   2   3        335.84        308.60       154.25 o                         
 -11   2   3       1460.11       1704.83       171.22 o                         
 -10   2   3       7033.79       7020.84       335.02 o                         
  -9   2   3       3069.92       3099.03       266.56 o                         
  -8   2   3        849.03        892.29       166.33 o                         
  -7   2   3       3155.38       3219.45       171.77 o                         
  -6   2   3       5471.60       5270.82       166.59 o                         
  -5   2   3        735.23        871.76       173.70 o                         
  -4   2   3        901.64        833.61       187.41 o                         
  -3   2   3      10919.35      10344.85       233.42 o                         
  -2   2   3      20097.43      20444.45       255.36 o                         
  -1   2   3        739.48       1199.13       201.98 o                         
   0   2   3      10119.91       9655.03       752.43 o                         
   1   2   3       2665.89       2545.20       199.19 o                         
   2   2   3       4654.46       4364.63       170.00 o                         
   3   2   3       7871.51       7523.67       277.88 o                         
   4   2   3       2701.41       2804.72       136.39 o                         
   5   2   3       2949.19       2976.23       122.63 o                         
   6   2   3       4973.65       5073.51       121.43 o                         
   7   2   3       5244.83       5287.49       143.23 o                         
   8   2   3       3201.46       3066.57       517.42 o                         
   9   2   3        918.93       1082.51       166.28 o                         
  10   2   3         81.12        227.83       229.61 o                         
  11   2   3        905.95        913.46       416.50 o                         
  12   2   3       1041.31       1136.33       173.59 o                         
  13   2   3        761.34        563.97       182.64 o                         
 -16   3   3        577.82        807.59       173.44 o                         
 -15   3   3         65.67         67.07       171.91 o                         
 -14   3   3        156.79        390.06       275.04 o                         
 -13   3   3       1195.41       1221.96       139.22 o                         
 -12   3   3       1194.50       1421.56       245.05 o                         
 -11   3   3        648.73        741.65       158.67 o                         
 -10   3   3        403.01        437.00       179.02 o                         
  -9   3   3       2955.22       2790.73       171.95 o                         
  -8   3   3       5165.88       4811.94       266.86 o                         
  -7   3   3       5029.70       4897.47       239.30 o                         
  -6   3   3        144.45        201.28       151.42 o                         
  -5   3   3        699.53        735.98       147.98 o                         
  -4   3   3      15174.37      15405.37       204.97 o                         
  -3   3   3       6447.14       6045.12       179.92 o                         
  -2   3   3       2865.18       2862.19       184.23 o                         
  -1   3   3       2720.75       2669.55       181.31 o                         
   0   3   3       9844.85       9737.11       876.32 o                         
   1   3   3      26097.47      24595.68       344.71 o                         
   2   3   3       1445.94       1539.38       142.09 o                         
   3   3   3       3021.72       2838.19       189.36 o                         
   4   3   3       9187.12       8727.09       348.78 o                         
   5   3   3       9735.63       9340.25       490.42 o                         
   6   3   3       3160.66       3323.43       162.38 o                         
   7   3   3       1686.87       1909.36       141.63 o                         
   8   3   3       3239.75       3449.39       151.90 o                         
   9   3   3       2004.65       2208.40       213.25 o                         
  10   3   3        792.92        831.51       150.30 o                         
  11   3   3        199.97        192.86       156.89 o                         
  12   3   3        208.20        201.19       218.42 o                         
  13   3   3        553.81        561.59       253.23 o                         
 -16   4   3        464.11        503.04       181.19 o                         
 -15   4   3       1314.08       1405.96       181.62 o                         
 -14   4   3        415.56        449.87       182.27 o                         
 -13   4   3         37.33         22.06       181.43 o                         
 -12   4   3        399.20        547.17       173.47 o                         
 -11   4   3       2517.71       2569.15       176.49 o                         
 -10   4   3       3479.92       3389.71       165.69 o                         
  -9   4   3        135.34        163.97       170.06 o                         
  -8   4   3       1883.14       2077.56       169.61 o                         
  -7   4   3       4503.43       4105.88       190.83 o                         
  -6   4   3       5560.88       5366.19       211.73 o                         
  -5   4   3         32.18        -34.85       162.07 o                         
  -4   4   3        232.91        252.37       167.71 o                         
  -3   4   3      30697.64      31312.27       753.34 o                         
  -2   4   3      23729.56      25094.13       407.11 o                         
  -1   4   3      20220.32      21400.89       268.98 o                         
   0   4   3        278.56        265.95       229.61 o                         
   1   4   3       5668.43       4931.37       256.87 o                         
   2   4   3      10174.01       9593.37       266.86 o                         
   3   4   3       2983.49       2788.10       161.69 o                         
   4   4   3        120.13        192.39       155.31 o                         
   5   4   3        257.49        399.56       128.86 o                         
   6   4   3       1829.97       1618.74       362.98 o                         
   7   4   3       7013.11       7251.11       203.05 o                         
   8   4   3        911.82        813.83       189.08 o                         
   9   4   3        238.23        590.72       188.18 o                         
  10   4   3        137.20        316.24       256.87 o                         
  11   4   3        683.77        458.00       274.44 o                         
  12   4   3        325.14        236.27       283.52 o                         
 -16   5   3        147.16          2.20       363.49 o                         
 -15   5   3         74.70        143.96       153.28 o                         
 -14   5   3        567.19        746.27       131.01 o                         
 -13   5   3        679.34        948.38       259.29 o                         
 -12   5   3        519.31        477.71       162.36 o                         
 -11   5   3        123.80        492.83       149.50 o                         
 -10   5   3       1392.00       1329.05       173.91 o                         
  -9   5   3       8565.74       8253.48       184.17 o                         
  -8   5   3       6711.64       6311.76       277.47 o                         
  -7   5   3        494.84        239.12       150.88 o                         
  -6   5   3        808.37        789.42       161.84 o                         
  -5   5   3      10098.45       9563.96       173.97 o                         
  -4   5   3       4813.82       4864.54       160.17 o                         
  -3   5   3        593.49        586.97       163.83 o                         
  -2   5   3        513.26        575.68       162.13 o                         
  -1   5   3      13489.25      14239.19       276.25 o                         
   0   5   3       9803.73      10179.59       249.60 o                         
   1   5   3      15075.39      13998.68       272.01 o                         
   2   5   3       3389.60       3438.78       234.45 o                         
   3   5   3       3087.52       3079.71       171.47 o                         
   4   5   3       2933.96       2621.69       173.46 o                         
   5   5   3       5942.65       5702.06       193.01 o                         
   6   5   3        356.23        340.62       183.50 o                         
   7   5   3        647.22        752.48       186.45 o                         
   8   5   3       1144.71       1360.33       191.63 o                         
   9   5   3       1345.68       1429.65       197.09 o                         
  10   5   3        150.25        169.63       223.55 o                         
  11   5   3         25.56        -16.96       240.51 o                         
  12   5   3        605.54        857.24       249.60 o                         
 -16   6   3        934.47       1258.33       172.19 o                         
 -15   6   3        861.93       1130.15       169.67 o                         
 -14   6   3        283.68        508.13       205.23 o                         
 -13   6   3         32.59         18.60       172.41 o                         
 -12   6   3       2000.72       2160.49       176.71 o                         
 -11   6   3       1732.03       1750.78       175.33 o                         
 -10   6   3        317.60        529.63       400.14 o                         
  -9   6   3         25.62         -5.08       159.89 o                         
  -8   6   3       3416.51       3358.30       170.01 o                         
  -7   6   3       8359.71       8053.13       178.78 o                         
  -6   6   3       7666.80       7416.80       175.37 o                         
  -5   6   3       1352.23       1476.56       268.98 o                         
  -4   6   3        581.70        550.86       158.46 o                         
  -3   6   3       4503.30       4581.83       168.78 o                         
  -2   6   3      20692.46      22073.82       206.47 o                         
  -1   6   3       8381.44       8966.13       249.60 o                         
   0   6   3        775.94        991.12       189.62 o                         
   1   6   3       1692.27       1641.17       218.10 o                         
   2   6   3       5109.73       4887.14       171.82 o                         
   3   6   3       1847.98       1634.09       168.80 o                         
   4   6   3        414.36        478.22       157.11 o                         
   5   6   3        470.53        445.11       175.44 o                         
   6   6   3       2962.43       2874.34       191.85 o                         
   7   6   3       1332.16       1305.65       188.33 o                         
   8   6   3        628.73        596.52       191.41 o                         
   9   6   3        314.70        505.91       206.02 o                         
  10   6   3        908.65        789.99       273.22 o                         
  11   6   3        522.67        414.99       285.95 o                         
 -16   7   3          6.11       -222.14       160.49 o                         
 -15   7   3        386.85        393.60       175.01 o                         
 -14   7   3       1993.71       2260.57       221.39 o                         
 -13   7   3       1744.32       1828.47       166.65 o                         
 -12   7   3        216.58        289.80       172.40 o                         
 -11   7   3        643.45        668.71       170.01 o                         
 -10   7   3       5647.44       5296.79       267.47 o                         
  -9   7   3       7818.28       7151.07       279.28 o                         
  -8   7   3       3656.60       3242.92       159.65 o                         
  -7   7   3        131.86        426.79       139.22 o                         
  -6   7   3       2365.93       2451.29       163.57 o                         
  -5   7   3       6160.80       6336.64       167.25 o                         
  -4   7   3       4799.70       4781.21       164.26 o                         
  -3   7   3       1330.09       1642.60       155.93 o                         
  -2   7   3       2666.15       2927.32       222.94 o                         
  -1   7   3       9623.52      10149.30       242.33 o                         
   0   7   3       7179.06       7105.66       237.48 o                         
   1   7   3       1685.47       1811.01       161.25 o                         
   2   7   3         98.69        127.59       155.07 o                         
   3   7   3       3927.59       3741.25       177.42 o                         
   4   7   3       2529.31       2469.80       273.53 o                         
   5   7   3         72.32        117.83       177.76 o                         
   6   7   3         57.76        363.91       176.05 o                         
   7   7   3       1329.26       1818.62       194.91 o                         
   8   7   3       2142.36       2260.97       204.07 o                         
   9   7   3       1209.26       1243.52       212.74 o                         
  10   7   3         33.14        424.68       273.22 o                         
  11   7   3        212.39        247.17       287.16 o                         
 -16   8   3       1404.28       1932.60       205.62 o                         
 -15   8   3        900.83        826.28       178.02 o                         
 -14   8   3         11.80        207.63       139.25 o                         
 -13   8   3        364.26        177.53       177.53 o                         
 -12   8   3       1714.78       1386.30       151.73 o                         
 -11   8   3        450.15        297.75       167.62 o                         
 -10   8   3        686.71        697.49       173.19 o                         
  -9   8   3         92.94        143.13       162.15 o                         
  -8   8   3       1743.73       1483.27       165.25 o                         
  -7   8   3       8239.01       7924.94       231.12 o                         
  -6   8   3       1512.39       1717.78       161.82 o                         
  -5   8   3       1383.73       1457.10       158.36 o                         
  -4   8   3       1049.95       1214.61       202.04 o                         
  -3   8   3       4528.40       4708.99       162.66 o                         
  -2   8   3        934.30       1101.99       216.28 o                         
  -1   8   3        750.16        802.71       216.28 o                         
   0   8   3        895.95        980.82       221.73 o                         
   1   8   3       2891.51       2477.49       190.83 o                         
   2   8   3       1974.48       1810.63       171.47 o                         
   3   8   3        499.06        623.94       148.81 o                         
   4   8   3        152.72         11.25       161.52 o                         
   5   8   3       2502.44       2403.65       181.51 o                         
   6   8   3       4858.40       4393.40       202.34 o                         
   7   8   3        763.30        657.42       195.90 o                         
   8   8   3        169.84        314.52       188.89 o                         
   9   8   3        496.96        496.69       217.03 o                         
  10   8   3       1067.64       1489.73       237.93 o                         
 -16   9   3         17.66        122.09       200.91 o                         
 -15   9   3        806.36        993.22       179.92 o                         
 -14   9   3       1703.36       1822.25       152.14 o                         
 -13   9   3       1042.86        868.07       166.65 o                         
 -12   9   3         12.27         71.13       170.88 o                         
 -11   9   3        279.60        538.03       163.83 o                         
 -10   9   3       3057.92       2843.68       241.12 o                         
  -9   9   3       2477.45       2571.39       170.26 o                         
  -8   9   3        663.29        666.50       162.62 o                         
  -7   9   3         33.25        134.28       148.71 o                         
  -6   9   3       4136.96       4485.57       166.05 o                         
  -5   9   3       4818.83       5264.15       462.24 o                         
  -4   9   3        559.93        443.64       153.95 o                         
  -3   9   3        811.16       1004.06       154.20 o                         
  -2   9   3       3692.15       4160.77       225.97 o                         
  -1   9   3       4021.84       4198.94       223.55 o                         
   0   9   3       2478.38       2652.89       195.68 o                         
   1   9   3        186.63        242.34       154.17 o                         
   2   9   3       1038.29       1209.59       146.46 o                         
   3   9   3       4853.42       4664.55       182.51 o                         
   4   9   3       2663.44       2525.32       178.45 o                         
   5   9   3         16.30       -215.65       187.31 o                         
   6   9   3        118.23        267.35       176.84 o                         
   7   9   3       1899.67       2125.55       209.44 o                         
   8   9   3       1454.32       1265.74       239.30 o                         
   9   9   3        439.80        508.28       227.60 o                         
 -16  10   3        864.61        880.61       191.65 o                         
 -15  10   3         51.40         10.33       182.69 o                         
 -14  10   3        142.13        214.10       152.12 o                         
 -13  10   3        568.30        860.53       145.23 o                         
 -12  10   3        967.89        801.97       173.21 o                         
 -11  10   3        879.03        902.04       205.68 o                         
 -10  10   3       1127.90       1380.14       227.79 o                         
  -9  10   3       2551.04       2472.76       170.82 o                         
  -8  10   3       5838.06       5598.18       174.16 o                         
  -7  10   3       4559.00       4634.71       365.61 o                         
  -6  10   3         36.30        -30.75       157.33 o                         
  -5  10   3       1593.51       1709.58       199.31 o                         
  -4  10   3       4182.10       4528.09       163.58 o                         
  -3  10   3       1217.44       1647.83       223.55 o                         
  -2  10   3         67.33        -87.24       216.28 o                         
  -1  10   3         45.56         41.80       216.88 o                         
   0  10   3       2855.60       2932.77       223.55 o                         
   1  10   3      10327.36       9999.07       578.56 o                         
   2  10   3       4205.53       4069.97       182.51 o                         
   3  10   3          5.17        -91.50       171.87 o                         
   4  10   3        235.62        464.58       178.72 o                         
   5  10   3       2423.97       2219.64       197.67 o                         
   6  10   3       1578.02       1251.41       203.63 o                         
   7  10   3        101.46        175.02       214.14 o                         
   8  10   3         69.68        142.00       224.27 o                         
 -15  11   3        546.60        682.15       197.91 o                         
 -14  11   3        434.83        513.05       166.23 o                         
 -13  11   3        266.25        385.23       141.37 o                         
 -12  11   3        149.12        179.32       176.82 o                         
 -11  11   3       2798.41       2347.55       174.93 o                         
 -10  11   3       3367.38       3313.49       172.13 o                         
  -9  11   3         12.66        -25.13       163.33 o                         
  -8  11   3        340.68        322.90       162.19 o                         
  -7  11   3       2567.24       2784.58       166.11 o                         
  -6  11   3       3819.67       3578.72       230.82 o                         
  -5  11   3       1062.75       1116.20       170.65 o                         
  -4  11   3        214.79        367.73       227.79 o                         
  -3  11   3        721.15        560.99       224.76 o                         
  -2  11   3       6975.31       7154.73       242.93 o                         
  -1  11   3       4853.85       5036.79       236.88 o                         
   0  11   3       1434.61       1621.48       173.03 o                         
   1  11   3       1066.91       1221.44       181.14 o                         
   2  11   3       1226.55       1390.63       139.70 o                         
   3  11   3       1243.63       1352.56       139.55 o                         
   4  11   3        711.86        606.61       167.37 o                         
   5  11   3         18.84        403.41       200.44 o                         
   6  11   3        450.19        511.26       208.44 o                         
   7  11   3        934.57       1115.84       227.18 o                         
 -15  12   3         37.77        263.23       204.77 o                         
 -14  12   3        157.61        187.23       155.95 o                         
 -13  12   3       2585.43       2654.30       155.02 o                         
 -12  12   3       1929.65       1799.25       166.49 o                         
 -11  12   3         25.27        219.51       174.31 o                         
 -10  12   3       1247.44       1351.07       172.91 o                         
  -9  12   3       1726.85       1629.23       166.79 o                         
  -8  12   3       4477.91       4341.37       175.18 o                         
  -7  12   3        304.04        398.44       164.66 o                         
  -6  12   3          0.85         95.10       163.60 o                         
  -5  12   3        659.31        761.39       164.48 o                         
  -4  12   3       4056.96       3948.73       242.33 o                         
  -3  12   3       1034.00       1072.30       262.32 o                         
  -2  12   3        516.25        407.11       232.03 o                         
  -1  12   3        813.67        859.85       172.25 o                         
   0  12   3       3005.03       3033.95       262.32 o                         
   1  12   3        849.93        911.72       136.87 o                         
   2  12   3        729.31        731.56       145.57 o                         
   3  12   3         39.86        197.05       148.64 o                         
   4  12   3        326.59        289.92       159.14 o                         
   5  12   3        700.47        699.68       208.28 o                         
   6  12   3        344.40        653.25       251.42 o                         
   7  12   3         23.37        196.23       226.17 o                         
 -15  13   3       1086.04       1116.98       207.52 o                         
 -14  13   3        998.12        685.16       197.91 o                         
 -13  13   3         37.84         15.70       153.94 o                         
 -12  13   3       1857.78       1835.28       163.56 o                         
 -11  13   3       1892.33       2013.33       190.10 o                         
 -10  13   3       1243.36       1002.29       178.74 o                         
  -9  13   3        255.06        211.46       170.64 o                         
  -8  13   3         14.03        -30.26       178.80 o                         
  -7  13   3       4282.24       4098.47       173.03 o                         
  -6  13   3       4638.06       4743.81       238.39 o                         
  -5  13   3       1210.14       1146.82       236.88 o                         
  -4  13   3          0.88        -51.49       230.21 o                         
  -3  13   3       1463.92       1365.52       238.09 o                         
  -2  13   3       3425.13       3909.47       173.88 o                         
  -1  13   3        994.03       1126.22       235.06 o                         
   0  13   3          0.84         58.76       236.88 o                         
   1  13   3        343.65        281.33       148.88 o                         
   2  13   3        739.69        886.01       156.96 o                         
   3  13   3       1134.47        995.58       157.83 o                         
   4  13   3         50.48         26.19       161.43 o                         
   5  13   3        167.77        352.16       178.96 o                         
 -14  14   3       1157.17       1078.66       206.89 o                         
 -13  14   3       1544.02       1504.28       152.60 o                         
 -12  14   3        687.95        549.85       154.10 o                         
 -11  14   3         67.35        268.13       142.49 o                         
 -10  14   3        310.01        149.45       138.78 o                         
  -9  14   3       1695.66       1773.61       147.67 o                         
  -8  14   3       1891.68       1902.52       186.57 o                         
  -7  14   3          2.04        133.85       182.34 o                         
  -6  14   3       1593.04       1789.05       168.34 o                         
  -5  14   3        443.36        564.58       178.97 o                         
  -4  14   3       2402.79       2447.20       296.55 o                         
  -3  14   3        109.88        284.71       217.19 o                         
  -2  14   3        134.30        229.00       241.12 o                         
  -1  14   3        822.14        684.58       247.17 o                         
   0  14   3       1330.03       1119.60       189.15 o                         
   1  14   3        101.78        195.99       147.82 o                         
   2  14   3         45.79         38.35       151.12 o                         
   3  14   3        361.82        393.69       163.46 o                         
   4  14   3       1400.60       1473.50       170.49 o                         
 -13  15   3         59.15        543.92       212.22 o                         
 -12  15   3        640.78        925.03       155.58 o                         
 -11  15   3       1096.23       1145.82       148.36 o                         
 -10  15   3        714.56        776.22       148.17 o                         
  -9  15   3         11.78        309.58       148.21 o                         
  -8  15   3        721.36        895.23       210.15 o                         
  -7  15   3       2286.65       2336.59       146.87 o                         
  -6  15   3        452.21        324.16       162.90 o                         
  -5  15   3         12.82        131.11       188.41 o                         
  -4  15   3        569.36        713.05       252.02 o                         
  -3  15   3       1122.12       1100.77       258.08 o                         
  -2  15   3        725.88        760.91       255.66 o                         
  -1  15   3         84.97        125.40       255.05 o                         
   0  15   3        298.44        673.40       156.96 o                         
   1  15   3       1057.78       1088.23       163.00 o                         
   2  15   3       1000.07        929.93       174.42 o                         
   3  15   3        598.54        958.37       178.18 o                         
 -12  16   3         58.30        256.46       201.97 o                         
 -11  16   3          4.53        517.31       210.03 o                         
 -10  16   3        687.89        896.60       153.43 o                         
  -9  16   3        896.81       1030.45       144.58 o                         
  -8  16   3         83.77        164.65       146.11 o                         
  -7  16   3        229.21        194.34       170.10 o                         
  -6  16   3       1020.64       1291.61       295.64 o                         
  -5  16   3       1997.89       2056.15       264.14 o                         
  -4  16   3        683.92        574.32       268.38 o                         
  -3  16   3         26.62        388.33       294.43 o                         
  -2  16   3        533.61        608.85       264.14 o                         
  -1  16   3       1548.38       1173.47       273.22 o                         
   0  16   3       1033.13        932.69       180.91 o                         
   1  16   3         47.37        571.13       178.51 o                         
 -11  17   3        769.15        962.89       228.50 o                         
 -10  17   3         42.43        -11.59       202.15 o                         
  -9  17   3        428.50        592.14       281.71 o                         
  -8  17   3       1104.95       1117.74       284.13 o                         
  -7  17   3        941.90       1031.71       277.47 o                         
  -6  17   3        279.96         11.51       277.47 o                         
  -5  17   3        371.81        548.27       270.80 o                         
  -4  17   3       1241.47       1152.27       282.92 o                         
  -3  17   3       1170.97       1135.31       284.74 o                         
  -2  17   3        755.18        731.22       285.95 o                         
  -1  17   3         21.96        178.10       166.18 o                         
  -8  18   3          5.97        163.57       297.46 o                         
  -7  18   3        252.19        232.63       295.03 o                         
  -6  18   3       1241.04       1390.96       328.35 o                         
  -5  18   3       1271.74       1387.93       294.43 o                         
  -4  18   3        642.99        268.38       333.20 o                         
   3 -19   4        432.47        561.86       255.95 o                         
   4 -19   4        698.47        610.30       264.36 o                         
   5 -19   4        504.01        489.50       394.99 o                         
   6 -19   4         22.44         -3.03       365.92 o                         
   7 -19   4        179.24        151.45       394.39 o                         
   8 -19   4        601.22        538.57       368.34 o                         
   0 -18   4        199.47        418.76       254.46 o                         
   1 -18   4        595.78        715.60       239.12 o                         
   2 -18   4        458.38        522.22       244.80 o                         
   3 -18   4        246.88         13.32       239.66 o                         
   4 -18   4          0.39        296.85       335.62 o                         
   5 -18   4        773.32        384.09       340.47 o                         
   6 -18   4       1903.21       1535.75       345.32 o                         
   7 -18   4       1194.74        939.63       348.35 o                         
   8 -18   4        111.81        276.25       378.64 o                         
   9 -18   4        181.77        104.20       356.83 o                         
  10 -18   4       1012.97        847.91       256.36 o                         
  -2 -17   4        395.82        362.89       229.18 o                         
  -1 -17   4       1259.39       1371.31       235.09 o                         
   0 -17   4        588.72        535.05       235.33 o                         
   1 -17   4         10.64         43.08       232.82 o                         
   2 -17   4          7.07         32.97       227.68 o                         
   3 -17   4        752.60        794.90       249.53 o                         
   4 -17   4       2171.78       2044.04       330.78 o                         
   5 -17   4       1173.08        871.17       329.57 o                         
   6 -17   4         38.88        206.58       331.38 o                         
   7 -17   4       1011.30        923.27       338.65 o                         
   8 -17   4       2316.60       2088.87       343.50 o                         
   9 -17   4       1346.58       1452.18       243.31 o                         
  10 -17   4         92.59        257.73       233.65 o                         
  11 -17   4        135.31         36.74       250.94 o                         
  -4 -16   4        563.28        538.20       206.37 o                         
  -3 -16   4        919.06        935.37       192.57 o                         
  -2 -16   4        385.05        538.79       225.30 o                         
  -1 -16   4         65.73          7.23       212.41 o                         
   0 -16   4        894.34       1041.33       215.20 o                         
   1 -16   4       1813.35       1767.85       235.66 o                         
   2 -16   4       3780.97       3528.86       219.45 o                         
   3 -16   4        778.92        767.57       310.79 o                         
   4 -16   4        393.38        465.27       310.79 o                         
   5 -16   4       2740.92       2382.69       349.56 o                         
   6 -16   4       2227.78       1994.96       326.54 o                         
   7 -16   4       1070.44        711.84       326.54 o                         
   8 -16   4         27.31         78.82       227.98 o                         
   9 -16   4        792.11        681.69       221.43 o                         
  10 -16   4       1351.39       1438.78       239.22 o                         
  11 -16   4        813.22       1014.04       233.57 o                         
  12 -16   4         27.72        189.62       248.43 o                         
  -5 -15   4        693.76        653.46       197.25 o                         
  -4 -15   4         57.58         23.99       191.82 o                         
  -3 -15   4        213.05        231.28       209.05 o                         
  -2 -15   4       1215.71       1209.62       205.39 o                         
  -1 -15   4       2869.62       2861.98       260.50 o                         
   0 -15   4       1134.91       1224.43       199.84 o                         
   1 -15   4        349.25        560.40       213.33 o                         
   2 -15   4        674.40        701.93       213.88 o                         
   3 -15   4       3059.61       3031.52       303.52 o                         
   4 -15   4       1069.83       1087.45       298.06 o                         
   5 -15   4         10.37        132.07       305.33 o                         
   6 -15   4        130.10        402.26       337.44 o                         
   7 -15   4       1154.81       1009.09       220.96 o                         
   8 -15   4       2689.96       2685.83       476.78 o                         
   9 -15   4        714.97        693.36       215.62 o                         
  10 -15   4          3.04        -96.14       215.84 o                         
  11 -15   4        118.39         -5.83       215.26 o                         
  12 -15   4        679.35        607.85       316.54 o                         
  13 -15   4        538.75        619.96       231.96 o                         
  -6 -14   4         73.99        310.87       286.91 o                         
  -5 -14   4        176.97        171.56       254.45 o                         
  -4 -14   4       1513.84       1666.79       233.46 o                         
  -3 -14   4       1360.07       1289.13       200.67 o                         
  -2 -14   4       1026.43        984.11       204.19 o                         
  -1 -14   4        510.13        416.87       193.71 o                         
   0 -14   4       2773.58       2593.20       193.62 o                         
   1 -14   4       3210.35       3271.93       242.33 o                         
   2 -14   4       2238.34       2011.32       295.03 o                         
   3 -14   4         41.25        152.06       309.57 o                         
   4 -14   4         37.52         21.81       287.76 o                         
   5 -14   4        537.33        627.02       297.46 o                         
   6 -14   4        996.94       1067.72       211.54 o                         
   7 -14   4        350.81        456.62       213.11 o                         
   8 -14   4        128.53        275.61       213.81 o                         
   9 -14   4       1965.51       2076.15       211.26 o                         
  10 -14   4       1904.43       1723.84       204.52 o                         
  11 -14   4        595.91        853.50       208.61 o                         
  12 -14   4        253.95        246.37       213.53 o                         
  13 -14   4        770.16        721.01       212.03 o                         
  14 -14   4        814.60        683.99       180.24 o                         
  -7 -13   4        613.79        371.37       324.72 o                         
  -6 -13   4       1758.48       1792.03       272.35 o                         
  -5 -13   4       1164.71       1158.13       227.32 o                         
  -4 -13   4        101.88        147.75       223.14 o                         
  -3 -13   4        532.47        909.34       273.22 o                         
  -2 -13   4       2898.69       2837.22       192.11 o                         
  -1 -13   4       1656.97       1642.95       205.40 o                         
   0 -13   4       1067.26        928.25       200.26 o                         
   1 -13   4         39.86         79.51       198.33 o                         
   2 -13   4       1814.86       2002.84       285.95 o                         
   3 -13   4       1294.88       1418.22       284.74 o                         
   4 -13   4        385.53        495.56       315.63 o                         
   5 -13   4          3.65         93.90       322.30 o                         
   6 -13   4       1976.17       1863.03       209.61 o                         
   7 -13   4       3751.66       3574.60       497.08 o                         
   8 -13   4       4403.92       3836.55       282.61 o                         
   9 -13   4         82.33         96.56       191.88 o                         
  10 -13   4        537.83        443.93       200.00 o                         
  11 -13   4       1420.26       1357.31       254.44 o                         
  12 -13   4        679.94        806.24       208.19 o                         
  13 -13   4         72.46         20.37       217.57 o                         
  14 -13   4         39.41        158.02       171.28 o                         
  -8 -12   4       1059.19        696.69       289.58 o                         
  -7 -12   4        853.44        791.20       277.47 o                         
  -6 -12   4         37.33        299.25       260.21 o                         
  -5 -12   4       1144.91       1162.56       215.95 o                         
  -4 -12   4       1857.96       1619.68       224.97 o                         
  -3 -12   4        776.47       1046.86       263.53 o                         
  -2 -12   4        245.45        388.47       178.15 o                         
  -1 -12   4        208.17        236.92       185.20 o                         
   0 -12   4       6735.60       6818.23       214.61 o                         
   1 -12   4       2320.22       2356.59       236.57 o                         
   2 -12   4        379.91        584.01       285.95 o                         
   3 -12   4        633.93        854.21       285.34 o                         
   4 -12   4       1633.15       1790.80       321.08 o                         
   5 -12   4       2689.46       2577.63       221.46 o                         
   6 -12   4         76.23        231.75       207.00 o                         
   7 -12   4       1249.25       1223.69       202.17 o                         
   8 -12   4       4690.38       4844.29       301.40 o                         
   9 -12   4       3594.77       3400.78       205.65 o                         
  10 -12   4       1566.27       1879.04       202.75 o                         
  11 -12   4        151.77        289.03       187.72 o                         
  12 -12   4        128.94        270.06       203.05 o                         
  13 -12   4       1151.07       1098.23       151.79 o                         
  14 -12   4       1038.56       1205.68       162.17 o                         
  15 -12   4        308.63        357.07       169.16 o                         
  -9 -11   4        151.02        577.35       290.79 o                         
  -8 -11   4        342.65        652.47       276.86 o                         
  -7 -11   4        936.82        980.82       295.03 o                         
  -6 -11   4       2468.64       2275.15       262.43 o                         
  -5 -11   4        318.16        351.05       226.21 o                         
  -4 -11   4        491.91        498.05       210.20 o                         
  -3 -11   4        520.58        793.62       255.66 o                         
  -2 -11   4       3048.07       2779.50       291.40 o                         
  -1 -11   4        799.61        780.49       182.76 o                         
   0 -11   4        471.32        534.76       191.25 o                         
   1 -11   4       1610.39       1823.55       213.75 o                         
   2 -11   4       5538.67       5654.12       319.87 o                         
   3 -11   4       1350.05       1516.97       306.54 o                         
   4 -11   4        134.42        278.07       312.00 o                         
   5 -11   4       1114.03       1251.05       203.28 o                         
   6 -11   4       6793.70       6665.03       689.73 o                         
   7 -11   4       3191.08       3191.42       283.83 o                         
   8 -11   4        702.67        732.24       188.54 o                         
   9 -11   4        528.21        391.05       186.72 o                         
  10 -11   4        597.02        846.13       302.00 o                         
  11 -11   4       3002.49       3335.38       189.58 o                         
  12 -11   4       1173.20       1131.20       159.47 o                         
  13 -11   4         14.13        252.51       163.29 o                         
  14 -11   4        227.31        541.22       164.41 o                         
  15 -11   4       1031.45        926.09       175.38 o                         
 -10 -10   4        401.08        310.18       290.79 o                         
  -9 -10   4        769.97        711.23       275.65 o                         
  -8 -10   4        759.22        969.92       263.53 o                         
  -7 -10   4        504.28        345.32       259.29 o                         
  -6 -10   4        539.49        501.62       244.15 o                         
  -5 -10   4       2189.69       1990.27       212.37 o                         
  -4 -10   4       2556.71       2496.58       265.35 o                         
  -3 -10   4        169.71        130.86       253.23 o                         
  -2 -10   4       1409.49       1525.45       253.23 o                         
  -1 -10   4       6054.81       5916.44       288.98 o                         
   0 -10   4       7899.92       7655.29       240.21 o                         
   1 -10   4       4236.71       4222.56       279.28 o                         
   2 -10   4         17.07        134.49       285.95 o                         
   3 -10   4       2239.85       2071.90       304.73 o                         
   4 -10   4      10227.20      10252.61       680.64 o                         
   5 -10   4       2301.19       2062.18       205.76 o                         
   6 -10   4        442.72        474.80       204.57 o                         
   7 -10   4       2076.73       1999.65       186.83 o                         
   8 -10   4       4372.31       4134.07       193.74 o                         
   9 -10   4       7294.84       6956.17       203.65 o                         
  10 -10   4       1279.48       1353.40       291.10 o                         
  11 -10   4          1.53         42.54       150.81 o                         
  12 -10   4        368.18        469.04       149.64 o                         
  13 -10   4        847.65        816.34       149.80 o                         
  14 -10   4        353.74        593.98       163.38 o                         
  15 -10   4          1.17         76.41       170.09 o                         
 -11  -9   4        728.74        573.71       295.03 o                         
 -10  -9   4        165.07        664.58       278.07 o                         
  -9  -9   4         31.99        546.45       265.95 o                         
  -8  -9   4       1048.23       1323.72       259.29 o                         
  -7  -9   4       3348.23       3631.28       253.23 o                         
  -6  -9   4        463.48        458.00       238.09 o                         
  -5  -9   4         14.76        -51.11       209.68 o                         
  -4  -9   4       3860.63       3943.28       267.17 o                         
  -3  -9   4       4002.49       4412.19       263.53 o                         
  -2  -9   4       4250.96       4181.85       345.32 o                         
  -1  -9   4        118.81        140.40       171.13 o                         
   0  -9   4        190.53        222.61       137.74 o                         
   1  -9   4      10141.34      10816.68       641.87 o                         
   2  -9   4      10235.95      11499.66       863.60 o                         
   3  -9   4       2122.02       2050.70       320.48 o                         
   4  -9   4        873.71        988.28       213.34 o                         
   5  -9   4       5271.93       5225.48       437.40 o                         
   6  -9   4       4570.38       4682.96       310.79 o                         
   7  -9   4       1989.99       1955.66       194.34 o                         
   8  -9   4        767.86        687.40       182.28 o                         
   9  -9   4        861.31        593.68       190.84 o                         
  10  -9   4       1145.14       1047.07       187.63 o                         
  11  -9   4       1146.92        860.08       151.11 o                         
  12  -9   4        745.84        770.60       150.47 o                         
  13  -9   4          8.74        252.73       155.45 o                         
  14  -9   4        470.57        433.43       154.82 o                         
  15  -9   4        976.08       1134.31       170.61 o                         
 -11  -8   4        282.64        223.55       281.10 o                         
 -10  -8   4       1188.23       1040.19       268.38 o                         
  -9  -8   4       1072.35        966.28       263.53 o                         
  -8  -8   4        431.33        366.52       245.36 o                         
  -7  -8   4        276.38        338.65       272.01 o                         
  -6  -8   4       2270.59       2651.07       250.81 o                         
  -5  -8   4       5465.23       5373.23       231.89 o                         
  -4  -8   4       6856.16       6575.57       279.28 o                         
  -3  -8   4          2.25        107.23       242.93 o                         
  -2  -8   4        857.89        797.86       264.74 o                         
  -1  -8   4      12104.84      12281.18       313.81 o                         
   0  -8   4       9542.43       9774.19       366.22 o                         
   1  -8   4       1578.71       1443.67       276.86 o                         
   2  -8   4         22.52         41.80       296.85 o                         
   3  -8   4      12238.17      13938.79       713.13 o                         
   4  -8   4       8143.65       8193.52       354.37 o                         
   5  -8   4       1309.25        935.71       202.26 o                         
   6  -8   4         47.25        -15.00       186.89 o                         
   7  -8   4       3588.46       3455.26       190.61 o                         
   8  -8   4       4264.24       4252.72       181.31 o                         
   9  -8   4       1029.41       1159.39       134.11 o                         
  10  -8   4        211.88        339.46       142.99 o                         
  11  -8   4        763.00        741.48       148.07 o                         
  12  -8   4       1153.67       1409.79       143.72 o                         
  13  -8   4       1208.45       1251.01       149.41 o                         
  14  -8   4          3.64         19.08       153.63 o                         
  15  -8   4        240.22        312.14       163.80 o                         
 -12  -7   4       1439.69       1240.33       205.61 o                         
 -11  -7   4        881.41        751.10       191.02 o                         
 -10  -7   4         17.38         60.30       183.87 o                         
  -9  -7   4        248.88        297.70       195.68 o                         
  -8  -7   4       2047.60       1890.84       180.15 o                         
  -7  -7   4       2187.97       2261.94       188.14 o                         
  -6  -7   4        428.78        519.02       163.31 o                         
  -5  -7   4          8.62         98.28       166.79 o                         
  -4  -7   4       3129.58       3003.05       260.50 o                         
  -3  -7   4       9750.93       9699.78       276.86 o                         
  -2  -7   4       9225.49       9275.71       307.15 o                         
  -1  -7   4        769.62        993.54       262.32 o                         
   0  -7   4       6570.42       6947.94       235.66 o                         
   1  -7   4       3031.02       2990.93       336.23 o                         
   2  -7   4       6128.19       5417.85       368.94 o                         
   3  -7   4        132.52        221.97       229.73 o                         
   4  -7   4        129.53        335.60       140.73 o                         
   5  -7   4       6715.45       7289.74       293.13 o                         
   6  -7   4       2257.93       1927.45       189.13 o                         
   7  -7   4        152.60         78.50       179.23 o                         
   8  -7   4          7.89         49.85       140.57 o                         
   9  -7   4       1978.10       1892.50       169.62 o                         
  10  -7   4       5238.61       5066.42       150.49 o                         
  11  -7   4        781.22        747.42       140.60 o                         
  12  -7   4         52.02        -93.84       141.72 o                         
  13  -7   4        673.24        668.05       153.37 o                         
  14  -7   4        801.52        849.68       165.15 o                         
  15  -7   4        594.89        491.75       169.80 o                         
 -13  -6   4        493.05        435.54       204.90 o                         
 -12  -6   4         20.58         14.77       181.01 o                         
 -11  -6   4        676.39        549.48       184.31 o                         
 -10  -6   4       1323.73       1051.94       179.26 o                         
  -9  -6   4       2352.67       2295.14       173.50 o                         
  -8  -6   4          4.88        120.67       166.51 o                         
  -7  -6   4        909.19       1074.13       163.98 o                         
  -6  -6   4       5865.29       5993.06       177.09 o                         
  -5  -6   4       8823.15       8940.19       193.71 o                         
  -4  -6   4       2133.56       2350.47       162.78 o                         
  -3  -6   4          8.63        145.44       166.60 o                         
  -2  -6   4       1230.25       1507.89       247.17 o                         
  -1  -6   4       4768.20       4805.36       286.55 o                         
   0  -6   4        314.04        405.90       331.99 o                         
   1  -6   4         49.55         32.71       375.00 o                         
   2  -6   4       6847.91       6890.17       396.51 o                         
   3  -6   4       7243.65       7113.75       266.45 o                         
   4  -6   4      10556.68      10695.18       246.87 o                         
   5  -6   4       4487.26       5490.29       529.13 o                         
   6  -6   4       2094.26       2236.69       186.48 o                         
   7  -6   4       5923.62       5862.17       273.22 o                         
   8  -6   4       6119.67       5812.82       155.78 o                         
   9  -6   4        276.62        278.90       141.78 o                         
  10  -6   4       2021.03       1963.03       140.77 o                         
  11  -6   4       2197.48       2266.24       188.38 o                         
  12  -6   4       2457.88       2473.08       149.38 o                         
  13  -6   4        927.99       1174.72       154.64 o                         
  14  -6   4         20.90        -66.12       160.78 o                         
  15  -6   4        242.85        423.90       167.62 o                         
 -13  -5   4       1086.89       1142.11       174.55 o                         
 -12  -5   4       1494.47       1557.69       192.17 o                         
 -11  -5   4        454.92        721.21       179.42 o                         
 -10  -5   4          1.28        166.13       156.62 o                         
  -9  -5   4        636.05        381.79       166.60 o                         
  -8  -5   4       1160.60       1340.59       166.73 o                         
  -7  -5   4       1880.97       2039.36       166.17 o                         
  -6  -5   4        104.27        221.00       157.35 o                         
  -5  -5   4       2847.43       2915.09       168.35 o                         
  -4  -5   4       3931.94       3727.53       171.78 o                         
  -3  -5   4      11303.05      11852.54       378.19 o                         
  -2  -5   4       1903.64       2162.17       273.22 o                         
  -1  -5   4        441.89        346.53       289.58 o                         
   0  -5   4       5396.87       5158.56       417.41 o                         
   1  -5   4       8162.30       7710.88       605.82 o                         
   2  -5   4        497.74        478.01       298.77 o                         
   3  -5   4        927.77        949.10       235.58 o                         
   4  -5   4       6873.39       6336.43       279.28 o                         
   5  -5   4      23506.67      23115.10       729.52 o                         
   6  -5   4       7385.79       8089.21       348.55 o                         
   7  -5   4          2.03         74.54       128.13 o                         
   8  -5   4       3267.70       3330.22       180.92 o                         
   9  -5   4       5865.93       5609.50       143.44 o                         
  10  -5   4       2677.63       2595.85       141.22 o                         
  11  -5   4        740.73        752.04       139.18 o                         
  12  -5   4         35.09        199.23       142.60 o                         
  13  -5   4        659.55        682.86       141.73 o                         
  14  -5   4        997.41        997.60       155.61 o                         
  15  -5   4        527.41        465.50       172.29 o                         
 -14  -4   4        724.03        750.36       192.08 o                         
 -13  -4   4         35.64        269.01       191.62 o                         
 -12  -4   4        162.30        177.35       181.62 o                         
 -11  -4   4       1013.68        902.38       175.76 o                         
 -10  -4   4       1399.66       1481.89       168.42 o                         
  -9  -4   4       1035.44       1314.05       169.28 o                         
  -8  -4   4        776.04        771.59       162.50 o                         
  -7  -4   4       4207.19       4174.55       408.02 o                         
  -6  -4   4       3447.31       3417.40       191.74 o                         
  -5  -4   4        880.37        897.16       156.53 o                         
  -4  -4   4         13.35         -9.54       153.64 o                         
  -3  -4   4       1222.84       1204.83       165.09 o                         
  -2  -4   4       4470.52       4607.51       232.03 o                         
  -1  -4   4       7144.12       7114.08       201.77 o                         
   0  -4   4         77.32         25.09       242.10 o                         
   1  -4   4       7762.61       7776.91       298.06 o                         
   2  -4   4      26171.48      26786.95      1047.95 o                         
   3  -4   4      21789.71      22489.90       707.53 o                         
   4  -4   4      11465.63      11561.41       382.98 o                         
   5  -4   4        170.25        280.20       140.87 o                         
   6  -4   4       2365.11       2501.42       120.99 o                         
   7  -4   4       2105.47       2016.65       137.28 o                         
   8  -4   4       1210.50       1276.59       133.40 o                         
   9  -4   4         97.23         57.91       138.77 o                         
  10  -4   4        677.37        871.68       136.62 o                         
  11  -4   4       5227.98       5106.38       152.45 o                         
  12  -4   4       2616.22       2731.78       145.21 o                         
  13  -4   4        564.37        578.31       141.53 o                         
  14  -4   4          2.69        136.19       149.18 o                         
  15  -4   4        591.94        672.28       171.57 o                         
 -14  -3   4        562.39        791.05       202.11 o                         
 -13  -3   4        809.73        933.56       189.72 o                         
 -12  -3   4        439.57        547.31       180.68 o                         
 -11  -3   4          4.53        -67.64       169.13 o                         
 -10  -3   4         30.86        -17.51       162.68 o                         
  -9  -3   4       2686.16       2495.51       171.68 o                         
  -8  -3   4       2098.19       2035.98       163.90 o                         
  -7  -3   4         38.88         72.63       159.45 o                         
  -6  -3   4       3084.63       3072.00       172.47 o                         
  -5  -3   4       6928.19       6800.80       175.80 o                         
  -4  -3   4      20671.38      20948.78       219.58 o                         
  -3  -3   4       4634.12       4910.98       186.16 o                         
  -2  -3   4        483.03        401.80       229.69 o                         
  -1  -3   4        102.39         17.56       206.16 o                         
   0  -3   4       9593.69       9588.31       338.65 o                         
   1  -3   4      10375.48      11221.10       394.09 o                         
   2  -3   4        819.03        917.45       192.87 o                         
   3  -3   4       7922.33       7814.98       167.81 o                         
   4  -3   4       8225.20       8342.00       163.08 o                         
   5  -3   4       3777.21       3756.07       145.00 o                         
   6  -3   4      14417.77      15088.95       181.68 o                         
   7  -3   4        508.44        579.32       131.00 o                         
   8  -3   4       2489.68       2314.92       135.36 o                         
   9  -3   4       4221.12       4339.94       197.52 o                         
  10  -3   4       1961.75       1926.91       139.27 o                         
  11  -3   4          3.22         -0.77       142.75 o                         
  12  -3   4        241.13        473.54       146.87 o                         
  13  -3   4       1025.43        805.72       155.30 o                         
  14  -3   4        848.59        843.27       163.16 o                         
  15  -3   4          9.94        182.24       174.93 o                         
 -14  -2   4        289.97        479.73       325.02 o                         
 -13  -2   4        430.51        622.62       184.65 o                         
 -12  -2   4        665.77        631.26       203.56 o                         
 -11  -2   4       2750.01       2508.60       164.29 o                         
 -10  -2   4       3400.61       3492.66       164.31 o                         
  -9  -2   4          2.79        250.18       170.04 o                         
  -8  -2   4       2556.33       2318.62       169.05 o                         
  -7  -2   4       5164.23       5444.55       268.38 o                         
  -6  -2   4       3775.92       3664.31       157.16 o                         
  -5  -2   4       1882.90       1923.38       167.79 o                         
  -4  -2   4       2476.97       2170.93       177.90 o                         
  -3  -2   4      15643.94      14566.90       218.30 o                         
  -2  -2   4      15610.60      16119.98       252.83 o                         
  -1  -2   4      33491.35      34838.55       451.00 o                         
   0  -2   4         21.05        266.90       190.79 o                         
   1  -2   4      10034.19       9970.75       223.38 o                         
   2  -2   4      16236.58      16251.55       182.59 o                         
   3  -2   4      13457.51      13346.68       156.99 o                         
   4  -2   4        688.12        867.36       124.04 o                         
   5  -2   4        994.24       1532.69       138.02 o                         
   6  -2   4       2974.01       2844.59       136.49 o                         
   7  -2   4       5112.01       5083.82       143.29 o                         
   8  -2   4        430.29        400.95       133.03 o                         
   9  -2   4        759.82        812.20       140.95 o                         
  10  -2   4       2748.26       2865.15       138.11 o                         
  11  -2   4       3868.86       4095.14       147.80 o                         
  12  -2   4       1225.03       1285.19       151.21 o                         
  13  -2   4          0.39        194.30       154.65 o                         
  14  -2   4        350.53        459.71       232.73 o                         
 -15  -1   4        276.82         65.40       255.35 o                         
 -14  -1   4       1236.34       1234.82       179.84 o                         
 -13  -1   4        819.45        886.34       217.19 o                         
 -12  -1   4        424.83        428.19       154.29 o                         
 -11  -1   4        310.30        388.57       159.39 o                         
 -10  -1   4       4738.07       4856.56       234.97 o                         
  -9  -1   4       4507.78       4437.07       155.90 o                         
  -8  -1   4       1385.51       1478.66       153.66 o                         
  -7  -1   4        380.19        506.47       163.31 o                         
  -6  -1   4       7334.35       7457.95       179.88 o                         
  -5  -1   4       9668.18       9350.52       192.63 o                         
  -4  -1   4      24206.56      22072.23       509.86 o                         
  -3  -1   4       1531.29       1328.53       169.38 o                         
  -2  -1   4       2024.45       1897.79       167.90 o                         
  -1  -1   4      17567.91      19107.36       652.23 o                         
   0  -1   4       3520.44       3685.06       199.41 o                         
   1  -1   4       9560.06       9309.52       229.11 o                         
   2  -1   4       2571.19       2730.84       167.97 o                         
   3  -1   4       2063.51       2022.32       130.09 o                         
   4  -1   4      11938.37      11407.93       140.06 o                         
   5  -1   4       8664.51       8626.99       163.11 o                         
   6  -1   4         59.80         16.61       109.71 o                         
   7  -1   4       1258.15       1413.39       137.00 o                         
   8  -1   4        883.23        967.93       137.29 o                         
   9  -1   4       2367.49       2328.06       132.83 o                         
  10  -1   4        259.53        213.94       139.40 o                         
  11  -1   4        391.27        499.26       146.40 o                         
  12  -1   4        985.31       1072.95       157.51 o                         
  13  -1   4       1783.06       2137.33       267.02 o                         
  14  -1   4        449.16        537.63       230.39 o                         
 -15   0   4        493.62        482.85       210.91 o                         
 -14   0   4          9.06        251.79       177.98 o                         
 -13   0   4       1322.46       1409.24       145.25 o                         
 -12   0   4       3636.68       3707.72       166.79 o                         
 -11   0   4       4145.24       4110.69       164.28 o                         
 -10   0   4       1917.74       1972.01       158.17 o                         
  -9   0   4         60.69        169.46       161.32 o                         
  -8   0   4        781.23        906.06       156.91 o                         
  -7   0   4       7438.76       7267.69       168.81 o                         
  -6   0   4       7960.78       7877.16       184.76 o                         
  -5   0   4        372.28        569.17       192.35 o                         
  -4   0   4       7459.60       7417.38       198.45 o                         
  -3   0   4      16987.01      16325.84       435.85 o                         
  -2   0   4      24332.13      23608.32       792.19 o                         
  -1   0   4       4708.53       4738.57       170.08 o                         
   0   0   4       7406.14       6748.17       247.59 o                         
   1   0   4       3585.31       3443.99       217.71 o                         
   2   0   4       2048.79       1943.84       165.03 o                         
   3   0   4        547.58        598.83       143.16 o                         
   4   0   4       1423.04       1461.17       118.06 o                         
   5   0   4       4227.64       4057.90       118.33 o                         
   6   0   4       7769.53       7714.34       196.75 o                         
   7   0   4       1987.34       1937.42       121.44 o                         
   8   0   4        170.38        194.53       128.94 o                         
   9   0   4        605.28        711.58       142.28 o                         
  10   0   4       4037.70       4430.04       250.25 o                         
  11   0   4       2140.09       2559.69       208.88 o                         
  12   0   4        311.76        596.86       146.77 o                         
  13   0   4        176.24        115.50       158.04 o                         
  14   0   4        298.33        577.21       352.89 o                         
 -15   1   4        600.93        855.20       184.21 o                         
 -14   1   4       1222.76       1376.05       162.81 o                         
 -13   1   4       1958.98       2009.34       167.95 o                         
 -12   1   4         28.35        216.04       158.64 o                         
 -11   1   4       1014.09       1077.52       144.55 o                         
 -10   1   4       3017.43       2942.55       154.21 o                         
  -9   1   4       6019.45       5944.71       177.16 o                         
  -8   1   4        775.76        797.40       166.33 o                         
  -7   1   4        578.09        528.62       166.60 o                         
  -6   1   4       3529.14       3475.87       163.79 o                         
  -5   1   4       9031.89       8490.51       211.43 o                         
  -4   1   4       1075.29        992.30       180.55 o                         
  -3   1   4          5.51         -6.80       179.51 o                         
  -2   1   4        354.86        483.91       164.89 o                         
  -1   1   4       2704.85       2655.63       173.95 o                         
   0   1   4       2482.66       2068.07       162.00 o                         
   1   1   4       3811.76       3769.80       198.65 o                         
   2   1   4      15890.83      15398.54       253.27 o                         
   3   1   4       2673.24       2349.71       143.11 o                         
   4   1   4      11577.50      11233.63       245.05 o                         
   5   1   4       4035.30       4117.09       137.02 o                         
   6   1   4        148.94        142.81       112.78 o                         
   7   1   4       2415.96       2531.08       143.14 o                         
   8   1   4       1919.88       2024.86       120.82 o                         
   9   1   4       2463.00       2584.24       143.59 o                         
  10   1   4        245.30        266.44       145.08 o                         
  11   1   4        838.27        932.70       154.71 o                         
  12   1   4       1730.59       1742.24       197.50 o                         
  13   1   4       1494.87       1978.87       227.18 o                         
 -16   2   4        736.25        846.95       191.68 o                         
 -15   2   4        205.51        313.88       176.55 o                         
 -14   2   4          1.45         10.76       152.39 o                         
 -13   2   4       1243.14       1128.95       150.58 o                         
 -12   2   4       3554.37       3448.87       150.93 o                         
 -11   2   4       3151.41       3022.66       160.63 o                         
 -10   2   4        190.46        159.35       195.68 o                         
  -9   2   4        278.72        211.92       161.15 o                         
  -8   2   4       1409.33       1473.36       171.75 o                         
  -7   2   4       9045.05       9229.81       182.70 o                         
  -6   2   4        705.64        864.05       166.85 o                         
  -5   2   4       4675.44       4398.89       165.61 o                         
  -4   2   4       8722.42       8177.17       194.91 o                         
  -3   2   4      18776.04      18644.17       252.63 o                         
  -2   2   4         48.99         24.31       175.67 o                         
  -1   2   4        329.18        274.52       156.81 o                         
   0   2   4       8865.80       8918.98       791.81 o                         
   1   2   4       7362.44       6707.90       186.25 o                         
   2   2   4       2616.05       2607.28       142.23 o                         
   3   2   4       2022.03       2085.43       135.14 o                         
   4   2   4       3758.28       3618.62       133.46 o                         
   5   2   4      16056.22      16182.80       503.45 o                         
   6   2   4      11183.44      10932.18       275.84 o                         
   7   2   4        833.72       1117.98       122.19 o                         
   8   2   4        182.08        122.36       120.14 o                         
   9   2   4       1022.69       1236.51       141.52 o                         
  10   2   4       1979.58       1725.28       465.96 o                         
  11   2   4        734.75        946.02       180.97 o                         
  12   2   4          3.01        122.98       269.59 o                         
  13   2   4        208.25        715.47       247.78 o                         
 -16   3   4         82.95        156.02       186.89 o                         
 -15   3   4        712.26       1097.42       173.17 o                         
 -14   3   4       1412.37       1518.80       155.42 o                         
 -13   3   4        812.93        943.05       182.06 o                         
 -12   3   4        152.27         -0.89       175.42 o                         
 -11   3   4       2411.21       2319.50       161.54 o                         
 -10   3   4       2795.45       2723.39       162.93 o                         
  -9   3   4       4157.19       3940.34       174.56 o                         
  -8   3   4         60.54         59.58       165.57 o                         
  -7   3   4       3152.42       3055.23       159.90 o                         
  -6   3   4       3631.15       3752.24       170.48 o                         
  -5   3   4       7826.94       7396.99       171.44 o                         
  -4   3   4        248.61        370.84       169.85 o                         
  -3   3   4       9902.83       9825.67       199.20 o                         
  -2   3   4      25316.68      25918.58       388.03 o                         
  -1   3   4      31047.77      30054.95      1779.15 o                         
   0   3   4       4712.85       4665.70       613.70 o                         
   1   3   4       4671.65       4759.32       264.14 o                         
   2   3   4       6078.46       5898.53       187.71 o                         
   3   3   4       7150.61       6471.45       293.56 o                         
   4   3   4      13507.50      13538.05       465.41 o                         
   5   3   4          9.97        105.17       138.54 o                         
   6   3   4        603.76        581.97       141.70 o                         
   7   3   4        605.15        719.61       137.71 o                         
   8   3   4       2790.28       2899.76       151.42 o                         
   9   3   4        666.21        415.11       297.41 o                         
  10   3   4         25.89        257.47       216.88 o                         
  11   3   4        661.06        627.02       232.63 o                         
  12   3   4        845.70        598.55       281.71 o                         
  13   3   4        335.24       -144.79       298.06 o                         
 -16   4   4        529.68        729.74       179.09 o                         
 -15   4   4         25.96        147.21       271.41 o                         
 -14   4   4        287.93        466.99       283.52 o                         
 -13   4   4        967.12       1013.41       244.15 o                         
 -12   4   4       1015.79       1004.74       151.65 o                         
 -11   4   4        401.44        507.13       293.82 o                         
 -10   4   4         26.65        224.60       170.28 o                         
  -9   4   4       6902.04       7093.29       179.82 o                         
  -8   4   4       4832.11       4644.46       163.43 o                         
  -7   4   4       3095.90       3164.03       169.31 o                         
  -6   4   4       1754.75       1581.13       165.76 o                         
  -5   4   4       3470.61       3260.95       157.48 o                         
  -4   4   4      19701.05      19503.67       205.19 o                         
  -3   4   4       7318.86       7539.14       181.85 o                         
  -2   4   4        396.46        437.51       162.33 o                         
  -1   4   4       1449.75       1708.41       229.00 o                         
   0   4   4       7061.39       6895.30       694.57 o                         
   1   4   4      16252.81      15159.43       289.58 o                         
   2   4   4       3640.23       3239.92       266.56 o                         
   3   4   4         16.50        137.89       144.54 o                         
   4   4   4       6562.80       6339.16       265.34 o                         
   5   4   4       2082.99       2002.30       144.85 o                         
   6   4   4       5105.98       4949.54       180.21 o                         
   7   4   4         53.72         73.36       146.26 o                         
   8   4   4        773.87        711.65       217.95 o                         
   9   4   4        455.25        435.29       173.70 o                         
  10   4   4        998.99       1101.38       260.50 o                         
  11   4   4         42.42        174.48       269.59 o                         
  12   4   4         51.63        229.61       285.34 o                         
 -16   5   4        516.12        656.61       186.66 o                         
 -15   5   4        798.83        592.41       204.03 o                         
 -14   5   4        504.62        358.24       183.98 o                         
 -13   5   4        207.78        420.25       183.87 o                         
 -12   5   4       1360.63       1378.09       176.71 o                         
 -11   5   4       1335.00       1626.46       159.40 o                         
 -10   5   4       7102.07       6738.96       173.70 o                         
  -9   5   4       1058.51       1175.03       241.12 o                         
  -8   5   4        511.42        377.89       167.53 o                         
  -7   5   4       3600.75       3559.38       157.24 o                         
  -6   5   4      10304.00       9899.61       252.93 o                         
  -5   5   4       2553.77       2626.72       153.25 o                         
  -4   5   4         76.86        106.35       135.76 o                         
  -3   5   4       3494.14       3297.10       152.24 o                         
  -2   5   4      20835.66      21578.58       202.41 o                         
  -1   5   4      12567.22      13664.27       259.29 o                         
   0   5   4       3114.01       3010.95       285.34 o                         
   1   5   4        299.21        389.54       225.36 o                         
   2   5   4       2766.77       2677.12       226.58 o                         
   3   5   4        601.88        589.37       155.04 o                         
   4   5   4       2463.36       2386.75       175.18 o                         
   5   5   4        579.93        675.83       173.55 o                         
   6   5   4        591.75        463.76       197.19 o                         
   7   5   4       2300.95       2261.21       172.81 o                         
   8   5   4       1001.72        997.94       183.37 o                         
   9   5   4          2.61        137.25       197.53 o                         
  10   5   4        451.69        327.23       208.84 o                         
  11   5   4        693.79        532.52       281.71 o                         
  12   5   4        338.41        567.05       296.85 o                         
 -16   6   4        213.81        369.10       165.03 o                         
 -15   6   4          3.55        225.08       149.98 o                         
 -14   6   4        560.34        835.08       184.17 o                         
 -13   6   4       2765.60       2697.84       169.89 o                         
 -12   6   4       1117.36       1181.19       175.42 o                         
 -11   6   4        104.45        -13.39       167.88 o                         
 -10   6   4       1809.47       1989.18       180.07 o                         
  -9   6   4      15560.20      15523.88       255.35 o                         
  -8   6   4       4577.10       4558.00       174.85 o                         
  -7   6   4       3139.14       3227.07       213.55 o                         
  -6   6   4        256.03        555.48       158.39 o                         
  -5   6   4       1265.13       1107.56       175.08 o                         
  -4   6   4      10780.26      11008.73       177.96 o                         
  -3   6   4      13093.15      14706.37       187.41 o                         
  -2   6   4         43.18        152.98       153.36 o                         
  -1   6   4       2762.41       2543.84       192.04 o                         
   0   6   4       8555.20       8588.09       796.35 o                         
   1   6   4       7315.25       7442.32       626.11 o                         
   2   6   4        234.53          3.63       221.12 o                         
   3   6   4       1822.81       1824.51       162.56 o                         
   4   6   4       5645.99       5249.96       169.67 o                         
   5   6   4        979.87        998.48       178.12 o                         
   6   6   4         86.75        407.44       176.53 o                         
   7   6   4          2.05        128.76       189.50 o                         
   8   6   4       2144.48       2313.89       273.53 o                         
   9   6   4       1711.78       1984.64       186.26 o                         
  10   6   4        692.48        441.16       221.22 o                         
  11   6   4        108.60        -66.64       291.40 o                         
 -16   7   4       1041.72       1145.12       263.83 o                         
 -15   7   4       1580.87       1793.73       186.61 o                         
 -14   7   4        441.78        668.52       182.49 o                         
 -13   7   4        354.10        396.81       178.42 o                         
 -12   7   4       1914.43       2036.49       179.49 o                         
 -11   7   4        886.11        905.13       171.34 o                         
 -10   7   4       1615.50       1492.10       343.20 o                         
  -9   7   4          6.99         88.38       172.44 o                         
  -8   7   4        619.55        564.49       170.07 o                         
  -7   7   4       2507.95       2267.39       166.24 o                         
  -6   7   4       5376.94       5814.57       167.39 o                         
  -5   7   4         29.55        146.70       154.84 o                         
  -4   7   4        102.73        103.26       132.95 o                         
  -3   7   4      10314.21      10464.97       166.34 o                         
  -2   7   4       5013.99       5646.85       232.63 o                         
  -1   7   4        684.82        714.26       215.07 o                         
   0   7   4        631.14        857.84       188.41 o                         
   1   7   4       1679.63       1564.73       156.98 o                         
   2   7   4       2656.45       2422.74       151.55 o                         
   3   7   4       1609.30       1547.29       175.35 o                         
   4   7   4        112.08        262.93       161.26 o                         
   5   7   4       2298.87       2429.36       180.87 o                         
   6   7   4       2502.89       2417.02       185.70 o                         
   7   7   4       3873.68       3919.23       200.28 o                         
   8   7   4        143.01         86.34       201.16 o                         
   9   7   4        328.11        393.92       210.75 o                         
  10   7   4        408.84        447.83       207.92 o                         
 -16   8   4        264.12        385.00       201.34 o                         
 -15   8   4        198.85        201.31       139.73 o                         
 -14   8   4       1246.04       1344.85       172.97 o                         
 -13   8   4        715.24        896.03       179.27 o                         
 -12   8   4        510.16        515.26       172.18 o                         
 -11   8   4         76.00        313.24       176.90 o                         
 -10   8   4        705.99       1094.93       172.41 o                         
  -9   8   4       4172.50       4033.23       175.54 o                         
  -8   8   4       4317.95       4309.90       200.83 o                         
  -7   8   4        576.71        468.61       149.74 o                         
  -6   8   4        142.29        351.20       157.67 o                         
  -5   8   4       4308.71       4390.00       220.22 o                         
  -4   8   4       1639.56       1943.57       168.72 o                         
  -3   8   4         21.97         53.16       155.49 o                         
  -2   8   4       3754.42       3777.29       228.39 o                         
  -1   8   4       6450.56       6762.77       235.06 o                         
   0   8   4       3623.39       3828.78       230.82 o                         
   1   8   4       1209.55       1354.15       161.56 o                         
   2   8   4          1.83         72.12       148.61 o                         
   3   8   4       3715.89       3236.34       202.04 o                         
   4   8   4       2258.32       2204.37       172.60 o                         
   5   8   4       1290.04       1339.91       180.79 o                         
   6   8   4         54.71        203.54       190.82 o                         
   7   8   4        909.74       1249.91       199.85 o                         
   8   8   4       1527.57       1878.72       210.33 o                         
   9   8   4        883.72        885.09       222.73 o                         
  10   8   4        218.56        214.39       235.12 o                         
 -16   9   4       1466.45       1788.97       239.60 o                         
 -15   9   4        589.41        833.11       150.67 o                         
 -14   9   4        208.89        317.47       184.84 o                         
 -13   9   4         99.17         -1.96       179.27 o                         
 -12   9   4        899.94        700.89       173.45 o                         
 -11   9   4        609.43        665.01       169.61 o                         
 -10   9   4        343.78        338.05       167.16 o                         
  -9   9   4        471.06        371.57       168.02 o                         
  -8   9   4       3451.22       3387.92       154.94 o                         
  -7   9   4       5418.75       5601.82       171.70 o                         
  -6   9   4       2665.84       2927.45       163.10 o                         
  -5   9   4        185.33        302.92       146.58 o                         
  -4   9   4       3418.13       3519.85       316.54 o                         
  -3   9   4       3886.66       4237.10       231.42 o                         
  -2   9   4       1030.30        888.13       219.91 o                         
  -1   9   4        946.57        802.71       221.12 o                         
   0   9   4         58.20        307.15       219.31 o                         
   1   9   4       5340.54       5493.38       289.28 o                         
   2   9   4       8141.02       8015.39       250.84 o                         
   3   9   4       2310.18       2342.67       157.53 o                         
   4   9   4        573.20        560.05       250.51 o                         
   5   9   4       1107.62       1203.15       182.77 o                         
   6   9   4       3010.51       3080.66       196.32 o                         
   7   9   4       1191.58       1273.42       200.72 o                         
   8   9   4         49.60        165.76       210.77 o                         
   9   9   4         84.81        215.38       232.40 o                         
 -16  10   4          1.23        296.05       224.15 o                         
 -15  10   4        432.63        505.83       158.67 o                         
 -14  10   4       1154.84       1053.95       188.90 o                         
 -13  10   4        255.24        419.98       427.71 o                         
 -12  10   4          7.26        115.77       173.88 o                         
 -11  10   4       1435.73       1303.11       160.68 o                         
 -10  10   4       5203.25       4913.54       201.43 o                         
  -9  10   4       1374.38       1546.99       223.55 o                         
  -8  10   4         52.53        163.75       162.54 o                         
  -7  10   4        859.13        854.36       192.35 o                         
  -6  10   4       4220.73       4586.35       166.56 o                         
  -5  10   4       3073.66       2861.65       161.66 o                         
  -4  10   4        805.81        816.66       154.64 o                         
  -3  10   4        387.41        346.53       216.28 o                         
  -2  10   4       6174.67       6259.94       238.09 o                         
  -1  10   4       7527.25       7335.87       242.93 o                         
   0  10   4       5594.29       4997.65       410.14 o                         
   1  10   4       1714.37       1640.82       202.65 o                         
   2  10   4       1983.89       1848.63       144.86 o                         
   3  10   4       1750.42       1501.21       171.75 o                         
   4  10   4        945.41        898.95       183.78 o                         
   5  10   4        242.68        443.05       231.73 o                         
   6  10   4         14.57         64.57       188.71 o                         
   7  10   4        875.86       1168.62       199.83 o                         
   8  10   4        804.16        736.47       224.60 o                         
 -15  11   4        109.45         44.59       154.38 o                         
 -14  11   4         29.89         -2.89       192.73 o                         
 -13  11   4        371.88        728.48       183.45 o                         
 -12  11   4       1260.45       1194.44       179.19 o                         
 -11  11   4        386.95        504.18       173.19 o                         
 -10  11   4        515.65        499.05       168.82 o                         
  -9  11   4       4609.31       4365.21       174.29 o                         
  -8  11   4       1818.00       1728.81       167.82 o                         
  -7  11   4       3740.01       3544.11       157.20 o                         
  -6  11   4        533.65        740.62       159.25 o                         
  -5  11   4         10.28        130.84       146.08 o                         
  -4  11   4       1694.88       1889.55       201.13 o                         
  -3  11   4       4287.26       4100.79       231.42 o                         
  -2  11   4        823.61       1236.48       222.94 o                         
  -1  11   4        109.01        255.05       195.07 o                         
   0  11   4        521.42        586.11       170.27 o                         
   1  11   4       4883.54       4935.96       182.08 o                         
   2  11   4        253.07        270.44       139.95 o                         
   3  11   4        197.48        146.83       144.68 o                         
   4  11   4         28.73         15.61       187.67 o                         
   5  11   4        457.83        469.55       196.45 o                         
   6  11   4       1010.55        862.49       211.93 o                         
   7  11   4        150.05        440.24       221.98 o                         
 -15  12   4        774.14        749.54       169.96 o                         
 -14  12   4        881.29       1009.16       152.27 o                         
 -13  12   4        732.63        739.18       186.98 o                         
 -12  12   4        742.37        923.64       172.15 o                         
 -11  12   4       2383.97       2294.39       375.61 o                         
 -10  12   4       2277.28       2331.94       175.11 o                         
  -9  12   4       1500.00       1782.84       189.62 o                         
  -8  12   4        380.79        501.59       164.48 o                         
  -7  12   4        567.15        596.57       163.36 o                         
  -6  12   4       3610.42       3758.20       168.90 o                         
  -5  12   4       4884.16       4863.79       172.64 o                         
  -4  12   4        471.74        568.86       229.00 o                         
  -3  12   4        342.17        519.19       227.79 o                         
  -2  12   4       2522.36       2649.25       231.42 o                         
  -1  12   4       2951.44       2924.90       235.66 o                         
   0  12   4        930.19        775.77       176.73 o                         
   1  12   4          1.03         11.49       136.57 o                         
   2  12   4        273.14        498.10       195.51 o                         
   3  12   4        620.80        645.68       152.31 o                         
   4  12   4        548.08        598.88       156.90 o                         
   5  12   4         40.68         46.65       165.04 o                         
   6  12   4        602.46        700.51       225.04 o                         
 -14  13   4        258.65        353.28       155.82 o                         
 -13  13   4       1961.37       2056.92       208.44 o                         
 -12  13   4       1617.11       1123.63       186.53 o                         
 -11  13   4        133.96        289.50       181.15 o                         
 -10  13   4        401.64        389.54       176.42 o                         
  -9  13   4       2196.13       2329.60       176.23 o                         
  -8  13   4       2942.37       2846.35       174.50 o                         
  -7  13   4       1344.53       1310.54       171.33 o                         
  -6  13   4         39.95         96.67       173.63 o                         
  -5  13   4       1123.42       1190.44       241.12 o                         
  -4  13   4        939.15        971.13       233.85 o                         
  -3  13   4       1162.35       1244.35       235.66 o                         
  -2  13   4         13.17        -49.68       240.51 o                         
  -1  13   4        380.99        585.07       181.39 o                         
   0  13   4        678.81        638.97       172.53 o                         
   1  13   4       1175.96       1220.65       137.37 o                         
   2  13   4         83.82        272.43       140.22 o                         
   3  13   4         95.55        240.37       156.86 o                         
   4  13   4        621.31        673.63       167.92 o                         
   5  13   4       1049.60        816.40       176.49 o                         
 -14  14   4        680.23        695.13       165.65 o                         
 -13  14   4         93.74        265.36       161.58 o                         
 -12  14   4        566.79        567.48       163.60 o                         
 -11  14   4        892.52        819.32       185.86 o                         
 -10  14   4       1007.12        632.22       183.74 o                         
  -9  14   4        526.08        418.71       177.24 o                         
  -8  14   4          7.07        162.05       295.94 o                         
  -7  14   4       2144.27       1975.10       178.56 o                         
  -6  14   4        957.88        714.26       251.42 o                         
  -5  14   4        190.17        324.11       246.57 o                         
  -4  14   4          3.01        -43.01       241.72 o                         
  -3  14   4        833.24       1016.57       247.78 o                         
  -2  14   4        913.89        989.99       175.41 o                         
  -1  14   4        769.33       1080.18       250.20 o                         
   0  14   4          0.99        249.68       188.10 o                         
   1  14   4        851.77        857.52       157.78 o                         
   2  14   4       1170.79       1014.41       161.97 o                         
   3  14   4        646.70        709.10       166.94 o                         
   4  14   4        365.80        452.13       179.67 o                         
 -13  15   4       1274.30       1435.78       185.91 o                         
 -12  15   4        833.35        726.81       155.18 o                         
 -11  15   4         14.36        127.88       149.71 o                         
 -10  15   4        207.28        293.02       144.92 o                         
  -9  15   4        854.26        936.75       296.25 o                         
  -8  15   4       1246.33       1431.50       185.68 o                         
  -7  15   4         16.03        294.21       180.77 o                         
  -6  15   4        744.20        718.50       261.71 o                         
  -5  15   4        805.21        678.52       178.18 o                         
  -4  15   4       1500.29       1508.57       193.15 o                         
  -3  15   4        287.04        442.60       189.40 o                         
  -2  15   4        112.04        615.51       256.26 o                         
  -1  15   4       1412.22       1312.18       197.90 o                         
   0  15   4       1776.05       1958.98       244.69 o                         
   1  15   4        368.22        518.33       160.52 o                         
   2  15   4          0.45        219.21       169.66 o                         
 -12  16   4        668.26        615.66       160.02 o                         
 -11  16   4        575.71        852.77       163.56 o                         
 -10  16   4        467.97        612.64       157.81 o                         
  -9  16   4         95.21        173.11       147.08 o                         
  -8  16   4        797.23       1018.43       146.81 o                         
  -7  16   4       2373.24       2368.94       191.06 o                         
  -6  16   4        762.86        907.78       176.96 o                         
  -5  16   4          2.87        155.24       187.20 o                         
  -4  16   4        447.72        643.99       298.67 o                         
  -3  16   4       1331.76       1463.66       267.77 o                         
  -2  16   4        871.51        859.05       270.80 o                         
  -1  16   4        529.95        328.04       208.30 o                         
   0  16   4        110.96        283.45       163.78 o                         
   1  16   4        751.62        767.45       170.06 o                         
 -10  17   4        464.66        388.38       157.48 o                         
  -9  17   4        951.88        958.37       165.53 o                         
  -8  17   4        350.37        489.80       184.71 o                         
  -7  17   4         66.38        404.69       283.52 o                         
  -6  17   4        987.96       1099.56       287.16 o                         
  -5  17   4       1220.52       1387.93       282.31 o                         
  -4  17   4       1156.61       1544.84       284.13 o                         
  -3  17   4        254.96        464.06       282.31 o                         
  -2  17   4        283.25        577.95       287.76 o                         
   3 -19   5        850.94        740.63       278.66 o                         
   4 -19   5         58.18        219.27       274.16 o                         
   5 -19   5        144.92        338.05       389.54 o                         
   6 -19   5       1375.29       1114.71       398.02 o                         
   7 -19   5        973.72       1149.85       428.92 o                         
   0 -18   5        903.32        870.86       254.44 o                         
   1 -18   5        351.45        358.74       257.80 o                         
   2 -18   5         63.41        277.87       252.74 o                         
   3 -18   5        198.69        312.98       261.94 o                         
   4 -18   5        985.20       1002.41       261.08 o                         
   5 -18   5       2207.37       1575.74       376.82 o                         
   6 -18   5        239.58        344.11       375.00 o                         
   7 -18   5        103.73        491.93       376.21 o                         
   8 -18   5        782.63        682.76       387.12 o                         
   9 -18   5       1010.22       1009.90       359.86 o                         
  10 -18   5        222.66        383.09       266.23 o                         
  -2 -17   5        981.23        962.25       242.00 o                         
  -1 -17   5        284.04        211.69       241.79 o                         
   0 -17   5        203.53        291.01       237.96 o                         
   1 -17   5        492.60        533.92       242.72 o                         
   2 -17   5       1659.75       1673.13       249.93 o                         
   3 -17   5       2011.17       1847.51       251.45 o                         
   4 -17   5        271.90        276.86       355.01 o                         
   5 -17   5       1231.44       1097.14       364.10 o                         
   6 -17   5       2869.14       2260.31       367.13 o                         
   7 -17   5       1865.02       1408.53       364.70 o                         
   8 -17   5        554.28        295.64       367.13 o                         
   9 -17   5          2.95         69.22       248.82 o                         
  10 -17   5        756.70        745.24       248.67 o                         
  11 -17   5       1072.66        953.49       254.66 o                         
  -4 -16   5        576.07        573.33       211.93 o                         
  -3 -16   5          3.62        106.29       228.51 o                         
  -2 -16   5        738.67        530.71       215.67 o                         
  -1 -16   5       1577.44       1492.50       234.54 o                         
   0 -16   5       1966.20       2052.83       238.13 o                         
   1 -16   5        993.39       1040.69       225.96 o                         
   2 -16   5         33.45        127.76       239.03 o                         
   3 -16   5       1497.34       1452.09       241.81 o                         
   4 -16   5       3349.78       2963.67       347.13 o                         
   5 -16   5        751.97        760.91       343.50 o                         
   6 -16   5          9.87       -218.70       341.68 o                         
   7 -16   5        422.05        238.69       351.98 o                         
   8 -16   5       1739.90       1783.91       249.90 o                         
   9 -16   5       1040.45       1151.84       234.92 o                         
  10 -16   5        167.02        297.41       247.02 o                         
  11 -16   5        268.75        294.57       232.66 o                         
  12 -16   5        462.14        661.93       252.96 o                         
  -5 -15   5          2.14         94.41       277.55 o                         
  -4 -15   5        423.91        247.60       197.80 o                         
  -3 -15   5       1771.44       1809.86       216.30 o                         
  -2 -15   5       1398.62       1341.83       206.87 o                         
  -1 -15   5        639.72        859.42       222.51 o                         
   0 -15   5        711.62        862.72       225.36 o                         
   1 -15   5       1308.37       1302.61       224.81 o                         
   2 -15   5       2343.38       2290.05       234.09 o                         
   3 -15   5        774.63        824.52       322.30 o                         
   4 -15   5        432.01        371.97       326.54 o                         
   5 -15   5        519.64        610.06       329.57 o                         
   6 -15   5       1237.11        851.78       335.02 o                         
   7 -15   5       1821.64       1847.18       300.79 o                         
   8 -15   5         53.51        296.95       231.29 o                         
   9 -15   5        319.18        361.95       226.59 o                         
  10 -15   5        959.29        843.85       221.13 o                         
  11 -15   5        563.97        327.20       224.87 o                         
  12 -15   5         23.07       -201.40       231.68 o                         
  13 -15   5        275.68        463.09       180.68 o                         
  -6 -14   5        567.29        605.82       322.90 o                         
  -5 -14   5       1164.39       1008.72       258.70 o                         
  -4 -14   5        788.36        790.56       240.61 o                         
  -3 -14   5          1.68        100.89       201.49 o                         
  -2 -14   5       1330.49       1369.32       208.43 o                         
  -1 -14   5       2961.76       3318.76       217.36 o                         
   0 -14   5       2442.69       2435.01       212.86 o                         
   1 -14   5        277.86        422.19       212.82 o                         
   2 -14   5         17.30        155.90       221.68 o                         
   3 -14   5       1344.57       1118.34       319.87 o                         
   4 -14   5        425.09        559.17       342.89 o                         
   5 -14   5        324.77        470.12       323.51 o                         
   6 -14   5        119.22        275.65       333.81 o                         
   7 -14   5       2543.64       2343.11       235.76 o                         
   8 -14   5       3700.95       3490.70       546.75 o                         
   9 -14   5       1287.75       1163.84       220.54 o                         
  10 -14   5         42.51        198.14       212.10 o                         
  11 -14   5        646.16        754.88       209.25 o                         
  12 -14   5        948.45        892.43       227.45 o                         
  13 -14   5        842.01        932.99       175.16 o                         
  14 -14   5         12.10        167.91       170.25 o                         
  -7 -13   5       1067.06        807.56       292.61 o                         
  -6 -13   5        597.61        434.98       308.36 o                         
  -5 -13   5        342.08        415.63       247.21 o                         
  -4 -13   5       1322.99       1201.28       228.53 o                         
  -3 -13   5       2429.75       2302.12       287.16 o                         
  -2 -13   5        908.06        999.49       205.16 o                         
  -1 -13   5        430.01        579.19       205.84 o                         
   0 -13   5       1127.38       1199.42       202.61 o                         
   1 -13   5       2611.36       2554.66       245.05 o                         
   2 -13   5        535.74        672.47       223.69 o                         
   3 -13   5         31.18        146.61       328.35 o                         
   4 -13   5       1154.59       1014.14       342.89 o                         
   5 -13   5       3503.76       2892.18       334.41 o                         
   6 -13   5       2404.06       2342.33       229.73 o                         
   7 -13   5        501.63        610.70       208.76 o                         
   8 -13   5        450.57        350.30       211.51 o                         
   9 -13   5       3696.57       3592.41       361.07 o                         
  10 -13   5       1733.67       1767.07       203.48 o                         
  11 -13   5        529.68        700.92       207.11 o                         
  12 -13   5        207.53        188.09       166.39 o                         
  13 -13   5        844.98        886.42       172.14 o                         
  14 -13   5       1268.53       1505.33       186.66 o                         
  -8 -12   5          1.59        -15.15       287.76 o                         
  -7 -12   5       1024.56        661.56       310.18 o                         
  -6 -12   5       1093.80       1265.56       298.06 o                         
  -5 -12   5        634.86        411.46       241.73 o                         
  -4 -12   5         70.54        157.51       278.68 o                         
  -3 -12   5        872.60        969.92       268.98 o                         
  -2 -12   5        828.45        774.84       287.16 o                         
  -1 -12   5       1749.49       1844.48       203.67 o                         
   0 -12   5        450.74        592.64       201.25 o                         
   1 -12   5        118.01        281.43       216.51 o                         
   2 -12   5       1274.84       1164.39       325.93 o                         
   3 -12   5       2598.17       2421.46       339.86 o                         
   4 -12   5       1210.31       1009.30       350.16 o                         
   5 -12   5        296.97        433.08       233.24 o                         
   6 -12   5       3885.39       3794.05       312.30 o                         
   7 -12   5       4338.92       4302.31       306.54 o                         
   8 -12   5       4259.96       4386.12       215.39 o                         
   9 -12   5       1207.01       1023.04       194.03 o                         
  10 -12   5         80.81        114.44       193.38 o                         
  11 -12   5        722.79        699.97       200.25 o                         
  12 -12   5        873.64       1110.63       161.38 o                         
  13 -12   5        380.07        498.86       166.90 o                         
  14 -12   5         11.25        320.55       162.80 o                         
  -9 -11   5        738.35       1321.29       292.61 o                         
  -8 -11   5       1004.13        826.34       273.22 o                         
  -7 -11   5        788.63        679.12       300.49 o                         
  -6 -11   5         54.73        116.32       253.23 o                         
  -5 -11   5       1884.75       1815.17       240.10 o                         
  -4 -11   5       1757.83       1518.18       271.41 o                         
  -3 -11   5        602.81        727.59       284.74 o                         
  -2 -11   5        471.78        421.65       262.32 o                         
  -1 -11   5       4225.37       4267.22       208.66 o                         
   0 -11   5       5091.80       5281.48       224.62 o                         
   1 -11   5       4820.39       4743.47       231.78 o                         
   2 -11   5       1646.96       1541.21       330.17 o                         
   3 -11   5       1395.70       1447.91       341.08 o                         
   4 -11   5       3251.46       2814.03       358.04 o                         
   5 -11   5       5547.18       5307.86       528.27 o                         
   6 -11   5       2451.24       2546.81       288.98 o                         
   7 -11   5         45.01         84.63       205.86 o                         
   8 -11   5       2359.88       2377.72       242.33 o                         
   9 -11   5       2051.54       2152.61       201.44 o                         
  10 -11   5       2067.90       1781.73       200.85 o                         
  11 -11   5        656.45        940.71       146.98 o                         
  12 -11   5        150.09        432.87       153.00 o                         
  13 -11   5        857.28        870.02       159.89 o                         
  14 -11   5       1200.20        858.07       222.67 o                         
  15 -11   5        318.67        310.53       181.98 o                         
 -10 -10   5        512.77        795.44       290.79 o                         
  -9 -10   5         21.99        258.08       275.65 o                         
  -8 -10   5        448.36        570.68       268.38 o                         
  -7 -10   5       2710.15       2301.51       292.01 o                         
  -6 -10   5       2489.30       2423.89       252.02 o                         
  -5 -10   5        475.97        652.61       233.35 o                         
  -4 -10   5          4.98        185.99       259.90 o                         
  -3 -10   5       3409.03       3838.36       237.78 o                         
  -2 -10   5       3562.49       3663.06       224.15 o                         
  -1 -10   5       2627.27       2623.53       244.75 o                         
   0 -10   5          1.70        143.66       155.73 o                         
   1 -10   5       4089.20       4044.50       162.14 o                         
   2 -10   5       7830.35       8107.89       504.65 o                         
   3 -10   5       7300.38       7834.12       883.29 o                         
   4 -10   5        539.68        475.18       241.72 o                         
   5 -10   5        407.32        563.56       224.24 o                         
   6 -10   5       3614.38       3751.38       225.67 o                         
   7 -10   5       2257.55       2358.58       209.88 o                         
   8 -10   5       3862.06       3822.47       213.32 o                         
   9 -10   5       1191.99       1281.29       194.17 o                         
  10 -10   5        654.46        451.67       142.74 o                         
  11 -10   5       1151.33       1185.21       147.75 o                         
  12 -10   5        790.69        743.27       152.69 o                         
  13 -10   5         79.76        173.54       219.69 o                         
  14 -10   5        515.16        427.21       164.69 o                         
  15 -10   5        744.16        564.00       174.83 o                         
 -11  -9   5          3.08        342.89       298.06 o                         
 -10  -9   5        664.10       1145.00       276.25 o                         
  -9  -9   5       1358.87       1760.51       267.77 o                         
  -8  -9   5       2025.47       2008.90       262.32 o                         
  -7  -9   5        332.43        456.18       275.04 o                         
  -6  -9   5        302.70        280.49       268.38 o                         
  -5  -9   5       5097.33       5069.94       228.62 o                         
  -4  -9   5       3116.97       3265.37       267.77 o                         
  -3  -9   5       1801.05       1672.06       255.66 o                         
  -2  -9   5       1879.88       2044.04       282.31 o                         
  -1  -9   5       3579.19       3424.70       285.95 o                         
   0  -9   5       8068.07       7913.77       240.50 o                         
   1  -9   5      10899.37      10407.73       257.58 o                         
   2  -9   5       1348.20       1165.60       345.32 o                         
   3  -9   5       1930.97       2228.93       200.53 o                         
   4  -9   5       3693.63       4317.57       458.91 o                         
   5  -9   5       3436.65       3857.18       208.74 o                         
   6  -9   5        354.77        362.83       209.80 o                         
   7  -9   5        127.90        111.74       199.39 o                         
   8  -9   5       5950.16       5305.23       204.66 o                         
   9  -9   5       3059.69       2930.25       152.81 o                         
  10  -9   5        574.87        614.81       142.28 o                         
  11  -9   5         15.71       -103.99       151.11 o                         
  12  -9   5        875.66       1013.28       150.89 o                         
  13  -9   5        844.89        676.88       151.55 o                         
  14  -9   5        555.21        593.73       160.42 o                         
  15  -9   5         14.65        203.78       172.00 o                         
 -11  -8   5       1195.75       1282.60       199.40 o                         
 -10  -8   5        428.33        400.70       188.62 o                         
  -9  -8   5         85.92        261.30       176.45 o                         
  -8  -8   5       2664.00       2727.76       343.50 o                         
  -7  -8   5       2746.29       2904.39       191.43 o                         
  -6  -8   5       4484.65       4306.90       192.40 o                         
  -5  -8   5       1055.87        950.53       238.09 o                         
  -4  -8   5        513.16        487.08       255.66 o                         
  -3  -8   5       4651.05       4411.58       264.74 o                         
  -2  -8   5       3884.80       3876.04       285.34 o                         
  -1  -8   5       1960.95       2031.92       293.22 o                         
   0  -8   5       1304.56       1444.06       221.35 o                         
   1  -8   5       9489.22      10010.71       284.52 o                         
   2  -8   5       4154.12       3932.98       384.70 o                         
   3  -8   5       5188.31       5411.97       302.61 o                         
   4  -8   5         18.87        -62.78       221.58 o                         
   5  -8   5       1274.71       1383.85       141.71 o                         
   6  -8   5       1067.49        977.15       190.91 o                         
   7  -8   5       2959.99       2984.19       195.82 o                         
   8  -8   5         19.99         72.64       145.53 o                         
   9  -8   5        630.36        898.28       237.43 o                         
  10  -8   5       1479.25       1454.49       141.95 o                         
  11  -8   5       1676.83       1496.89       146.31 o                         
  12  -8   5        449.45        468.62       149.35 o                         
  13  -8   5         93.53        337.98       153.70 o                         
  14  -8   5        742.20        750.14       157.04 o                         
  15  -8   5        734.20        829.83       173.65 o                         
 -12  -7   5        197.17        130.58       196.81 o                         
 -11  -7   5        221.50        221.36       190.81 o                         
 -10  -7   5       1606.96       1577.18       219.61 o                         
  -9  -7   5       2579.25       2499.11       324.72 o                         
  -8  -7   5       1559.13       1863.69       171.85 o                         
  -7  -7   5        152.32        348.82       177.23 o                         
  -6  -7   5       1376.71       1476.53       169.05 o                         
  -5  -7   5       3624.39       3474.87       171.59 o                         
  -4  -7   5       2794.18       2784.42       169.51 o                         
  -3  -7   5       1109.95       1141.97       250.20 o                         
  -2  -7   5       1116.77       1217.09       296.25 o                         
  -1  -7   5       7714.85       7835.67       325.93 o                         
   0  -7   5       6481.99       6323.20       269.98 o                         
   1  -7   5       5886.13       5885.49       325.75 o                         
   2  -7   5       1656.42       1635.71       475.57 o                         
   3  -7   5       2230.95       2252.54       266.73 o                         
   4  -7   5      10609.27      10806.31       260.20 o                         
   5  -7   5       2118.46       2478.71       206.89 o                         
   6  -7   5       1732.38       1854.66       119.36 o                         
   7  -7   5       4067.92       4036.95       245.37 o                         
   8  -7   5       4720.35       4463.05       153.94 o                         
   9  -7   5       2294.46       2533.25       166.00 o                         
  10  -7   5        481.43        544.07       139.36 o                         
  11  -7   5        423.26        516.91       140.45 o                         
  12  -7   5       1924.78       2081.88       152.42 o                         
  13  -7   5        803.14        798.59       149.81 o                         
  14  -7   5        267.60        418.49       163.24 o                         
  15  -7   5         55.54         65.04       166.90 o                         
 -13  -6   5        383.73        166.57       297.76 o                         
 -12  -6   5       1674.78       1710.13       195.90 o                         
 -11  -6   5       1069.56       1251.28       290.79 o                         
 -10  -6   5        282.08        319.76       173.62 o                         
  -9  -6   5         68.67        237.58       166.56 o                         
  -8  -6   5        764.79        856.33       224.46 o                         
  -7  -6   5       2803.41       2646.15       181.94 o                         
  -6  -6   5       2953.75       3118.63       178.31 o                         
  -5  -6   5         61.21        149.98       167.98 o                         
  -4  -6   5       3120.23       3035.23       171.72 o                         
  -3  -6   5       3805.84       4033.39       231.00 o                         
  -2  -6   5       5262.48       5535.13       278.98 o                         
  -1  -6   5        676.80       1005.66       339.26 o                         
   0  -6   5       5694.69       5568.09       458.00 o                         
   2  -6   5       3312.19       3184.79       559.78 o                         
   3  -6   5       2976.52       3085.85       169.69 o                         
   4  -6   5         53.76         56.97       154.97 o                         
   5  -6   5      10147.65      10007.44       415.98 o                         
   6  -6   5       2226.07       2456.42       189.17 o                         
   7  -6   5       2576.41       2434.79       146.04 o                         
   8  -6   5         99.61        156.73       141.00 o                         
   9  -6   5       5429.28       5448.94       175.97 o                         
  10  -6   5       4025.78       4004.02       195.45 o                         
  11  -6   5       1431.42       1696.52       149.99 o                         
  12  -6   5        421.55        590.82       145.27 o                         
  13  -6   5        106.62        421.18       152.75 o                         
  14  -6   5        637.29        835.03       156.79 o                         
  15  -6   5        859.83        934.83       167.62 o                         
 -13  -5   5        522.50       1005.80       202.17 o                         
 -12  -5   5         53.93         92.16       188.71 o                         
 -11  -5   5        301.34        326.29       213.25 o                         
 -10  -5   5       2439.86       2634.88       194.47 o                         
  -9  -5   5       1407.17       1349.55       169.11 o                         
  -8  -5   5        106.50        190.23       173.34 o                         
  -7  -5   5       1098.50       1136.69       172.79 o                         
  -6  -5   5       3904.28       3763.70       174.68 o                         
  -5  -5   5       2557.86       2470.98       167.39 o                         
  -4  -5   5       3534.82       3207.50       181.14 o                         
  -3  -5   5        450.17        707.81       211.19 o                         
  -2  -5   5       7273.68       7838.10       414.68 o                         
  -1  -5   5      18564.91      19783.61       259.16 o                         
   0  -5   5       1230.33       1263.18       235.39 o                         
   1  -5   5       2119.18       2285.15       244.15 o                         
   2  -5   5       6556.38       6817.51       216.71 o                         
   3  -5   5      19379.08      20063.32       652.04 o                         
   4  -5   5      15764.94      16098.99       509.36 o                         
   5  -5   5       1826.84       2141.38       137.52 o                         
   6  -5   5       2267.12       2373.53       145.21 o                         
   7  -5   5       4402.07       4479.83       257.11 o                         
   8  -5   5       5468.61       5545.03       148.46 o                         
   9  -5   5       1852.11       1891.12       139.63 o                         
  10  -5   5          0.17        138.55       150.64 o                         
  11  -5   5       1968.83       2032.06       146.19 o                         
  12  -5   5       1476.24       1503.15       151.82 o                         
  13  -5   5        802.88        932.41       148.48 o                         
  14  -5   5         40.45        204.02       163.98 o                         
  15  -5   5        318.95        188.38       174.12 o                         
 -14  -4   5        318.28        599.46       220.52 o                         
 -13  -4   5        368.58        310.71       210.52 o                         
 -12  -4   5       1363.20       1143.00       185.04 o                         
 -11  -4   5        475.60        721.24       272.01 o                         
 -10  -4   5          1.84        124.24       223.85 o                         
  -9  -4   5        198.92        262.73       165.58 o                         
  -8  -4   5       1469.78       1504.11       166.46 o                         
  -7  -4   5       1116.17       1093.71       171.49 o                         
  -6  -4   5         27.79         91.95       164.67 o                         
  -5  -4   5       4111.43       3864.41       173.23 o                         
  -4  -4   5      11891.07      12374.44       340.17 o                         
  -3  -4   5       6012.61       6013.68       252.81 o                         
  -2  -4   5       3767.97       3825.97       232.95 o                         
  -1  -4   5       1252.67       1038.05       187.60 o                         
   0  -4   5       8947.43       9173.32       313.81 o                         
   1  -4   5      10401.42      10729.07       292.01 o                         
   2  -4   5      18578.65      19052.79       773.93 o                         
   3  -4   5       1080.57       1245.40       160.43 o                         
   4  -4   5       1371.74       1294.44       143.48 o                         
   5  -4   5      11675.13      11877.76       168.62 o                         
   6  -4   5       6718.84       6668.47       145.28 o                         
   7  -4   5        417.08        541.49       113.62 o                         
   8  -4   5       2829.06       2707.98       139.47 o                         
   9  -4   5       2891.20       2710.41       140.06 o                         
  10  -4   5       2234.90       2058.03       139.76 o                         
  11  -4   5        641.37        510.17       137.79 o                         
  12  -4   5         82.87        272.76       145.68 o                         
  13  -4   5        263.78        314.72       155.81 o                         
  14  -4   5        861.74        909.66       165.50 o                         
  15  -4   5        247.22        284.82       174.88 o                         
 -14  -3   5        525.32        756.51       200.03 o                         
 -13  -3   5        186.81        165.73       189.29 o                         
 -12  -3   5        178.34        152.86       240.81 o                         
 -11  -3   5        689.73        593.69       159.76 o                         
 -10  -3   5       1723.25       1609.46       168.19 o                         
  -9  -3   5       1009.55       1151.39       155.29 o                         
  -8  -3   5       1717.75       1783.11       163.47 o                         
  -7  -3   5       3888.91       3783.35       169.94 o                         
  -6  -3   5       9327.95       8875.00       178.48 o                         
  -5  -3   5       9186.25       8939.00       179.14 o                         
  -4  -3   5         37.31          8.57       178.91 o                         
  -3  -3   5        699.41       1034.68       193.61 o                         
  -2  -3   5       4531.53       4873.43       194.78 o                         
  -1  -3   5      18745.01      19448.89       266.53 o                         
   0  -3   5        485.10        541.12       167.87 o                         
   1  -3   5        238.59        246.11       158.94 o                         
   2  -3   5      19239.13      20660.91       294.45 o                         
   3  -3   5      19828.03      20392.22       186.34 o                         
   4  -3   5       4058.31       4105.46       143.41 o                         
   5  -3   5       1886.53       2205.08       135.29 o                         
   6  -3   5         35.64         27.03       126.81 o                         
   7  -3   5       2200.13       2070.57       132.81 o                         
   8  -3   5       3517.24       3376.05       138.16 o                         
   9  -3   5        133.43        369.28       131.88 o                         
  10  -3   5       1208.58       1144.00       142.38 o                         
  11  -3   5       2239.03       2274.48       146.72 o                         
  12  -3   5       1498.25       1440.08       181.93 o                         
  13  -3   5        377.28        436.65       152.57 o                         
  14  -3   5         37.04        206.25       165.75 o                         
 -14  -2   5        631.57       1094.84       198.55 o                         
 -13  -2   5        918.94        717.85       186.72 o                         
 -12  -2   5       1427.82       1466.78       180.09 o                         
 -11  -2   5        396.58        450.56       173.01 o                         
 -10  -2   5        809.06        926.52       188.41 o                         
  -9  -2   5       4552.14       4555.47       178.78 o                         
  -8  -2   5       2793.18       2245.06       802.10 o                         
  -7  -2   5        226.25        259.95       162.54 o                         
  -6  -2   5        953.05        976.20       160.93 o                         
  -5  -2   5      14159.66      14309.62       359.02 o                         
  -4  -2   5       8678.52       7848.53       178.11 o                         
  -3  -2   5      17703.32      18361.45       264.96 o                         
  -2  -2   5       4048.63       4559.34       188.08 o                         
  -1  -2   5       1824.42       2055.95       182.26 o                         
   0  -2   5       6290.56       6472.01       225.91 o                         
   1  -2   5      35774.07      36329.46       272.35 o                         
   2  -2   5       1744.11       1701.50       160.84 o                         
   3  -2   5       5777.88       6214.50       164.35 o                         
   4  -2   5        144.79        178.89       118.54 o                         
   5  -2   5       7902.69       8022.54       125.96 o                         
   6  -2   5        992.50        927.92       112.40 o                         
   7  -2   5        428.91        390.30       129.16 o                         
   8  -2   5       3923.29       4060.48       139.35 o                         
   9  -2   5       3315.69       3179.66       141.34 o                         
  10  -2   5       1052.98       1191.96       154.29 o                         
  11  -2   5        355.16        607.96       145.56 o                         
  12  -2   5        566.01        672.66       152.52 o                         
  13  -2   5       1393.17       1393.78       161.16 o                         
  14  -2   5        760.97        713.85       160.46 o                         
 -15  -1   5        881.82       1034.54       534.33 o                         
 -14  -1   5        221.54        430.80       189.10 o                         
 -13  -1   5         63.76        183.51       182.23 o                         
 -12  -1   5        977.62       1168.49       204.77 o                         
 -11  -1   5       5145.48       5044.65       171.75 o                         
 -10  -1   5       1932.03       1865.97       164.52 o                         
  -9  -1   5        141.49        328.09       137.23 o                         
  -8  -1   5       1117.67       1292.48       152.75 o                         
  -7  -1   5       2305.72       2104.12       168.25 o                         
  -6  -1   5      20713.47      19910.02       204.80 o                         
  -5  -1   5        857.38        891.21       160.35 o                         
  -4  -1   5       2282.86       2292.58       162.54 o                         
  -3  -1   5       3985.87       4106.59       187.71 o                         
  -2  -1   5      15507.47      15241.15       317.50 o                         
  -1  -1   5       2451.41       2348.90       176.93 o                         
   0  -1   5        157.92        220.79       209.42 o                         
   1  -1   5       5491.35       5792.21       191.80 o                         
   2  -1   5      10790.10      10842.60       174.07 o                         
   3  -1   5        238.10        195.37       144.04 o                         
   4  -1   5      12770.91      13227.11       137.77 o                         
   5  -1   5        820.40        981.98       112.39 o                         
   6  -1   5       5117.69       5305.27       138.95 o                         
   7  -1   5       3126.88       3166.68       117.24 o                         
   8  -1   5        817.78       1031.96       154.70 o                         
   9  -1   5       1549.07       1666.10       143.22 o                         
  10  -1   5       2391.00       2259.20       209.64 o                         
  11  -1   5       3769.71       3751.75       171.04 o                         
  12  -1   5       1106.38       1292.95       153.23 o                         
  13  -1   5          2.70        165.60       164.25 o                         
  14  -1   5         60.07        179.00       160.34 o                         
 -15   0   5        119.22        260.54       186.91 o                         
 -14   0   5       1432.34       1640.80       165.11 o                         
 -13   0   5       2189.00       2363.13       162.05 o                         
 -12   0   5       1138.32       1370.07       151.32 o                         
 -11   0   5        354.63        327.96       157.53 o                         
 -10   0   5       1012.79       1193.20       159.20 o                         
  -9   0   5       2535.94       2446.12       172.17 o                         
  -8   0   5       2602.75       2485.11       187.20 o                         
  -7   0   5         27.18         87.41       163.63 o                         
  -6   0   5       4686.34       4596.79       176.69 o                         
  -5   0   5       6997.09       6658.61       186.33 o                         
  -4   0   5       8504.71       8202.01       239.71 o                         
  -3   0   5       3589.15       3867.10       162.66 o                         
  -2   0   5       1145.74       1012.76       139.56 o                         
  -1   0   5        283.35        309.86       135.12 o                         
   0   0   5       3052.94       2897.46       181.16 o                         
   1   0   5       2247.42       2118.81       180.16 o                         
   2   0   5        947.15        979.30       135.72 o                         
   3   0   5       6141.94       6212.82       156.62 o                         
   4   0   5      11524.85      12221.52       206.55 o                         
   5   0   5       5412.73       5279.17       119.53 o                         
   6   0   5        332.01        276.16       112.16 o                         
   7   0   5        583.68        494.44       112.89 o                         
   8   0   5       1209.09       1063.31       118.77 o                         
   9   0   5       4170.92       3907.92       193.15 o                         
  10   0   5       1412.07       1320.98       146.59 o                         
  11   0   5         71.91        124.95       149.59 o                         
  12   0   5       1087.96       1104.72       159.05 o                         
  13   0   5        898.73        993.21       156.07 o                         
  14   0   5        840.95        695.90       334.75 o                         
 -15   1   5        624.53        816.66       183.10 o                         
 -14   1   5        103.35        167.79       174.93 o                         
 -13   1   5        428.85        696.09       156.64 o                         
 -12   1   5       2964.10       2627.17       160.87 o                         
 -11   1   5       2732.63       3079.25       261.11 o                         
 -10   1   5       2186.34       2097.25       164.05 o                         
  -9   1   5        760.67        631.95       198.10 o                         
  -8   1   5        766.98        742.00       165.95 o                         
  -7   1   5       7106.36       6786.60       178.83 o                         
  -6   1   5       6767.89       6796.24       181.84 o                         
  -5   1   5        862.77       1056.90       173.06 o                         
  -4   1   5       6224.04       5790.98       188.47 o                         
  -3   1   5       2843.22       2819.31       154.72 o                         
  -2   1   5      16970.96      17016.32       766.22 o                         
  -1   1   5         36.51         21.50       131.99 o                         
   0   1   5          7.59         37.73       147.36 o                         
   1   1   5      14064.61      13212.43       332.29 o                         
   2   1   5      10158.53       9925.54       239.00 o                         
   3   1   5       6090.50       6281.54       148.26 o                         
   4   1   5        548.01        631.53       130.65 o                         
   5   1   5       4407.41       4464.62       134.29 o                         
   6   1   5       8868.62       8967.18       316.90 o                         
   7   1   5       2578.13       2554.45       144.19 o                         
   8   1   5         53.26         74.82       121.64 o                         
   9   1   5        619.68        779.10       134.48 o                         
  10   1   5       2159.18       1835.79       133.82 o                         
  11   1   5       2201.64       2172.02       263.35 o                         
  12   1   5        449.42        415.58       200.43 o                         
  13   1   5         58.87        178.56       283.22 o                         
 -16   2   5          2.90        132.35       193.17 o                         
 -15   2   5        258.87        401.18       157.55 o                         
 -14   2   5       1479.74       1604.73       169.50 o                         
 -13   2   5       1906.23       1903.44       153.60 o                         
 -12   2   5         92.71        262.88       177.13 o                         
 -11   2   5        304.43        130.45       280.80 o                         
 -10   2   5       3246.20       2923.22       178.94 o                         
  -9   2   5       2162.20       2244.77       160.69 o                         
  -8   2   5        594.36        680.14       167.91 o                         
  -7   2   5       2893.67       2902.18       169.42 o                         
  -6   2   5      11146.67      11143.87       186.97 o                         
  -5   2   5       6359.07       6174.48       180.11 o                         
  -4   2   5      14839.64      14525.80       192.76 o                         
  -3   2   5        362.30        362.77       168.77 o                         
  -2   2   5       4165.96       4095.89       222.91 o                         
  -1   2   5       4402.84       4715.32       310.38 o                         
   0   2   5       1299.32       1359.02       126.78 o                         
   1   2   5       2492.84       2747.82       176.93 o                         
   2   2   5       2719.36       2703.21       173.34 o                         
   3   2   5       6532.50       6107.00       142.00 o                         
   4   2   5      16260.36      16251.78       432.93 o                         
   5   2   5       8645.85       8651.59       264.34 o                         
   6   2   5         90.72        228.66       133.01 o                         
   7   2   5        157.09        219.61       128.03 o                         
   8   2   5        710.51        665.30       140.56 o                         
   9   2   5       3730.26       3426.94       168.11 o                         
  10   2   5        100.42         87.43       172.92 o                         
  11   2   5        374.75        853.84       201.40 o                         
  12   2   5        691.87        412.99       511.61 o                         
  13   2   5       1095.07        964.47       292.61 o                         
 -16   3   5        460.24        581.97       185.62 o                         
 -15   3   5        248.69        239.55       174.43 o                         
 -14   3   5         12.08         83.74       166.51 o                         
 -13   3   5       1409.26       1471.07       209.31 o                         
 -12   3   5       3657.14       3447.84       278.68 o                         
 -11   3   5       1628.52       1767.36       170.69 o                         
 -10   3   5        185.33        353.87       158.94 o                         
  -9   3   5       1195.38       1387.30       157.15 o                         
  -8   3   5       6060.97       5631.27       230.82 o                         
  -7   3   5       4461.31       3986.26       173.49 o                         
  -6   3   5       1022.57        811.65       155.39 o                         
  -5   3   5       3239.26       3326.12       148.62 o                         
  -4   3   5      16635.29      17262.66       201.54 o                         
  -3   3   5      17089.92      18037.04       205.19 o                         
  -2   3   5       2795.54       2781.71       168.55 o                         
  -1   3   5         38.93         98.06       120.67 o                         
   0   3   5       5054.38       4675.98       421.65 o                         
   1   3   5      16957.46      15819.17       290.79 o                         
   2   3   5       7906.31       7455.99       209.31 o                         
   3   3   5       2144.76       2286.00       125.05 o                         
   4   3   5        232.64        350.80       130.35 o                         
   5   3   5       8771.24       8679.55       346.14 o                         
   6   3   5       1740.55       1920.73       161.43 o                         
   7   3   5       1886.99       1956.03       136.29 o                         
   8   3   5        365.28        308.18       138.41 o                         
   9   3   5        342.23        393.07       153.94 o                         
  10   3   5       1189.64       1090.61       181.95 o                         
  11   3   5        732.15        194.54       420.44 o                         
  12   3   5         23.33        -12.72       250.81 o                         
 -16   4   5         40.21        106.17       173.02 o                         
 -15   4   5        780.18        731.13       169.20 o                         
 -14   4   5       1071.91        921.18       186.13 o                         
 -13   4   5        278.35        374.16       168.11 o                         
 -12   4   5        119.20        218.27       177.13 o                         
 -11   4   5       1679.38       1782.92       157.74 o                         
 -10   4   5       3892.68       3867.94       175.36 o                         
  -9   4   5       5107.33       5112.67       195.07 o                         
  -8   4   5        197.49        292.68       164.10 o                         
  -7   4   5       2324.34       2398.86       182.05 o                         
  -6   4   5       9695.93       9358.80       171.20 o                         
  -5   4   5       8314.54       7876.83       164.75 o                         
  -4   4   5       5793.04       5752.26       169.63 o                         
  -3   4   5       2375.44       2364.15       149.05 o                         
  -2   4   5        779.03        825.86       155.49 o                         
  -1   4   5       7202.17       7320.92       715.78 o                         
   0   4   5       3225.11       3076.52       289.88 o                         
   1   4   5        455.33        688.82       230.82 o                         
   2   4   5       2058.66       1684.18       227.79 o                         
   3   4   5       4696.95       4439.37       166.00 o                         
   4   4   5       5768.69       5260.48       212.87 o                         
   5   4   5        733.01        702.45       144.22 o                         
   6   4   5         15.39        272.18       144.82 o                         
   7   4   5       1013.94        976.22       146.62 o                         
   8   4   5        571.02        606.41       154.37 o                         
   9   4   5        105.10        251.46       160.04 o                         
  10   4   5        102.49        214.39       199.12 o                         
  11   4   5        365.57        653.07       238.09 o                         
  12   4   5        698.49        927.51       252.63 o                         
 -16   5   5        576.21        792.89       172.91 o                         
 -15   5   5         41.20         73.52       193.20 o                         
 -14   5   5        176.11         44.92       173.37 o                         
 -13   5   5       1549.64       1792.40       182.49 o                         
 -12   5   5       3385.65       3404.38       180.35 o                         
 -11   5   5       2652.22       2678.36       160.93 o                         
 -10   5   5          2.81        175.64       171.90 o                         
  -9   5   5       7568.75       7333.65       265.96 o                         
  -8   5   5       7837.16       7922.24       178.48 o                         
  -7   5   5       2669.26       2385.87       155.38 o                         
  -6   5   5       2360.22       2342.92       142.10 o                         
  -5   5   5        690.77        584.98       159.74 o                         
  -4   5   5       6156.28       6318.21       266.56 o                         
  -3   5   5       8168.66       8210.77       161.43 o                         
  -2   5   5       4936.58       5498.23       164.28 o                         
  -1   5   5         81.21         92.83       153.18 o                         
   0   5   5       6086.94       6409.70       431.34 o                         
   1   5   5      11243.68      11660.76      1193.77 o                         
   2   5   5        947.45        815.43       223.55 o                         
   3   5   5         31.99         37.20       152.34 o                         
   4   5   5        718.62        721.70       161.33 o                         
   5   5   5       3038.88       3017.82       171.12 o                         
   6   5   5        837.35       1073.73       178.26 o                         
   7   5   5        100.21        515.04       180.53 o                         
   8   5   5        243.66        289.35       193.31 o                         
   9   5   5       1683.76       2044.54       223.55 o                         
  10   5   5       1092.99       1115.96       210.87 o                         
  11   5   5        302.21        204.16       248.39 o                         
 -16   6   5        451.57        357.50       147.24 o                         
 -15   6   5        968.31       1207.27       181.90 o                         
 -14   6   5       1225.65       1396.88       199.31 o                         
 -13   6   5        253.17        308.10       181.17 o                         
 -12   6   5       1503.29       1833.00       308.67 o                         
 -11   6   5       3696.67       3796.15       162.19 o                         
 -10   6   5       5683.63       5888.96       182.64 o                         
  -9   6   5       3587.22       3176.31       179.07 o                         
  -8   6   5         50.28        117.76       152.87 o                         
  -7   6   5       1050.16       1127.83       175.69 o                         
  -6   6   5       1880.50       1865.48       147.23 o                         
  -5   6   5       4020.59       4177.55       209.01 o                         
  -4   6   5         65.64        256.13       143.25 o                         
  -3   6   5       5569.09       5828.30       157.13 o                         
  -2   6   5      16133.32      17005.44       447.70 o                         
  -1   6   5       7934.80       8470.57       238.09 o                         
   0   6   5        183.98        331.40       153.12 o                         
   1   6   5       2463.29       2530.04       157.78 o                         
   2   6   5       1862.37       1625.41       225.97 o                         
   3   6   5       2735.03       2668.44       152.99 o                         
   4   6   5       1225.67       1072.66       209.61 o                         
   5   6   5        630.77        910.07       166.24 o                         
   6   6   5       2434.40       2513.75       182.96 o                         
   7   6   5       1737.39       2022.33       186.30 o                         
   8   6   5       1368.73       1448.93       194.41 o                         
   9   6   5          4.25        181.87       209.26 o                         
  10   6   5        506.22        526.61       199.15 o                         
  11   6   5        674.52       1030.50       297.46 o                         
 -16   7   5        707.90       1190.24       157.91 o                         
 -15   7   5         99.59        100.40       179.67 o                         
 -14   7   5        965.28        968.08       185.69 o                         
 -13   7   5       2375.22       2497.42       202.95 o                         
 -12   7   5        416.01        478.46       173.47 o                         
 -11   7   5        407.77        454.94       171.52 o                         
 -10   7   5         14.04       -209.43       160.64 o                         
  -9   7   5       4556.02       4429.04       165.68 o                         
  -8   7   5       1477.68       1493.14       179.63 o                         
  -7   7   5       2660.15       2573.95       156.58 o                         
  -6   7   5        127.43         -1.32       146.44 o                         
  -5   7   5       2468.85       2468.29       159.90 o                         
  -4   7   5       4097.18       4365.65       160.85 o                         
  -3   7   5       1619.75       1694.59       217.79 o                         
  -2   7   5        419.65        362.28       217.49 o                         
  -1   7   5       7840.46       8712.29       211.43 o                         
   0   7   5       3897.38       3990.17       184.47 o                         
   1   7   5       1502.22       1337.51       157.22 o                         
   2   7   5        385.17        544.03       229.00 o                         
   3   7   5        506.50        612.42       166.96 o                         
   4   7   5       4773.45       4443.67       231.12 o                         
   5   7   5       2155.18       2258.90       158.94 o                         
   6   7   5        592.49        783.80       183.70 o                         
   7   7   5          1.27        106.06       249.60 o                         
   8   7   5       1491.60       1658.81       290.19 o                         
   9   7   5       1297.82       1497.18       197.58 o                         
  10   7   5        464.65        632.73       229.93 o                         
 -16   8   5       1091.34       1404.90       199.48 o                         
 -15   8   5       1299.09       1247.43       197.90 o                         
 -14   8   5        148.04        179.98       171.73 o                         
 -13   8   5          7.74         40.35       180.77 o                         
 -12   8   5        968.33       1084.02       174.52 o                         
 -11   8   5        232.73        227.25       272.01 o                         
 -10   8   5       3114.78       3123.47       163.22 o                         
  -9   8   5       1873.24       2027.73       404.38 o                         
  -8   8   5       1187.35       1281.93       167.53 o                         
  -7   8   5       1342.44       1318.75       162.97 o                         
  -6   8   5       2516.14       2378.15       161.99 o                         
  -5   8   5         40.48         63.59       187.80 o                         
  -4   8   5       3077.64       3119.56       163.57 o                         
  -3   8   5       6645.66       6873.24       169.00 o                         
  -2   8   5       6066.86       6203.60       235.06 o                         
  -1   8   5       4333.62       4600.60       233.24 o                         
   0   8   5        967.40       1009.82       147.93 o                         
   1   8   5        671.72        645.23       159.09 o                         
   2   8   5       5430.55       5511.63       177.81 o                         
   3   8   5       2662.63       2535.42       181.04 o                         
   4   8   5        295.22        287.78       162.69 o                         
   5   8   5       1582.03       1914.98       183.47 o                         
   6   8   5       1360.85       1551.15       190.95 o                         
   7   8   5       2466.21       2475.08       189.51 o                         
   8   8   5        401.10        570.88       191.18 o                         
   9   8   5          3.63        258.83       248.99 o                         
 -16   9   5        131.05        289.45       172.67 o                         
 -15   9   5         87.26         18.22       179.32 o                         
 -14   9   5        625.93       1123.07       186.74 o                         
 -13   9   5        861.47        656.42       166.13 o                         
 -12   9   5        426.17        407.82       174.55 o                         
 -11   9   5         30.95        123.83       173.21 o                         
 -10   9   5       1877.19       2078.25       170.03 o                         
  -9   9   5       8249.50       7958.15       172.47 o                         
  -8   9   5        349.25        590.53       168.84 o                         
  -7   9   5         90.94        254.02       176.60 o                         
  -6   9   5       5136.66       5451.25       159.23 o                         
  -5   9   5       6838.05       7294.00       173.03 o                         
  -4   9   5       4975.55       5267.45       167.46 o                         
  -3   9   5       1177.36       1332.20       223.55 o                         
  -2   9   5       1080.45       1522.43       195.68 o                         
  -1   9   5       5679.06       6060.02       238.69 o                         
   0   9   5       8012.38       7572.16       482.54 o                         
   1   9   5       3584.21       3662.51       306.24 o                         
   2   9   5          7.47        336.85       134.32 o                         
   3   9   5       2360.42       2290.44       177.77 o                         
   4   9   5       3632.45       3486.45       185.96 o                         
   5   9   5        493.45        464.93       186.91 o                         
   6   9   5        185.07        203.69       192.82 o                         
   7   9   5         46.52        169.28       207.96 o                         
   8   9   5        891.70       1159.14       220.81 o                         
 -15  10   5        786.48        924.21       198.77 o                         
 -14  10   5         28.49        315.45       191.25 o                         
 -13  10   5        156.76         82.63       175.38 o                         
 -12  10   5        841.30        751.65       176.85 o                         
 -11  10   5       1007.06        791.31       159.97 o                         
 -10  10   5         86.22         -1.91       169.31 o                         
  -9  10   5       2746.09       2840.71       168.35 o                         
  -8  10   5       2912.65       3097.67       158.46 o                         
  -7  10   5       1808.71       1733.98       154.14 o                         
  -6  10   5       2986.12       3373.45       158.36 o                         
  -5  10   5          0.84         23.60       204.16 o                         
  -4  10   5       1180.73       1476.57       292.61 o                         
  -3  10   5       4254.67       4203.18       235.06 o                         
  -2  10   5       3695.71       3922.08       234.45 o                         
  -1  10   5       1737.68       1994.36       235.06 o                         
   0  10   5        144.12         38.69       164.07 o                         
   1  10   5       2925.64       2732.01       232.63 o                         
   2  10   5       1876.18       1825.00       124.17 o                         
   3  10   5        125.30        290.49       121.53 o                         
   4  10   5         30.63        224.83       183.63 o                         
   5  10   5        587.06        617.08       206.28 o                         
   6  10   5        780.03        826.28       200.98 o                         
   7  10   5        830.54        641.58       268.98 o                         
   8  10   5         80.03         68.78       228.68 o                         
 -15  11   5        749.99        613.36       185.28 o                         
 -14  11   5       1076.30        847.72       192.33 o                         
 -13  11   5        464.82        582.83       183.96 o                         
 -12  11   5         49.39         18.77       195.98 o                         
 -11  11   5       1021.92       1133.26       229.30 o                         
 -10  11   5       3515.23       3368.32       175.13 o                         
  -9  11   5       1841.00       1973.33       276.86 o                         
  -8  11   5       1295.83       1477.74       238.09 o                         
  -7  11   5        253.27        423.34       192.65 o                         
  -6  11   5       2593.13       2582.24       477.08 o                         
  -5  11   5       4812.76       4862.82       167.96 o                         
  -4  11   5       3164.99       2774.65       238.69 o                         
  -3  11   5        538.83        723.35       230.21 o                         
  -2  11   5       1324.81       1461.84       228.39 o                         
  -1  11   5       2162.45       2284.55       230.21 o                         
   0  11   5       2881.12       2800.99       155.65 o                         
   1  11   5        279.85        426.26       154.77 o                         
   2  11   5        151.07        272.57       138.01 o                         
   3  11   5        645.06        558.80       142.15 o                         
   4  11   5        505.90        276.11       152.39 o                         
   5  11   5        401.36        425.84       200.40 o                         
   6  11   5         14.39        282.99       208.31 o                         
   7  11   5       1004.28       1091.95       228.68 o                         
 -15  12   5        175.95        339.41       159.11 o                         
 -14  12   5          7.47        493.90       180.87 o                         
 -13  12   5        444.83        382.37       190.39 o                         
 -12  12   5       1610.85       1925.53       386.21 o                         
 -11  12   5        633.52        488.71       178.80 o                         
 -10  12   5         75.00          2.76       170.21 o                         
  -9  12   5       1793.13       1779.47       239.60 o                         
  -8  12   5       3028.88       3186.14       173.26 o                         
  -7  12   5       3431.20       3422.76       172.13 o                         
  -6  12   5       3595.39       3685.48       158.53 o                         
  -5  12   5          2.59         20.38       257.78 o                         
  -4  12   5       1782.90       1373.39       230.82 o                         
  -3  12   5        727.09        734.86       229.00 o                         
  -2  12   5        322.63        294.43       230.21 o                         
  -1  12   5         33.44         10.56       164.28 o                         
   0  12   5        893.63        916.29       170.07 o                         
   1  12   5        914.67        799.92       141.75 o                         
   2  12   5       1002.08        995.80       151.46 o                         
   3  12   5         46.86         80.15       170.88 o                         
   4  12   5        236.14        198.69       150.66 o                         
   5  12   5        961.59        977.81       167.74 o                         
   6  12   5        749.27        651.23       176.21 o                         
 -14  13   5        882.25       1034.91       278.07 o                         
 -13  13   5        472.10        470.35       194.19 o                         
 -12  13   5        133.02        182.06       261.11 o                         
 -11  13   5       1165.77       1175.58       186.50 o                         
 -10  13   5       1404.58       1803.45       292.31 o                         
  -9  13   5       1741.49       1930.49       177.88 o                         
  -8  13   5        176.96        386.83       172.13 o                         
  -7  13   5         23.84        125.13       168.31 o                         
  -6  13   5       2496.99       2405.52       245.96 o                         
  -5  13   5        259.37        488.90       233.24 o                         
  -4  13   5         90.57        -39.38       233.24 o                         
  -3  13   5        110.80        295.03       235.66 o                         
  -2  13   5       2511.92       2649.86       244.75 o                         
  -1  13   5        757.23        962.22       194.17 o                         
   0  13   5        379.35        329.51       148.09 o                         
   1  13   5         16.37        -14.97       147.58 o                         
   2  13   5       1182.80       1162.00       169.91 o                         
   3  13   5        948.83        692.35       165.76 o                         
   4  13   5        679.70        530.90       169.57 o                         
 -13  14   5        715.20        673.84       202.15 o                         
 -12  14   5        967.77       1014.00       194.02 o                         
 -11  14   5         95.80        120.74       186.05 o                         
 -10  14   5         46.15        343.59       396.21 o                         
  -9  14   5       1564.07       1480.93       180.35 o                         
  -8  14   5       1992.66       2134.00       180.05 o                         
  -7  14   5        987.87       1197.00       177.68 o                         
  -6  14   5         30.98          6.66       247.17 o                         
  -5  14   5        100.82         12.72       245.36 o                         
  -4  14   5        876.93       1206.19       248.99 o                         
  -3  14   5        787.12        706.39       251.42 o                         
  -2  14   5          2.48        -53.92       249.60 o                         
  -1  14   5        652.66        781.51       153.75 o                         
   0  14   5       1436.73       1718.24       185.26 o                         
   1  14   5       1665.41       1560.76       155.81 o                         
   2  14   5        181.33        160.39       187.95 o                         
   3  14   5          1.36        221.32       170.63 o                         
 -13  15   5        129.60         -0.71       166.49 o                         
 -12  15   5        657.41        831.00       278.37 o                         
 -11  15   5       1017.39       1051.82       195.97 o                         
 -10  15   5        677.58        256.80       190.15 o                         
  -9  15   5        209.84        206.02       186.74 o                         
  -8  15   5        212.19        442.53       182.17 o                         
  -7  15   5       1279.01       1214.67       265.95 o                         
  -6  15   5        979.98        797.86       262.32 o                         
  -5  15   5        541.00        482.84       260.50 o                         
  -4  15   5        101.35        506.47       257.47 o                         
  -3  15   5        945.54       1001.24       195.71 o                         
  -2  15   5       2322.30       2396.62       191.89 o                         
  -1  15   5        736.36        729.69       191.27 o                         
   0  15   5        513.16        567.39       164.85 o                         
   1  15   5        369.41        541.25       169.27 o                         
   2  15   5        703.10        747.79       175.41 o                         
 -11  16   5          3.90        341.53       164.47 o                         
 -10  16   5        305.07        441.97       239.00 o                         
  -9  16   5       1053.30       1124.73       299.58 o                         
  -8  16   5       1277.16       1273.43       275.04 o                         
  -7  16   5        168.08        391.97       272.62 o                         
  -6  16   5        169.31         30.45       189.34 o                         
  -5  16   5       1143.60       1347.60       191.91 o                         
  -4  16   5       1408.00       1556.44       193.83 o                         
  -3  16   5        424.75        412.95       194.70 o                         
  -2  16   5          9.15       -123.58       195.75 o                         
  -1  16   5        711.74        699.05       265.65 o                         
   0  16   5        890.90        670.37       174.28 o                         
  -9  17   5          9.98        333.99       164.70 o                         
  -8  17   5        747.46        736.85       201.68 o                         
  -7  17   5       1693.49       1648.93       203.90 o                         
  -6  17   5       1262.10       1319.35       202.41 o                         
  -5  17   5        121.61        288.79       227.18 o                         
  -4  17   5         34.39        158.72       283.52 o                         
  -3  17   5        620.97        324.72       290.79 o                         
   3 -19   6        130.10        144.16       297.08 o                         
   4 -19   6        430.89        382.66       305.20 o                         
   5 -19   6       1178.55        907.41       300.48 o                         
   6 -19   6        961.89        783.93       429.53 o                         
   7 -19   6         20.68         45.44       424.07 o                         
   0 -18   6        214.60        305.10       272.02 o                         
   1 -18   6        234.81        327.81       267.74 o                         
   2 -18   6       1130.92       1197.05       274.63 o                         
   3 -18   6       1736.59       1747.14       285.30 o                         
   4 -18   6        984.78        772.46       282.50 o                         
   5 -18   6         14.29        207.80       422.26 o                         
   6 -18   6       1277.97        944.47       405.90 o                         
   7 -18   6       1692.94       1532.12       410.75 o                         
   8 -18   6        723.42        695.48       415.59 o                         
   9 -18   6         28.25        326.54       411.35 o                         
  10 -18   6        277.15        407.97       277.58 o                         
  -2 -17   6         12.40         30.99       250.59 o                         
  -1 -17   6        588.83        547.94       263.43 o                         
   0 -17   6       1559.63       1382.12       261.72 o                         
   1 -17   6       1096.82       1126.84       255.30 o                         
   2 -17   6        229.67        246.22       271.16 o                         
   3 -17   6        576.13        603.19       266.23 o                         
   4 -17   6       3107.40       2703.56       276.30 o                         
   5 -17   6       2991.31       2306.36       418.02 o                         
   6 -17   6        684.33        794.84       388.94 o                         
   7 -17   6         38.02        -96.33       388.94 o                         
   8 -17   6        321.87        419.83       395.60 o                         
   9 -17   6        832.07        874.66       262.59 o                         
  10 -17   6        281.70        404.79       258.00 o                         
  11 -17   6        149.21        429.64       263.74 o                         
  -4 -16   6        155.61        -22.23       213.69 o                         
  -3 -16   6        893.56        802.51       236.09 o                         
  -2 -16   6       1663.24       1589.87       243.08 o                         
  -1 -16   6        702.09        818.51       231.96 o                         
   0 -16   6         27.03        -26.57       243.72 o                         
   1 -16   6       1047.18        960.76       252.73 o                         
   2 -16   6       2005.02       1904.65       260.87 o                         
   3 -16   6       1641.09       1574.42       257.87 o                         
   4 -16   6         86.94         13.93       362.28 o                         
   5 -16   6        326.06        154.48       367.13 o                         
   6 -16   6       1082.82       1091.08       368.34 o                         
   7 -16   6        910.81        688.21       376.21 o                         
   8 -16   6        644.28        686.59       256.19 o                         
   9 -16   6          5.86        274.50       250.99 o                         
  10 -16   6       1006.77        967.36       239.68 o                         
  11 -16   6       1420.81       1431.54       322.30 o                         
  12 -16   6        350.03        406.71       177.15 o                         
  -5 -15   6        854.62        925.46       254.28 o                         
  -4 -15   6       1133.84       1102.54       211.49 o                         
  -3 -15   6        256.22        387.09       231.71 o                         
  -2 -15   6         29.14          4.87       224.90 o                         
  -1 -15   6       1866.35       1911.09       224.03 o                         
   0 -15   6       1109.48       1009.66       237.45 o                         
   1 -15   6       1746.29       1849.12       246.97 o                         
   2 -15   6         87.59        305.11       229.82 o
[truncated: 651,241 more chars]
